# Supplementary material for: An Integrated Text Mining Approach for Discovering Pharmacological Effects, Drug Combinations, and Repurposing Opportunities of ACE Inhibitors
Source: Int J Mol Sci. 2026 Feb 22;27(4):2044. doi: 10.3390/ijms27042044 (PMC12940818; doi:10.3390/ijms27042044)
Supplement: Supplementary file 1 [file ijms-27-02044-s001.zip]

Archive with 3 entries (3 files):
- associations_acei_normalized.tsv
- associations_acei_not_normalized.tsv
- acei_graphs.cys
