# Supplementary material for: An Integrated Text Mining Approach for Discovering Pharmacological Effects, Drug Combinations, and Repurposing Opportunities of ACE Inhibitors
Source: Int J Mol Sci. 2026 Feb 22;27(4):2044. doi: 10.3390/ijms27042044 (PMC12940818; doi:10.3390/ijms27042044)
Supplement: Supplementary file 1 [file ijms-27-02044-s001.zip › associations_acei_normalized.tsv]

PatternGroupID	PatternGroupName	RelationType	SignalStrength_best	IsNegated	ChemicalText	ChemicalNormSource	ChemicalCID	OtherText	OtherLabel	OtherNormSource	OtherNormID	OtherOrganismTaxId	OtherOrganismName	PMIDs	StudyTypes	SourcesCount	MentionsCount	ConfidenceScore	IsFullyNormalized
1	Mechanisms	Inhibit	strong	0	captopril	pubchem	44093	angiotensin-converting enzyme	Gene	uniprot	P12821	9606	Homo sapiens	10024338; 10025365; 10052650; 10064799; 10067798; 10077247; 10078088; 10088066; 10093076; 10094850; 10099072; 10228105; 10328230; 10330045; 10334975; 10336514; 10350103; 10355696; 10362741; 10363692; 10374374; 10376178; 10391114; 10397679; 10404354; 10409258; 10409290; 10411368; 10422645; 10428581; 10439497; 10443320; 10471350; 10478563; 10490894; 10498812; 10502942; 10517167; 10526095; 10564200;…	in vivo; in vitro; in vivo; clinical; in vitro; clinical; in vitro; in vivo; clinical; in vitro; clinical; in vivo	1690	1746	2.81102512	1
1	Mechanisms	Inhibit	strong	0	enalapril	pubchem	5388962	angiotensin-converting enzyme	Gene	uniprot	P12821	9606	Homo sapiens	10076923; 10089936; 10090348; 10192233; 10193670; 10334415; 10334975; 10335771; 10344347; 10350000; 10408248; 10422218; 10443481; 10449201; 10451039; 10469372; 10474773; 10489114; 10496334; 10498812; 10515442; 10560789; 10580293; 10583451; 10588224; 10593579; 10599355; 10599356; 10608466; 10651261; 10679507; 10688628; 10692268; 10701823; 10706380; 10760085; 10822316; 10826401; 10833541; 10844603;…	in vivo; clinical; clinical; in vivo; in vitro; in vitro; in vivo; clinical; in vitro; clinical; in vitro; in vivo	966	985	2.62473283	1
1	Mechanisms	Inhibit	strong	0	perindopril	pubchem	107807	angiotensin-converting enzyme	Gene	uniprot	P12821	9606	Homo sapiens	10082499; 10321443; 10334975; 10374392; 10386973; 10523392; 10583036; 10602319; 10608480; 10777033; 10800878; 10821779; 10822319; 10830476; 10975301; 11023617; 11103863; 11150859; 11157185; 11157878; 11206683; 11230284; 11246059; 11282121; 11309359; 11318958; 11330885; 11406907; 11408382; 11453887; 11518847; 11548874; 11786082; 11806464; 11856772; 11881108; 11903319; 11924731; 12056503; 12076858;…	in vivo; clinical; in vitro; in vitro; in vivo; clinical; in vitro; clinical; in vivo; clinical; in vitro; in vivo	379	391	2.31339042	1
1	Mechanisms	Inhibit	strong	0	lisinopril	pubchem	5362119	ACE-inhibitor	Gene	uniprot	P12821	9606	Homo sapiens	10051804; 10052484; 10076182; 10178659; 10188971; 10193670; 10203365; 10323377; 10330252; 10334975; 10335771; 10343410; 10449201; 10466217; 10498812; 10587334; 10615405; 10626341; 10644663; 10826406; 10864145; 10893698; 10900288; 10948083; 10968433; 10983838; 10993857; 11030733; 11068029; 11079227; 11102838; 11113723; 11131275; 11141144; 11151038; 11165421; 11170787; 11212974; 11261739; 11281339;…	clinical; in vivo; in vitro; in vivo; in vitro; clinical; in vitro; clinical; in vivo	373	382	2.30808527	1
1	Mechanisms	Inhibit	strong	0	ramipril	pubchem	5362129	angiotensin-converting enzyme	Gene	uniprot	P12821	9606	Homo sapiens	10150325; 10192235; 10339353; 10409479; 10420746; 10437863; 10489401; 10605322; 10630734; 10651153; 10675735; 10678136; 10862468; 10933355; 10935526; 11089901; 11174028; 11181464; 11211108; 11222110; 11284442; 11316844; 11381289; 11386927; 11419902; 11508273; 11597291; 11601340; 11680616; 11715353; 11715357; 11909785; 12011739; 12028455; 12077488; 12149106; 12204499; 12419938; 12435255; 12499626;…	clinical; in vivo; in vitro; in vivo; in vitro; clinical; in vitro; clinical; in vitro; in vivo	363	383	2.29905129	1
1	Mechanisms	Inhibit	strong	0	enalaprilat	pubchem	5462501	Angiotensin-converting enzyme	Gene	uniprot	P12821	9606	Homo sapiens	10323266; 10400051; 10478563; 10512591; 10532602; 10547087; 10588480; 10604488; 10688628; 10720592; 10871319; 11011027; 11040233; 11045597; 11068029; 11300648; 11453472; 11554433; 11573655; 11578111; 11677368; 11879921; 11983548; 12013484; 12052696; 12130713; 12165071; 12191964; 12427138; 12736518; 12771613; 12831415; 1312513; 1314716; 1315824; 1317352; 1318295; 1322673; 1328628; 1329777; 1330581…	in vitro; in vivo; in vitro; in vivo; clinical	252	270	2.17779650	1
1	Mechanisms	Inhibit	strong	0	quinapril	pubchem	54892	angiotensin converting enzyme	Gene	uniprot	P12821	9606	Homo sapiens	10082313; 10095796; 10188997; 10334802; 10334975; 10413063; 10439882; 10536692; 10720105; 10784227; 10862468; 10871979; 11029530; 11090798; 11108747; 11179530; 11190581; 11204290; 11230836; 11336177; 11403419; 11557561; 11696450; 11711563; 11765480; 11811359; 11816618; 11821634; 11849656; 11910312; 11954957; 12056503; 12126746; 12176110; 12410849; 12441222; 12457623; 12602539; 12616664; 12626328;…	in vivo; clinical; in vitro; in vitro; in vivo; clinical; in vitro	188	191	2.08058234	1
1	Mechanisms	Inhibit	strong	0	cilazapril	pubchem	56330	angiotensin-converting enzyme	Gene	uniprot	P12821	9606	Homo sapiens	10027753; 10078088; 10205231; 10218732; 10398211; 10454454; 10489400; 10526911; 10673153; 11061364; 11130772; 11174006; 11213033; 11762709; 12135327; 12150723; 12297695; 12444210; 12479242; 1279292; 1317902; 1338678; 1378120; 1382157; 1382159; 1388960; 1424298; 1436129; 14619584; 14745120; 1532164; 1532534; 1532544; 1534316; 1534434; 1535568; 15894838; 1653185; 1689417; 1704985; 1705627; 1708054;…	in vitro; in vivo; clinical; in vivo; in vitro; clinical; in vitro; in vivo; clinical; in vitro	165	167	2.03732926	1
1	Mechanisms	Inhibit	strong	0	trandolapril	pubchem	5484727	angiotensin converting enzyme	Gene	uniprot	P12821	9606	Homo sapiens	10100083; 10182194; 10323590; 10334975; 10496334; 10516628; 10668225; 10694831; 10746484; 10773002; 10844135; 10897592; 10918945; 10926655; 10952173; 10966495; 10978394; 10988263; 11015024; 11055576; 11092994; 11274903; 11409646; 11682444; 11687731; 11910310; 12013487; 12149667; 12420798; 12425199; 12480961; 12670751; 12736518; 12802493; 1398882; 1414923; 14557351; 14643272; 1464895; 1480537; 150…	clinical; in vivo; in vitro; in vitro; in vivo; clinical; in vitro	119	124	1.92916391	1
1	Mechanisms	Inhibit	strong	0	benazepril	pubchem	5362124	angiotensin converting enzyme	Gene	uniprot	P12821	9606	Homo sapiens	10217360; 10688628; 10720188; 10862468; 11090788; 11277203; 11501062; 11510750; 11677377; 12193123; 12423228; 12579793; 12584830; 12860503; 12867730; 1459316; 14763026; 14871019; 15031340; 1505563; 15149348; 15157388; 15315341; 15662231; 1619382; 16284884; 1632402; 1652276; 16523407; 16891915; 16982965; 17063696; 1713985; 1717776; 17498126; 17581217; 17708394; 17900838; 1799889; 1888695; 1893647;…	in vivo; clinical; clinical; in vitro; in vitro; in vivo; clinical; in vitro; in vivo; in vitro	98	101	1.86503995	1
1	Mechanisms	Inhibit	strong	0	imidapril	pubchem	5464343	angiotensin-converting enzyme	Gene	uniprot	P12821	9606	Homo sapiens	10419064; 10456289; 10480327; 10515442; 10535386; 10690283; 10836729; 10862828; 11041163; 11089901; 11101202; 11350012; 11393342; 11471852; 11549204; 11971212; 12047045; 12099723; 12213494; 12742831; 12963679; 1322673; 1322856; 1332727; 1394683; 14594552; 14983404; 15004411; 15147828; 15389290; 15576437; 15644955; 15773666; 16097368; 16156508; 16419644; 1642667; 1642668; 1642669; 1642670; 1642671…	in vivo; clinical; in vitro; in vivo; in vitro; clinical; in vivo	87	91	1.82577894	1
1	Mechanisms	Inhibit	strong	0	fosinopril	pubchem	9601226	angiotensin-converting enzyme	Gene	uniprot	P12821	9606	Homo sapiens	10190653; 10194656; 10223783; 10334975; 10369612; 10564134; 10578002; 10690290; 11204308; 11493760; 11501170; 11593109; 11744126; 11937741; 12239234; 12411096; 12494225; 12602460; 12959311; 1372856; 1387433; 1533588; 1534664; 15514192; 15692120; 15755760; 1657495; 16837815; 16915750; 1696656; 1711608; 17342992; 18209565; 1836220; 18602526; 19761681; 19899705; 20617288; 2149674; 22095822; 22107891…	clinical; clinical; in vitro; clinical; in vivo; in vitro; in vitro; in vivo; in vivo	81	84	1.80223975	1
1	Mechanisms	Inhibit	strong	0	enalapril	pubchem	5388962	renin	Gene	uniprot	P01019	9606	Homo sapiens	10193670; 10219067; 10523345; 10580293; 10969140; 11213032; 11288044; 11349731; 1316513; 1356560; 14532864; 1510124; 1551487; 19221212; 19706425; 2009142; 2161922; 23926182; 2405694; 2449053; 24667808; 24958603; 25176015; 25403646; 25416329; 2544109; 25655494; 26022006; 2661430; 26746371; 27043774; 27296397; 27868321; 28158398; 2821207; 2827471; 2832104; 28330649; 2837909; 2844085; 2851654; 28520…	clinical; in vivo; in vitro; in vivo; in vitro	72	76	1.76348648	1
1	Mechanisms	Inhibit	strong	1	captopril	pubchem	44093	ACE-inhibitor	Gene	uniprot	P12821	9606	Homo sapiens	10583422; 10594341; 10672972; 10793265; 10827004; 10953996; 10994755; 11692229; 12235231; 12693980; 12890711; 1381678; 1451716; 1505564; 15117826; 15203251; 15934932; 1708046; 1709505; 18263657; 1853411; 1966901; 2104627; 22443474; 2311339; 23232842; 23823979; 2405705; 2438306; 2535155; 2565386; 2565900; 2649108; 27404504; 2767604; 2841147; 2903725; 3287209; 3542125; 3908388; 6114784; 6122371; 61…	clinical; in vitro; in vivo; in vivo; in vitro; clinical; in vitro; clinical; in vitro; in vivo	60	60	1.70362462	1
1	Mechanisms	Inhibit	strong	0	zofenopril	pubchem	92400	angiotensin-converting enzyme	Gene	uniprot	P12821	9606	Homo sapiens	10411363; 10647772; 10904020; 11230997; 11744122; 12149566; 12372676; 1378110; 14660009; 15561321; 15651714; 16310764; 1653186; 16951275; 1724523; 17307427; 17386354; 1749746; 18046973; 18046976; 1813122; 1827983; 18606247; 19344651; 19656211; 2076380; 21394524; 22107891; 22147557; 2298472; 2484083; 2557876; 25631232; 27381758; 27653164; 27670145; 28155333; 34916111; 36946189; 7994852; 8436747; 8…	clinical; in vitro; in vivo; in vitro; in vivo; clinical; in vitro	44	48	1.60222083	1
1	Mechanisms	Inhibit	strong	0	spirapril	pubchem	5311447	angiotensin-converting enzyme	Gene	uniprot	P12821	9606	Homo sapiens	10703891; 11773991; 12082261; 12494232; 1378117; 15490771; 1555463; 16126915; 16710253; 1813122; 2238185; 2289746; 2447412; 2459555; 2470993; 2485040; 2544729; 2561145; 2884941; 3036028; 7521451; 7681495; 7687720; 7723338; 7968874; 8061851; 8112517; 8221761; 8276049; 8466726; 8466734; 8737752; 8737955; 8751029; 8824693; 9056690; 9269955; 9300315; 9330124; 9657622	in vivo; clinical; clinical; in vitro; in vitro; in vivo	40	45	1.57119069	1
1	Mechanisms	Inhibit	strong	0	moexipril	pubchem	91270	ACE-inhibitor	Gene	uniprot	P12821	9606	Homo sapiens	10376852; 10379633; 10408248; 10423601; 12011662; 12602539; 15662286; 16311918; 18260911; 23473803; 23700881; 24583202; 7473177; 7564369; 7608310; 7619356; 7884791; 8276058; 8583466; 8803515; 8877673; 8903666; 8961074; 9010710; 9079232; 9229835; 9379124; 9514183; 9643274; 9819786	clinical; in vitro; in vivo; in vivo; in vitro	30	30	1.47799573	1
1	Mechanisms	Inhibit	strong	1	lisinopril	pubchem	5362119	angiotensin-converting enzyme	Gene	uniprot	P12821	9606	Homo sapiens	10193670; 10604953; 11692229; 12824823; 12890711; 12930272; 1320684; 1708046; 19369086; 22180785; 25002161; 27404504; 2846685; 8004398; 8707393; 9700980	clinical; in vitro; in vivo; in vitro; in vivo; clinical; in vitro	16	16	1.27773778	1
1	Mechanisms	Inhibit	strong	0	lisinopril	pubchem	5362119	neprilysin	Gene	uniprot	P08473	9606	Homo sapiens	10642323; 10892668; 11881062; 1282632; 15908024; 19257863; 19389807; 2158900; 23312967; 2559191; 26882895; 8228191; 8699329; 9358078; 9453328	in vivo; clinical; in vitro; in vitro; in vivo	15	15	1.25752957	1
1	Mechanisms	Inhibit	strong	1	ramipril	pubchem	5362129	angiotensin-converting enzyme	Gene	uniprot	P12821	9606	Homo sapiens	12441308; 1331474; 16112972; 16432054; 16896183; 19932779; 20850747; 32913274; 8762203; 8879346; 9733228; 9856360	in vivo; in vitro; in vivo; clinical	12	12	1.18831645	1
1	Mechanisms	Inhibit	strong	0	captopril	pubchem	44093	angiotensin convertase	Gene	uniprot	Q9BYF1	9606	Homo sapiens	10995033; 12898899; 15526247; 1716310; 198216; 2270368; 26273143; 9739455	in vivo; in vitro; in vivo; clinical; in vitro	8	8	1.06574153	1
1	Mechanisms	Inhibit	strong	0	captopril	pubchem	44093	NEP	Gene	uniprot	P08473	9606	Homo sapiens	10077247; 10815633; 10872560; 11116133; 11399666; 11507741; 11910307; 11911226; 12012022; 12431739; 12548087; 1281168; 1282632; 1387799; 14674703; 14674706; 15583077; 15908024; 15963503; 16150432; 16845228; 1688568; 1695534; 1711545; 1711608; 1782987; 1793030; 1885469; 19102047; 2158900; 2196967; 2449104; 2485179; 2558102; 2828746; 2836109; 2841251; 32606204; 3279179; 7516331; 7541210; 7541516; 7…	in vivo; in vitro; in vivo; in vitro; clinical; in vitro; clinical	57	57	1.01208860	1
1	Mechanisms	Inhibit	strong	0	captopril	pubchem	44093	ACE	Gene	uniprot	P20366	9606	Homo sapiens	10069682; 10077247; 10078088; 10088066; 10093076; 10099072; 10194467; 10218724; 10330392; 10336514; 10374374; 10409290; 10437776; 10453880; 10471350; 10475591; 10480522; 10498812; 10502942; 10517167; 10533617; 10561812; 10564706; 10598120; 10600897; 10604488; 10606162; 10611081; 10690317; 10691779; 10730819; 10742708; 10760499; 10769288; 10815633; 10821341; 10821361; 10825662; 10826406; 10872560;…	in vivo; clinical; in vitro; in vivo; in vitro; clinical; in vitro; clinical; in vivo; clinical; in vitro; in vivo	933	941	0.97993455	1
1	Mechanisms	Inhibit	strong	1	cilazapril	pubchem	56330	angiotensin-converting enzyme	Gene	uniprot	P12821	9606	Homo sapiens	18180626; 1833325; 7700064; 7829789; 7882602	clinical; in vivo	5	5	0.93058649	1
1	Mechanisms	Inhibit	strong	0	enalapril	pubchem	5388962	angiotensin converting enzyme inhibitors	Gene	uniprot	P08473	9606	Homo sapiens	10234131; 10815633; 10919359; 11300648; 11390026; 12011651; 12574005; 15662229; 15963975; 16642666; 16830695; 16845228; 19102047; 22198047; 2539290; 25403646; 26469827; 26915374; 2706094; 27868321; 2841251; 28577679; 31521679; 39319469; 7742149; 7830033; 8228191; 9639376	in vivo; in vitro; in vivo; in vitro; clinical; clinical; in vivo	28	28	0.87345917	1
1	Mechanisms	Inhibit	strong	0	Perindopril	pubchem	107807	renin	Gene	uniprot	P01019	9606	Homo sapiens	10374392; 10604482; 17828524; 1915579; 21736602; 2194942; 23326865; 2434802; 25105662; 28299716; 3026273; 3030387; 3038395; 31724456; 33908676; 3407783; 39280273; 7836732; 8845072; 9323291	in vivo; clinical; in vitro; in vivo; in vitro	20	20	0.80890449	1
1	Mechanisms	Inhibit	strong	0	enalapril	pubchem	5388962	ACE	Gene	uniprot	P20366	9606	Homo sapiens	10076917; 10082313; 10089936; 10188217; 10219067; 10334415; 10344347; 10350000; 10389851; 10443481; 10450833; 10451039; 10474773; 10480471; 10480522; 10496334; 10498812; 10515442; 10523345; 10560789; 10580293; 10588224; 10596472; 10608466; 10658943; 10701823; 10718375; 10720951; 10802151; 10815633; 10836728; 10855742; 10874501; 10903974; 10912779; 10919359; 10956265; 10968199; 11022421; 11026653;…	in vivo; clinical; in vitro; in vivo; in vitro; clinical; in vitro; clinical; in vitro; in vivo	601	601	0.74002574	1
1	Mechanisms	Inhibit	strong	0	lisinopril	pubchem	5362119	ACE	Gene	uniprot	P20366	9606	Homo sapiens	10097934; 10330045; 10338459; 10344043; 10371365; 10437776; 10480564; 10498812; 10587334; 10600897; 10615405; 10642323; 10686803; 10805052; 10824049; 10825662; 10826406; 10891570; 10949912; 10968433; 10978388; 10983838; 11025447; 11030733; 11053044; 11079227; 11102838; 11112999; 11113723; 11128341; 11131273; 11151038; 11358940; 11380832; 11403651; 11408523; 11425338; 11433128; 11437859; 11450501;…	clinical; in vitro; in vivo; in vivo; in vitro; clinical; in vitro	317	319	0.67620514	1
1	Mechanisms	Inhibit	strong	0	ramipril	pubchem	5362129	ACE	Gene	uniprot	P20366	9606	Homo sapiens	10088202; 10170450; 10192235; 10223780; 10352363; 10423343; 10437863; 10454456; 10543928; 10630734; 10675071; 10678136; 10678543; 10728395; 10780101; 10813371; 10869530; 10886560; 10913814; 10933355; 10935526; 11012882; 11022421; 11095026; 11128360; 11143776; 11159730; 11174028; 11244026; 11300648; 11380518; 11381289; 11386927; 11476746; 11479247; 11514383; 11575208; 11581138; 11601340; 11715353;…	clinical; in vivo; clinical; in vitro; in vitro; in vitro; in vivo; clinical; in vivo	276	279	0.66240175	1
1	Mechanisms	Inhibit	strong	0	perindopril	pubchem	107807	ACE	Gene	uniprot	P20366	9606	Homo sapiens	10087017; 10229295; 10321443; 10433936; 10490888; 10604482; 10608480; 10684730; 10800878; 10822319; 10899101; 10935667; 10939785; 10948081; 11040236; 11103863; 11116050; 11181984; 11212064; 11230284; 11246059; 11302283; 11309359; 11330882; 11330885; 11403357; 11518847; 11548874; 11584371; 11703601; 11707239; 11751733; 11786082; 11806464; 11855668; 11882622; 11903319; 11924731; 11935159; 12012003;…	in vivo; clinical; in vitro; in vivo; in vitro; clinical; in vitro; clinical; in vivo; clinical; in vitro; in vivo	275	275	0.66204009	1
1	Mechanisms	Inhibit	strong	0	captopril	pubchem	44093	AcSDKP	Gene	uniprot	P62328	9606	Homo sapiens	10886205; 11254199; 11692229; 1338525; 1776410; 2065846; 34149621; 7489832	in vitro; in vivo; clinical; in vivo	8	8	0.63944492	1
1	Mechanisms	Inhibit	strong	0	enalaprilat	pubchem	5462501	ACE	Gene	uniprot	P20366	9606	Homo sapiens	10082313; 10330262; 10498289; 10512591; 10532602; 10547087; 10560789; 10588480; 10604488; 10658731; 10688628; 10720592; 10831238; 10874261; 10880412; 10881050; 10942157; 11026640; 11045597; 11300367; 11300648; 11453472; 11515896; 11545137; 11554433; 11578111; 11583902; 11741551; 11799091; 11879921; 11880373; 11983548; 12013484; 12057995; 12109773; 12165071; 12191964; 12393362; 12623963; 12651915;…	in vivo; in vitro; in vivo; in vitro; clinical; clinical; in vitro	189	193	0.62470241	1
1	Mechanisms	Inhibit	strong	0	quinapril	pubchem	54892	ACE	Gene	uniprot	P20366	9606	Homo sapiens	10082313; 10082500; 10095796; 10409471; 10413063; 10536692; 10636260; 10928973; 11029530; 11087259; 11150391; 11190581; 11300648; 11304520; 11336177; 11403419; 11487379; 11679443; 11711563; 11800416; 11816618; 11821634; 11849656; 11910312; 11954942; 12085975; 12149661; 12153991; 12410849; 12457623; 12602539; 12616664; 12736518; 12775965; 12808303; 12975595; 1312002; 1330398; 1375675; 14578193; 14…	in vivo; clinical; in vitro; in vivo; clinical; in vitro; in vitro; clinical; in vitro; in vivo	158	158	0.60689042	1
1	Mechanisms	Inhibit	strong	0	trandolapril	pubchem	5484727	ACE	Gene	uniprot	P20366	9606	Homo sapiens	10052485; 10100083; 10182194; 10368372; 10406358; 10421597; 10443481; 10496334; 10516628; 10694831; 10746484; 10843169; 10844135; 10926655; 10966495; 10979177; 11055576; 11067783; 11274903; 11409646; 11522607; 11682444; 11788231; 11981063; 12013487; 12062365; 12196345; 12352322; 12425199; 12480961; 12736518; 12756152; 12783115; 12798439; 12865039; 1414925; 14597145; 14607457; 14610336; 14633150; …	clinical; in vivo; in vitro; in vivo; in vitro; clinical; in vitro; in vivo	106	107	0.56728288	1
1	Mechanisms	Inhibit	strong	0	enalapril	pubchem	5388962	AChE-inhibitor	Gene	uniprot	P06276	9606	Homo sapiens	1799929	clinical	1	1	0.56438239	1
1	Mechanisms	Inhibit	strong	0	ramipril	pubchem	5362129	angiotensinogen-inhibitor	Gene	uniprot	Q53YY1	9606	Homo sapiens	26862777	in vivo	1	1	0.56438239	1
1	Mechanisms	Inhibit	strong	0	captopril	pubchem	44093	ACE1-inhibitors	Gene	uniprot	P53111	559292	Saccharomyces cerevisiae (strain ATCC 204508 / S288c)	27628189	in vitro	1	1	0.56438239	1
1	Mechanisms	Inhibit	strong	0	imidapril	pubchem	5464343	ACE	Gene	uniprot	P20366	9606	Homo sapiens	10409180; 10456289; 10480327; 10515442; 10535386; 10549404; 10652192; 10701821; 10836729; 10912767; 11041163; 11162135; 11299235; 11350012; 11471852; 11549204; 11796177; 11904534; 11971212; 12047045; 12099723; 12213494; 12374900; 12963679; 1322673; 1322856; 14594552; 15004411; 15201556; 15389290; 15524163; 15681692; 16052213; 16097368; 16156508; 1642667; 1642668; 16555582; 16766855; 16778332; 168…	in vitro; in vivo; in vivo; clinical; in vitro; clinical; in vivo	78	78	0.53694479	1
1	Mechanisms	Inhibit	strong	0	fosinopril	pubchem	9601226	ACE	Gene	uniprot	P20366	9606	Homo sapiens	10194656; 10525103; 10532681; 10564134; 10666408; 10690290; 10856268; 10942157; 11329095; 11436209; 11473654; 11501170; 11716799; 11744126; 12239234; 12411096; 12602460; 12925048; 12959311; 1372856; 1387799; 14573331; 15000298; 1533588; 15514192; 15755760; 15938534; 1646240; 16634995; 16915750; 1696656; 1711608; 1836220; 19185642; 2148357; 22107891; 24556825; 2481187; 25383221; 2557876; 2560181; …	clinical; in vitro; in vivo; in vitro; in vitro; in vivo; clinical; in vitro; in vivo; clinical; clinical; in vivo	74	74	0.53174881	1
1	Mechanisms	Inhibit	strong	0	quinapril	pubchem	54892	ACE-inhibition	Gene	uniprot	P62328	9606	Homo sapiens	11029598; 11181009; 11403419; 8743525	clinical; in vivo	4	4	0.52188758	1
1	Mechanisms	Inhibit	strong	0	enalapril	pubchem	5388962	ACE-inhibition	Gene	uniprot	P62328	9606	Homo sapiens	1356560; 3033389; 34149621; 6089310	in vivo; clinical	4	4	0.52188758	1
1	Mechanisms	Inhibit	strong	0	ramipril	pubchem	5362129	angiotensin-converting-enzyme inhibitors	Gene	uniprot	Q9BYF1	9606	Homo sapiens	16129815; 17209507; 23249829; 36000238	clinical; in vivo	4	4	0.52188758	1
1	Mechanisms	Inhibit	strong	0	benazepril	pubchem	5362124	ACE	Gene	uniprot	P20366	9606	Homo sapiens	10028949; 10217360; 10720188; 10836730; 11273348; 11509473; 11510750; 11677377; 11867951; 11883791; 11896508; 12423228; 12484510; 12755906; 12860503; 12867730; 1316404; 1327597; 15149348; 16364833; 1652276; 16982965; 1717776; 1799889; 18829990; 19750747; 20718632; 2080946; 2200924; 22571394; 23707880; 23777825; 23952255; 25218145; 25446774; 25922179; 26618728; 26626097; 2687336; 2697728; 27224673…	clinical; in vivo; in vitro; in vivo; in vitro; clinical; in vitro	59	59	0.50943446	1
1	Mechanisms	Inhibit	strong	0	captopril	pubchem	44093	angiotensin II receptor	Gene	uniprot	P50052	9606	Homo sapiens	10052650; 10067798; 10336514; 10397679; 10411368; 10498812; 10583422; 10634311; 10771296; 10815633; 10827391; 10848539; 11077134; 11131930; 11249900; 11331849; 11382929; 11389212; 11502584; 11538668; 11766770; 11834258; 11834483; 11881060; 12147250; 12154111; 12411476; 12468583; 12588767; 12642387; 12653675; 12692751; 12747577; 1282947; 1310125; 1325512; 1443178; 14618237; 15051524; 1510718; 1523…	in vitro; in vivo; in vivo; in vitro; clinical; clinical; in vivo	275	316	0.50926161	1
1	Mechanisms	Inhibit	strong	1	captopril	pubchem	44093	ACE	Gene	uniprot	P20366	9606	Homo sapiens	10793265; 10924499; 11170618; 11288817; 11502696; 11799074; 12890711; 1330361; 1378121; 1464896; 14674706; 15203251; 15764737; 16394648; 1708046; 1711602; 1735701; 18263657; 18417209; 1847704; 18480420; 1850188; 2112256; 21186397; 2156640; 23298658; 23761674; 2551565; 2557876; 2574934; 27110504; 2834755; 2836109; 2841147; 28820392; 3016357; 33422700; 33625485; 3912194; 6175573; 7522595; 7865491; …	in vivo; in vitro; in vitro; in vivo; clinical; clinical; in vitro	54	54	0.50073332	1
1	Mechanisms	Inhibit	strong	0	temocapril	pubchem	443874	ACE	Gene	uniprot	P20366	9606	Homo sapiens	10218721; 10370397; 10372231; 10502942; 10511132; 10777034; 10873609; 10889138; 10933382; 10975594; 11124599; 11131271; 11273732; 11409646; 11479261; 11550111; 11713892; 11936424; 12002525; 12123771; 12135309; 12171791; 12215475; 12270870; 12484517; 12504813; 12618237; 12716021; 12870672; 12882710; 12906035; 15055257; 15080380; 15217805; 15276022; 15723967; 15785013; 16174798; 18971523; 20102507;…	clinical; in vivo; in vitro; in vivo; in vitro; clinical; in vivo	46	46	0.48501476	1
1	Mechanisms	Inhibit	strong	1	captopril	pubchem	44093	ACEH	Gene	uniprot	Q9BYF1	9606	Homo sapiens	10924499; 6263638; 8529793	in vitro; in vivo; in vitro; in vivo	3	3	0.47725887	1
1	Mechanisms	Inhibit	strong	0	lisinopril	pubchem	5362119	ACE inhibitor	Gene	uniprot	Q9BYF1	9606	Homo sapiens	11818701; 12816171; 9218184	clinical; in vivo	3	3	0.47725887	1
1	Mechanisms	Inhibit	strong	0	cilazapril	pubchem	56330	NEP	Gene	uniprot	P08473	9606	Homo sapiens	7509244; 8387723; 9129996	clinical; in vivo; in vitro; in vivo	3	3	0.47725887	1
1	Mechanisms	Inhibit	strong	0	spirapril	pubchem	5311447	ACE	Gene	uniprot	P20366	9606	Homo sapiens	10379634; 10703891; 1325513; 1378117; 16126915; 1659958; 1813122; 1880218; 2485040; 2544729; 2561145; 7521451; 7681495; 7687720; 7723338; 7812844; 7968874; 8061851; 8112517; 8173700; 8205299; 8276049; 8466726; 8466734; 8638865; 8824693; 9300315; 9330124; 9493699; 9601864	clinical; in vivo; in vitro; in vivo	30	30	0.44339872	1
1	Mechanisms	Inhibit	strong	0	Captopril	pubchem	44093	angiotensin-converting-enzyme	Gene	uniprot	Q1KSG0	9606	Homo sapiens	10030325; 10321112; 10821361; 11131930; 1314575; 1386652; 1443178; 14610160; 14618237; 18481304; 1896493; 1907106; 19525099; 202693; 2058742; 2178384; 232017; 2405715; 24131339; 24223058; 2481772; 2527475; 25371525; 25994957; 2655479; 2959231; 2977404; 2992813; 3024863; 30292757; 3054313; 3281474; 3286044; 3887015; 40865781; 6098608; 6109121; 6188693; 6253115; 6266691; 6269948; 6273009; 6311736; …	clinical; in vivo; in vitro; in vivo; in vitro	72	73	0.44087162	1
2	Effects	Treatment	strong	0	enalapril	pubchem	5388962	hypertensive	Disease	ols_doid	DOID:9427			10193657; 10216806; 10216808; 10459571; 10601132; 10720105; 10754398; 10818066; 10840011; 10874501; 10974419; 10989729; 11247830; 11458127; 11465647; 11712824; 11805201; 11805434; 12050568; 12081987; 12135314; 12878374; 12908074; 1328373; 1375675; 1428118; 14517222; 14551359; 14629192; 14716214; 15080380; 15338971; 15730439; 15997634; 1637521; 16642666; 16650491; 16680070; 16755153; 16984089; 171…	in vitro; in vivo; clinical; in vivo; in vitro; clinical; in vitro	163	163	0.43570474	1
1	Mechanisms	Inhibit	strong	0	fosinopril	pubchem	9601226	ace inhibitor	Gene	uniprot	Q9BYF1	9606	Homo sapiens	11560874; 11826546	in vitro; clinical	2	2	0.41972246	1
1	Mechanisms	Inhibit	strong	0	temocapril	pubchem	443874	NEP	Gene	uniprot	P08473	9606	Homo sapiens	15897363; 16150432	in vivo; in vitro; in vivo	2	2	0.41972246	1
1	Mechanisms	Inhibit	strong	0	captopril	pubchem	44093	angiotensin converting	Gene	uniprot	P01019	9606	Homo sapiens	10194467; 10375471; 10517167; 10589703; 10729370; 10793225; 11137855; 11703085; 11881129; 12087350; 12372791; 12714330; 1282947; 1316513; 1336465; 1376784; 1383634; 14603375; 1570409; 16020656; 16087785; 1728438; 1760894; 18216149; 18293706; 1832344; 1893613; 19232015; 19593209; 1962804; 2001471; 2009152; 20462506; 2055428; 20693918; 20852041; 213295; 2153059; 21553032; 2161922; 2192585; 21963836…	in vivo; in vitro; in vivo; in vitro; clinical	127	130	0.41800216	1
1	Mechanisms	Block	strong	0	captopril	pubchem	44093	angiotensin-converting enzyme	Gene	uniprot	P12821	9606	Homo sapiens	11986902; 15770649; 16442759; 16494878; 1851541; 19340353; 19467331; 20823567; 2155547; 2193548; 22552605; 24285114; 2440439; 25485905; 2555007; 2558676; 25595575; 2882865; 2887102; 2943258; 3005728; 3062573; 3088259; 3126491; 3294592; 33186624; 33647281; 33711846; 34149621; 3425347; 3532691; 3544879; 3557872; 6090647; 6100756; 6166801; 6248462; 6256155; 6260396; 6298670; 6311581; 6387047; 665445…	in vivo; in vitro; in vitro; in vivo; clinical	53	54	0.41574867	1
1	Mechanisms	Inhibit	strong	0	captopril	pubchem	44093	Ang II	Gene	uniprot	P12004	9606	Homo sapiens	10024338; 10330392; 10611081; 10956261; 11256235; 11382929; 11502584; 11881060; 12185002; 12228052; 12372791; 12499886; 12548077; 12573988; 12869368; 1376784; 14603375; 14678947; 16269635; 16651330; 17058835; 17070574; 17079052; 17317879; 17448318; 17466950; 17506716; 17507603; 18216149; 1829337; 18483625; 19712706; 2009152; 21155278; 21641648; 21709626; 21963836; 22846885; 22994939; 23266710; 23…	in vivo; in vitro; in vivo; clinical; in vitro; in vitro; clinical	79	86	0.41400205	1
1	Mechanisms	Inhibit	strong	1	lisinopril	pubchem	5362119	ACE	Gene	uniprot	P20366	9606	Homo sapiens	10604538; 10609621; 10924499; 11044229; 12890711; 1662562; 1708046; 18084312; 19164508; 20634797; 22180785; 2557876; 27976638; 7842454; 7895240; 8115354; 8390528; 8580368; 9250369; 9266101; 9281434; 9655179	in vivo; in vitro; in vivo; in vitro; clinical; clinical; in vitro	22	22	0.41354942	1
1	Mechanisms	Block	strong	0	captopril	pubchem	44093	ACE	Gene	uniprot	P20366	9606	Homo sapiens	12228052; 1359139; 16406141; 16442759; 16494878; 17959639; 18714730; 20304959; 21975128; 2558676; 27814397; 3005728; 33711846; 34352275; 6099783; 6248462; 7036759; 7706457; 7858867; 9841553; 9950833	in vivo; clinical; in vitro; in vivo	21	21	0.40910425	1
1	Mechanisms	Inhibit	strong	0	cilazapril	pubchem	56330	ACE	Gene	uniprot	P20366	9606	Homo sapiens	10072805; 10078088; 10489400; 11213033; 11465652; 11762709; 12297695; 12479242; 1279292; 1313478; 1338678; 1378120; 1380594; 1382157; 1382159; 1388960; 1424298; 1436129; 15243303; 15243702; 15772527; 15894838; 15969257; 1689417; 1705627; 1705628; 1708054; 1712266; 1825647; 1833321; 1833322; 1833323; 1836986; 1838916; 18423812; 2139303; 2150362; 21741989; 2410692; 24145096; 2436002; 2475720; 25144…	in vivo; clinical; in vitro; in vivo; in vitro; clinical; in vitro; in vivo; clinical; in vitro	102	102	0.40248064	1
2	Effects	Treatment	strong	0	captopril	pubchem	44093	hypertensive	Disease	ols_doid	DOID:9427			10419072; 10439497; 10454442; 10490894; 10525073; 10604488; 10604948; 10692751; 10744354; 10856264; 10914636; 10994761; 11055476; 11101275; 11243422; 11327628; 11352773; 11360627; 11530945; 11564981; 11723089; 11745744; 11786496; 11805201; 11893900; 12044476; 12494284; 12623960; 12714875; 1282376; 1317937; 1340717; 1380604; 1452152; 14534364; 1469650; 1510645; 1515758; 15578432; 15615866; 1564632…	in vivo; clinical; in vitro; in vivo; in vitro; clinical; in vitro; clinical; in vivo	196	199	0.39270023	1
1	Mechanisms	Inhibit	strong	0	enalapril	pubchem	5388962	ACEI	Gene	uniprot	A0A385EWN8	945555	Acinetobacter baumannii WM99c	10599355; 10599356; 10688628; 10803488; 10822316; 11241424; 11432443; 11752035; 12089927; 12434137; 12903913; 15254152; 16221096; 16775596; 17384251; 17426929; 18182235; 18300870; 18405171; 18753727; 2074650; 21377515; 21493863; 21921804; 22107891; 22547843; 22652374; 23733546; 2442550; 25037058; 25339696; 25385173; 2554364; 25680887; 27496878; 2841251; 28784687; 29776559; 35919527; 36791683; 404…	clinical; in vivo; in vitro; in vivo; in vitro	53	53	0.38376800	1
1	Mechanisms	Inhibit	strong	0	captopril	pubchem	44093	ACEI	Gene	uniprot	A0A385EWN8	945555	Acinetobacter baumannii WM99c	10803488; 11082936; 11181406; 12020499; 12499886; 12903913; 1457767; 14674703; 15071356; 15075183; 15655534; 16026715; 17277018; 17384251; 1812274; 20686802; 21155278; 2176982; 2185850; 22107891; 22114203; 22340561; 22533490; 2291744; 2348572; 24175564; 25460515; 25498894; 2554364; 2658200; 26764145; 27354147; 2841251; 30126320; 30889487; 32504676; 34359946; 35283112; 36104755; 36400304; 37735515…	clinical; clinical; in vitro; in vivo; in vitro; in vivo; in vitro	53	53	0.38376800	1
1	Mechanisms	Inhibit	strong	0	Captopril	pubchem	44093	kininase	Gene	uniprot	J3KSQ5	9606	Homo sapiens	10372819; 10594341; 10732155; 11067878; 12424228; 12489813; 12489814; 1328299; 1438968; 14757704; 15006904; 15110771; 15316088; 1622404; 1690517; 1735587; 1793037; 2070457; 2161922; 2180818; 2200919; 2257442; 226377; 2426240; 2442780; 2545457; 2551002; 26361946; 2721549; 2804549; 2828746; 2839262; 2873944; 2989952; 3000190; 3003038; 3028079; 3121350; 3284820; 3320343; 3541494; 3561716; 385332; 39…	in vivo; in vitro; in vivo; in vitro; clinical	77	85	0.38262206	1
1	Mechanisms	Inhibit	strong	0	enalapril	pubchem	5388962	angiotensin	Gene	uniprot	P50052	9606	Homo sapiens	10408249; 10498812; 10560789; 10596472; 10856453; 10903974; 10916100; 10935154; 11182175; 11213032; 11258541; 11332334; 11523315; 11551140; 11588528; 11593110; 11855793; 11859270; 12473537; 12514674; 12574005; 12584670; 12667963; 12709417; 12782212; 12954793; 1317351; 14596367; 15384791; 15469907; 15491387; 15516696; 15524163; 15662233; 15681692; 15723969; 15728788; 16036499; 16237614; 1638592; 1…	in vivo; in vitro; in vivo; clinical; clinical; in vitro; in vitro	122	132	0.36326152	1
1	Mechanisms	Block	strong	0	enalapril	pubchem	5388962	angiotensin receptor	Gene	uniprot	P50052	9606	Homo sapiens	10665127; 10815633; 11115412; 11602816; 11855793; 12110003; 12709417; 12954793; 1317351; 14744816; 15034089; 15496148; 16829707; 17919982; 18051227; 18259017; 20411619; 20524934; 21937979; 25385173; 26328808; 26469827; 34075582; 34149621; 6084759; 6100598; 6295819; 6297303; 6320208; 7606354; 8144214; 8238566; 8282378; 8391072; 8473494; 8549037; 9009118; 9013270	clinical; in vivo; in vitro; in vivo; clinical; in vitro; in vitro	38	40	0.35873551	1
1	Mechanisms	Bind	strong	0	lisinopril	pubchem	5362119	ACE	Gene	uniprot	P20366	9606	Homo sapiens	12935891; 1321187; 15381315; 17268012; 17716647; 18483087; 2155615; 24168709; 25402658; 7602241; 7620708; 9506845	in vivo; in vitro; in vitro; in vivo	12	12	0.35649494	1
1	Mechanisms	Inhibit	strong	0	captopril	pubchem	44093	renin-angiotensin	Gene	uniprot	Q15296	9606	Homo sapiens	10067798; 10336514; 11208752; 11378673; 12228052; 1352434; 1373306; 1493669; 15053813; 1506078; 1577017; 1592467; 16224052; 1719114; 17209324; 17850576; 1804631; 18756797; 1922609; 19428991; 1999357; 2009152; 202693; 20429803; 2065379; 20804606; 22882664; 22930266; 23392952; 2405715; 2441202; 25149042; 2545579; 26027826; 26775568; 2864248; 28820392; 2892427; 29232287; 2953257; 2996805; 3002926; 3…	in vivo; in vitro; in vivo; in vitro; clinical	95	95	0.34777176	1
2	Effects	Treatment	strong	0	perindopril	pubchem	107807	diabetic	Disease	ols_doid	DOID:8947			11786082; 11856772; 12105166; 12105259; 12536612; 12838387; 14996301; 15350810; 16927782; 18443571; 19080171; 19301230; 2185055; 23928803; 24554346; 24911082; 27621182; 38065251; 8312677; 8454112; 8573751; 8603832	in vivo; in vitro; in vivo; clinical	22	22	0.34462452	1
1	Mechanisms	Inhibit	strong	0	temocapril	pubchem	443874	angiotensin-converting enzyme	Gene	uniprot	P12821	9606	Homo sapiens	10218721; 10466471; 10502942; 10511132; 10777034; 10933382; 10969153; 10975594; 11124599; 11273726; 11294366; 11725555; 11936424; 12135309; 12352315; 12368744; 12675282; 12688410; 12716021; 12739242; 14567499; 14620930; 14714583; 15153757; 15361770; 15647337; 15723967; 15785013; 15867141; 16156511; 16174798; 16675905; 16838106; 17249520; 18971523; 20810539; 23698111; 7815741; 8427943; 8996409; 90…	clinical; in vivo; in vitro; in vivo; in vitro	44	45	0.34333303	1
1	Mechanisms	Inhibit	strong	0	captopril	pubchem	44093	angiotensin I-induced	Gene	uniprot	P30556	9606	Homo sapiens	10594341; 11288817; 11330881; 11571489; 11903508; 12030350; 1330641; 1375911; 1376784; 1577017; 15914909; 16503385; 16648368; 17299153; 20462506; 21553032; 25776070; 27955986; 29167166; 30638089; 6161895; 6348254; 7527872; 7762643; 8240375; 8282377; 8864525; 9257925; 9258150; 9274978	in vitro; in vivo; in vivo; in vitro; clinical	30	32	0.34107594	1
1	Mechanisms	Inhibit	strong	0	captopril	pubchem	44093	converting-enzyme inhibitors	Gene	uniprot	P29466	9606	Homo sapiens	1558194	in vitro; in vivo	1	1	0.33862944	1
1	Mechanisms	Inhibit	strong	0	enalapril	pubchem	5388962	converting enzyme inhibitors	Gene	uniprot	P55210	9606	Homo sapiens	1659934	clinical	1	1	0.33862944	1
1	Mechanisms	Antagonize	strong	0	captopril	pubchem	44093	vasopressin	Gene	uniprot	P01185	9606	Homo sapiens	1492563; 1967913; 2054832; 2485266; 2864248; 2902805; 3096940; 3544871; 3618819; 3744468; 3885756; 3907375; 6129807; 6292084; 6595523; 7481879; 7585339; 8065467; 8315211; 8495554	in vivo; in vitro; in vivo	20	22	0.33704354	1
1	Mechanisms	Inhibit	strong	0	enalapril	pubchem	5388962	angiotensin-converting	Gene	uniprot	Q1KSG0	9606	Homo sapiens	10193670; 10565158; 10676602; 10818066; 10938492; 11566968; 12023940; 12568207; 1330401; 1463530; 1542341; 1551487; 1566884; 17426929; 2057034; 2129350; 2142862; 2337148; 24560177; 2544109; 2558792; 2883575; 2994451; 3028183; 3037889; 30382174; 31593246; 6089307; 6094995; 6188693; 6329547; 8113986; 8446137; 8505940; 8656644; 8960857; 9047036; 9486993; 9504938	clinical; in vivo; in vitro; in vivo	39	40	0.33491996	1
1	Mechanisms	Block	strong	0	captopril	pubchem	44093	angiotensin I	Gene	uniprot	P50052	9606	Homo sapiens	10198394; 10756941; 10815633; 11164848; 11538668; 11986902; 11991217; 1317351; 1469647; 1483484; 15064142; 1524760; 15770649; 16182260; 16209966; 16371063; 16585392; 17260464; 17588693; 1849501; 1851541; 1854461; 18818681; 20462506; 2087516; 21975128; 22552605; 2438483; 2692889; 2832188; 2996465; 3066878; 3078272; 31629013; 3279819; 3310771; 3329570; 3355587; 33711846; 3511737; 3557872; 3653966; …	in vivo; clinical; in vitro; in vivo; in vitro	76	88	0.33398784	1
1	Mechanisms	Inhibit	strong	0	Racecadotril	pubchem	107751	enkephalinase	Gene	uniprot	B7ZKY6	9606	Homo sapiens	10646045; 11764494; 12106279; 1311654; 1350927; 1421123; 1624154; 1666049; 1780043; 1788138; 20143290; 2018165; 2142086; 2142087; 21557151; 2163851; 2529543; 2702924; 2758762; 2780419; 2790459; 3015640; 3121843; 3131801; 3164437; 3183961; 3234479; 3298911; 3479550; 3481337; 3554169; 7473405; 7720986; 8488368; 8804878; 8905739; 9704727	in vivo; clinical; in vitro; in vivo; clinical; in vivo	37	38	0.33125615	1
2	Effects	Prevent	strong	0	Captopril	pubchem	44093	hypertension	Disease	ols_doid	DOID:10763			10030325; 10321112; 10805405; 11041675; 11564976; 11786496; 14573998; 1592467; 16710350; 17378375; 17680837; 17824802; 17824808; 19126665; 19633451; 1981218; 20379690; 20689276; 25110398; 2540376; 27239047; 3083712; 3130152; 3553476; 6214232; 6357337; 6377927; 7028612; 8169855; 8377216; 8566127; 9441842; 9495662; 9772479; 9893455; 9933759	clinical; in vivo; in vitro; in vivo; in vitro	36	37	0.32935128	1
1	Mechanisms	Inhibit	strong	0	delapril	pubchem	5362116	angiotensin-converting enzyme	Gene	uniprot	P12821	9606	Homo sapiens	10099033; 10323771; 10826395; 10975589; 11152368; 11274226; 12198325; 12574793; 12851621; 12870674; 1343288; 15531004; 18327093; 1959233; 1999357; 2009142; 2009146; 2009147; 2009148; 2009151; 2139371; 3030595; 7555608; 7578803; 7656290; 7867037; 7889191; 8133017; 8240375; 8301670; 8505110; 8656659; 8747765; 8862221; 8869004	clinical; in vitro; in vivo; in vivo	35	35	0.32739421	1
1	Mechanisms	Inhibit	strong	0	ramipril	pubchem	5362129	ACE-inhibition	Gene	uniprot	P62328	9606	Homo sapiens	10935526; 18726873; 21881539; 8205743; 9405169; 9774496	in vivo; clinical; in vitro; in vivo	6	6	0.32732335	1
2	Effects	Treatment	strong	0	lisinopril	pubchem	5362119	hypertension	Disease	ols_doid	DOID:10763			10196019; 10423659; 10626341; 10900288; 10993857; 11336102; 11468543; 11672450; 11737121; 12204500; 12494133; 12544444; 12882847; 1334283; 1376812; 15262456; 15881482; 1647274; 1653883; 1658975; 1665177; 16988888; 1720846; 17315307; 17324738; 17472820; 18000186; 18058456; 18192132; 18228109; 1850668; 19531557; 20935080; 21479940; 2177062; 21980964; 22728903; 2442553; 24959410; 2550643; 27703294; …	in vivo; clinical; in vitro; in vivo; clinical; in vitro	68	71	0.32713166	1
1	Mechanisms	Inhibit	strong	0	zofenopril	pubchem	92400	ACE	Gene	uniprot	P20366	9606	Homo sapiens	10411363; 10647772; 11744122; 12149566; 12372676; 12766124; 1378110; 1387799; 15136971; 15215814; 15651714; 1646329; 1724523; 17386354; 1746414; 1813122; 1850188; 19033012; 19656211; 20848272; 2173602; 22107891; 24501330; 2484083; 2557876; 2706094; 27650753; 27670145; 28155333; 7990904; 8429112; 8496812; 9119808	clinical; in vitro; in vivo; in vitro; clinical; in vitro; in vivo; clinical; in vitro; in vivo	33	33	0.32331147	1
1	Mechanisms	Inhibit	strong	0	perindopril	pubchem	107807	ACEI	Gene	uniprot	A0A385EWN8	945555	Acinetobacter baumannii WM99c	11453887; 12817183; 15024568; 15133535; 15918057; 22759780; 23384615; 24291100; 24911082; 24924395; 27621182; 29301558; 31739443; 34737150; 38065251; 40927931; 7611514; 7632518; 7723356; 8048614; 8048615; 8092312	clinical; in vitro; in vitro; in vivo; in vivo	22	22	0.31811494	1
1	Mechanisms	Inhibit	strong	0	lisinopril	pubchem	5362119	ACEi	Gene	uniprot	A0A385EWN8	945555	Acinetobacter baumannii WM99c	10203365; 12851621; 1312854; 16458281; 17384251; 19257863; 19649309; 19940035; 23060470; 2442550; 26225637; 29262813; 7511751; 7712030; 8004398; 8016291; 8382753; 8391095; 8904291; 9072423; 9689443	in vitro; in vivo; clinical; clinical; in vitro; in vivo; in vitro	21	21	0.31469557	1
1	Mechanisms	Inhibit	strong	1	enalapril	pubchem	5388962	angiotensin-converting enzyme	Gene	uniprot	P12821	9606	Homo sapiens	10193670; 10760086; 10888303; 11523315; 1354618; 1451716; 14674695; 16336586; 16424790; 1708046; 17082641; 17151298; 18441204; 2262216; 2327265; 2540931; 2547581; 2903725; 3039842; 3348413; 38156515; 6325220; 6657675; 7781488; 8088918; 8322774; 8322839; 8518210; 8861715	clinical; in vivo; in vitro; in vivo; clinical; in vitro; in vitro	29	29	0.31437124	1
1	Mechanisms	Inhibit	strong	0	alacepril	pubchem	71992	angiotensin-converting enzyme	Gene	uniprot	P12821	9606	Homo sapiens	10221351; 15720832; 1770031; 1770032; 27364087; 29937457; 3000389; 3000390; 3006710; 3006712; 3513777; 3513778; 3513779; 3513780; 7760517; 7807684; 7814850; 7828653; 7857734; 7908029; 7995636; 8609831; 8651088; 8934361; 9072367; 9140674; 9226747; 9542720; 9681661	in vivo; in vitro; clinical; in vitro; in vivo	29	37	0.31437124	1
1	Mechanisms	Inhibit	strong	1	enalapril	pubchem	5388962	ACE	Gene	uniprot	P20366	9606	Homo sapiens	10334415; 10888303; 11881107; 1330361; 15080380; 15793251; 15942051; 16424790; 1652036; 16824557; 1697373; 1708046; 17082641; 20237592; 21622682; 2551565; 2557876; 26626097; 2834755; 7522595; 7864075; 7865491; 8231461; 8390488; 8464813; 8923331; 9416938; 9542720; 9581728	clinical; in vitro; in vivo; in vivo; in vitro; clinical; in vitro	29	29	0.31437124	1
1	Mechanisms	Inhibit	strong	0	moexipril	pubchem	91270	ACE	Gene	uniprot	P20366	9606	Homo sapiens	10376852; 10379633; 11837383; 11918132; 12602539; 15662286; 15823625; 23473803; 2554270; 2780593; 2905468; 7473177; 7564369; 7608310; 7619356; 7621306; 7849255; 8569224; 8803515; 8877673; 8903666; 8961074; 9079232; 9140801; 9379124; 9514183; 9643274	clinical; in vitro; in vivo; in vitro; in vivo	27	27	0.30944318	1
2	Effects	Treatment	strong	0	captopril	pubchem	44093	heart failure	Disease	ols_doid	SYMP:0000292			10078088; 10471350; 10576791; 10896819; 10937952; 11131930; 11423708; 12381079; 12575396; 1330361; 1346164; 1386652; 1390330; 1469643; 14999200; 1531690; 1545080; 16011733; 1676239; 17363396; 1746417; 1800211; 18030062; 1825503; 1850942; 1854461; 2145238; 2441202; 2447297; 2643489; 2651329; 2653765; 2687557; 2844087; 2876233; 3109142; 3553536; 41303390; 6109121; 6175193; 6218982; 6372563; 7521463…	clinical; in vitro; in vivo; in vivo; in vitro	50	51	0.30823910	1
1	Mechanisms	Inhibit	strong	0	ramipril	pubchem	5362129	ACEI	Gene	uniprot	A0A385EWN8	945555	Acinetobacter baumannii WM99c	10803488; 12639811; 15229388; 16896999; 17199786; 18845058; 19008718; 20050585; 20310083; 20968182; 2348572; 26639833; 27664380; 28830083; 32657322; 9072423; 9211177; 9534942; 9808096	clinical; in vivo; in vitro; in vitro; in vivo	19	19	0.30736402	1
1	Mechanisms	Inhibit	strong	0	captopril	pubchem	44093	bradykinin	Gene	uniprot	P14735	9606	Homo sapiens	10498812; 10594341; 11067878; 11108154; 11829151; 1328299; 14624398; 15071356; 15162074; 15316088; 15325012; 16770319; 17145192; 1735587; 17379826; 18710643; 20462506; 20847038; 20964644; 231702; 24168709; 2442780; 2551002; 2650928; 2655805; 27093744; 2764379; 2830937; 2839262; 2850062; 2875891; 3022739; 3069933; 3561716; 3687591; 385332; 388242; 3937925; 6176786; 6187226; 6200711; 667501; 699871…	in vivo; in vitro; in vivo; in vitro; clinical	67	69	0.30702987	1
1	Mechanisms	Inhibit	strong	0	enalaprilat	pubchem	5462501	Ang II	Gene	uniprot	P12004	9606	Homo sapiens	10498289; 11478597; 11799091; 11893553; 15191904; 1915064; 22395404; 24342267; 2856821; 7977812; 8046949; 8388654; 9950958	in vitro; in vivo; in vivo	13	13	0.30325478	1
2	Effects	Prevent	strong	0	enalapril	pubchem	5388962	tubulointerstitial fibrosis	Disease	ols_doid	DOID:0050855			10894795; 11330572; 12719949; 14613861; 15167280; 1885222; 23920063; 24222043; 34412508; 8691732; 8731201; 9832172; 9931109	in vitro; in vivo; in vivo	13	13	0.30325478	1
1	Mechanisms	Block	strong	0	enalapril	pubchem	5388962	ACE	Gene	uniprot	P20366	9606	Homo sapiens	11115412; 11595564; 1337459; 1376805; 1513778; 16730467; 23733546; 24958603; 26328808; 26685759; 31544705; 6295819; 9322980	clinical; in vivo; in vitro; in vitro; in vivo	13	13	0.30325478	1
1	Mechanisms	Block	strong	0	captopril	pubchem	44093	renin-angiotensin	Gene	uniprot	Q15296	9606	Homo sapiens	11212967; 11411741; 11571489; 1409922; 1750573; 1833019; 19112094; 20823567; 2155547; 21818109; 2201220; 2309929; 2444795; 2457768; 2523199; 25255392; 2831144; 2858447; 3171969; 3532691; 3653966; 36545880; 6100756; 6109121; 6319279; 6986224; 7005423; 7019368; 7025621; 8238605; 8950071; 9000464; 9330127	in vivo; clinical; in vitro; in vivo; in vitro; clinical; in vitro	33	33	0.30175737	1
1	Mechanisms	Activate	strong	0	captopril	pubchem	44093	recombinant tissue plasminogen activator	Gene	uniprot	P00747	9606	Homo sapiens	12618504; 15352048; 1825097; 18695719; 8006284; 8428039; 8731927; 9152782; 9380726	in vitro; in vivo; clinical; in vitro	9	14	0.30023501	1
2	Effects	Treatment	strong	0	captopril	pubchem	44093	hypertension	Disease	ols_doid	DOID:10763			10067798; 10226860; 10321112; 10419072; 10511768; 10517167; 10564706; 10626341; 10722795; 10896819; 11170618; 11208752; 11474160; 11523414; 11530945; 11593526; 12577417; 12882847; 1317901; 1317937; 1395199; 1408991; 1461544; 1488334; 1514711; 1515758; 15578432; 15615866; 15646324; 15925907; 16263808; 1653883; 1665179; 1720478; 17283252; 1747216; 17506718; 1773494; 1832333; 18598727; 19633451; 199…	in vivo; clinical; in vitro; clinical; in vitro; in vitro; in vivo; clinical; in vivo	148	153	0.30019732	1
1	Mechanisms	Block	strong	0	ramipril	pubchem	5362129	beta-blocker	Gene	uniprot	Q96DG6	9606	Homo sapiens	17984104; 28830083	clinical	2	2	0.29980176	1
1	Mechanisms	Inhibit	strong	0	benazepril	pubchem	5362124	ACEI	Gene	uniprot	A0A385EWN8	945555	Acinetobacter baumannii WM99c	10688628; 11501062; 15157388; 15315341; 17063696; 17581217; 19018797; 20821936; 21130857; 22547843; 25142208; 32790534; 36792677; 8447498; 9039120; 9095092; 9676726	in vivo; clinical; in vitro; in vivo	17	17	0.29925937	1
2	Effects	Treatment	strong	0	enalapril	pubchem	5388962	hypertension	Disease	ols_doid	DOID:10763			10090348; 10097297; 10099075; 10706380; 10720105; 10862446; 10874501; 10904284; 11301961; 11332334; 11523062; 11551140; 11551875; 11707687; 11711505; 11773988; 11881131; 11959345; 12015188; 12135314; 12162469; 1283588; 1286492; 12882847; 1341608; 1378131; 1442581; 1458144; 14629192; 1475114; 1499649; 15293527; 15476910; 15479174; 15617455; 15617456; 1595201; 15997634; 16296700; 1638592; 16485256;…	clinical; in vivo; in vitro; in vivo; in vitro; clinical; in vitro	121	124	0.29020105	1
2	Effects	Prevent	strong	0	enalapril	pubchem	5388962	endothelial dysfunction	Disease	ols_doid	DOID:9779			10815633; 12872054; 14734637; 15502880; 1638712; 17426929; 17902367; 18820026; 2536641; 26897484; 29567630; 7762503; 8205701; 8227798; 9700987	in vivo; in vitro; in vivo; clinical	15	15	0.29019913	1
2	Effects	Deteriorate	strong	0	captopril	pubchem	44093	deterioration of renal function	Disease	ols_doid	DOID:557			3511565; 9102928; 9606733; 9744356	in vivo; clinical	4	6	0.28993755	1
1	Mechanisms	Inhibit	strong	0	enalaprilat	pubchem	5462501	renin	Gene	uniprot	P01019	9606	Homo sapiens	10831238; 11342966; 12130713; 15312214; 1653532; 1705630; 2159506; 2161922; 22395404; 2888840; 3005899; 3022608; 3028953; 6084762; 6089558; 7994817; 8179016; 8282369; 8764248; 9860795	in vivo; in vitro; in vitro; in vivo; clinical	20	24	0.28889446	1
1	Mechanisms	Inhibit	strong	0	ramipril	pubchem	5362129	renin	Gene	uniprot	P01019	9606	Homo sapiens	10088202; 10678136; 11316844; 12010742; 1327051; 1484407; 1650862; 17360952; 18205098; 18300872; 19458624; 19617271; 20033075; 21900941; 22715807; 2522661; 2523870; 2661430; 28882562; 3034032; 33983794; 36748670; 7644529; 8406656; 8974079; 9186867; 9788971	clinical; in vivo; in vitro; in vivo	27	28	0.28881363	1
2	Effects	Reduce	medium	0	enalapril	pubchem	5388962	proteinuria	Disease	ols_doid	DOID:576			10594794; 10844603; 10864584; 10868869; 11174005; 11849396; 12154518; 12169868; 12538086; 12920631; 1458144; 14648339; 1542341; 1545401; 15496167; 15764256; 15795705; 15942045; 1614045; 16829707; 1688888; 18337487; 19187647; 19225048; 21533629; 22031851; 2210987; 22739977; 23207876; 2337713; 23585423; 2852570; 28871498; 30024858; 33179827; 40583089; 7623991; 7692159; 8678058; 8743511; 9397292; 96…	in vivo; clinical; in vitro; in vivo; in vitro	43	43	0.28705138	1
1	Mechanisms	Inhibit	strong	0	alacepril	pubchem	71992	ACE	Gene	uniprot	P20366	9606	Homo sapiens	10221351; 10609621; 10703899; 1770032; 20102507; 26927816; 3000389; 3000390; 3006710; 3006712; 3513779; 7807684; 7814850; 7897825; 7908029; 8651088; 9140674; 9226747; 9239450	in vivo; in vitro; in vivo; clinical; in vitro	19	23	0.28540945	1
1	Mechanisms	Inhibit	strong	0	delapril	pubchem	5362116	ACE	Gene	uniprot	P20366	9606	Homo sapiens	10470987; 10670908; 10975589; 11336083; 12198325; 15531004; 2009146; 2009147; 2009148; 2209711; 26321755; 7555608; 7656290; 8133017; 8141360; 8862221; 9486085; 9559415	in vivo; clinical; in vitro; in vivo	18	18	0.28174564	1
1	Mechanisms	Inhibit	strong	0	ramipril	pubchem	5362129	angiotensin II type 1 (AT(1)) receptor	Gene	uniprot	P50052	9606	Homo sapiens	10489401; 11244026; 11508273; 12028455; 12663259; 1282627; 15834293; 16222899; 16822509; 17986525; 18243127; 18300867; 19225530; 20850747; 21913974; 22715807; 23179896; 23489008; 25070350; 2530011; 25713419; 26686682; 2959231; 3006617; 7556270; 7843775; 8751025; 8974079; 9251770; 9268230; 9294828	in vivo; in vitro; in vitro; in vivo; clinical; clinical; in vitro	31	34	0.27910849	1
1	Mechanisms	Inhibit	strong	0	Vadadustat	pubchem	23634441	hypoxia-inducible factor prolyl hydroxylase	Gene	uniprot	B3KVT0	9606	Homo sapiens	27650732; 33129989; 33188693; 33283981; 33661566; 33913638; 34115437; 34511184; 34714596; 35926869; 36017833; 36450264; 37158494; 38530490; 38924087; 40643844; 40790188	clinical; clinical; in vitro; in vitro; in vivo; in vitro; in vivo	17	19	0.27788370	1
2	Effects	Prevent	strong	0	ramipril	pubchem	5362129	diabetes-related	Disease	ols_doid	DOID:9351			10615954; 10675071; 11222110; 11270681; 11597291; 11715357; 17684471; 18652658; 20950379	in vitro; in vivo; clinical; in vivo	9	12	0.27521542	1
1	Mechanisms	Increase	medium	0	captopril	pubchem	44093	renin	Gene	uniprot	P01019	9606	Homo sapiens	10069682; 10691779; 10872560; 11116133; 12184998; 1307720; 1317225; 1420565; 14638911; 1498715; 1512337; 1524760; 15367398; 15754263; 16087785; 1636021; 1683186; 1688975; 17426597; 1748165; 17515456; 18052934; 1901528; 19506528; 1951004; 1962804; 20395378; 213295; 2150362; 21750232; 2189830; 2192585; 2198366; 22002336; 2222949; 22994939; 231700; 232024; 2413294; 2440439; 2441206; 2559170; 2580164…	in vivo; in vitro; in vivo; in vitro; clinical; in vitro; clinical	123	126	0.27438470	1
2	Effects	Prevent	strong	0	captopril	pubchem	44093	hypertrophy	Disease	ols_doid	DOID:9622			10225373; 10600834; 10805405; 11592866; 12219174; 1387507; 17204904; 1840424; 20689276; 21171442; 25110398; 2941600; 7553149; 8586803; 8853324; 9933759	in vivo; in vitro; in vivo	16	18	0.27380095	1
1	Mechanisms	Suppress	strong	0	Captopril	pubchem	44093	angiotensin II	Gene	uniprot	P50052	9606	Homo sapiens	10933362; 1577017; 1592482; 1633064; 1638713; 17277018; 2196065; 24867538; 2686649; 3514745; 6117262; 6337739; 6383842; 6396098; 6755124; 7014984; 7041583; 8206619; 8491504; 8709342; 8982510	clinical; in vitro; in vivo; in vivo; in vitro	21	24	0.27273616	1
1	Mechanisms	Antagonize	strong	0	captopril	pubchem	44093	angiotensin II receptors	Gene	uniprot	P50052	9606	Homo sapiens	10067798; 10449201; 10581318; 10583422; 10729370; 10779052; 10821361; 10993124; 11139482; 12063317; 12193127; 12241832; 12499645; 12653675; 1325512; 1352511; 1387008; 1432681; 14999200; 1592482; 16440181; 1646165; 1737647; 1849501; 1851541; 19765632; 21700270; 21925574; 21963836; 25371525; 2565899; 2565900; 25947921; 2655479; 2668502; 2685828; 2852520; 2953509; 3013462; 3038284; 3549436; 38423665…	in vivo; in vitro; in vivo; clinical; in vitro	63	71	0.27152016	1
3	Co-prescription	Coadministered_with	strong	0	enalapril	pubchem	5388962	hydrochlorothiazide	Chemical	pubchem	3639			10408591; 10665127; 10916100; 11607795; 1499364; 15326091; 15531004; 15900021; 16197366; 1764497; 19537589; 20027363; 2052467; 20653798; 2180849; 2225705; 25796840; 26070528; 2843341; 2996332; 3013265; 3014080; 3018603; 34020248; 6100870; 6100872; 7794577; 8198036; 8282322; 8519044; 8595643; 8656661; 8732324; 8903665; 9270085	clinical; in vivo; clinical; in vitro	35	49	0.26961876	1
1	Mechanisms	Inhibit	strong	0	enalapril	pubchem	5388962	Ang II	Gene	uniprot	P12004	9606	Homo sapiens	10076917; 10760085; 10855742; 11928713; 14597675; 15576437; 15585195; 15728788; 16249276; 17506716; 18060435; 19258495; 23220478; 2337148; 2405694; 24842388; 25261156; 2661430; 3003442; 7982096; 8046949; 8228207; 8520197; 8941574; 9277479; 9844133	in vivo; in vitro; in vivo; in vitro; clinical	26	28	0.26848980	1
1	Mechanisms	Inhibit	strong	1	Perindopril	pubchem	107807	ACE	Gene	uniprot	P20366	9606	Homo sapiens	10344062; 11597990; 12925049; 14647892; 1723316; 1725198; 19407247; 20634797; 32372207; 7734098; 7926292; 8580368; 8769764; 9125666	clinical; in vivo; in vitro; in vivo; in vitro	14	14	0.26486073	1
1	Mechanisms	Inhibit	strong	1	ramipril	pubchem	5362129	ACE	Gene	uniprot	P20366	9606	Homo sapiens	10675071; 12401719; 12623933; 15764086; 16003858; 1828659; 20850747; 2557876; 33310740; 7702205; 8580368; 8671960; 8950017; 9733228	clinical; in vivo; in vitro; in vivo; in vitro	14	14	0.26486073	1
1	Mechanisms	Inhibit	strong	0	ramipril	pubchem	5362129	CE	Gene	uniprot	A0A1U9WYT1	9606	Homo sapiens	2422465; 2438498; 2483426; 2485050; 2485067; 2530011; 2542535; 2975971; 2995065; 3023591; 3026275; 6097268; 6097269; 7532864	in vitro; in vivo; in vivo; in vitro	14	14	0.26486073	1
1	Mechanisms	Potentiate	strong	0	captopril	pubchem	44093	bradykinin	Gene	uniprot	P14735	9606	Homo sapiens	10102747; 11067878; 11463767; 11572794; 14757704; 15071356; 1697074; 1720843; 1810815; 201471; 20406213; 2404862; 24390175; 2532136; 2545457; 2653669; 2692888; 27431603; 2875891; 3322604; 3323602; 3513777; 388242; 6173526; 6187226; 6266379; 6275810; 6358230; 6986224; 6998710; 7018794; 7049919; 7669485; 7958737; 8436153; 8448072; 8953504; 8997612; 9496441; 9687159	in vivo; in vitro; in vitro; in vivo; clinical; in vitro; clinical	40	40	0.26186511	1
1	Mechanisms	Inhibit	strong	0	Trandolapril	pubchem	5484727	ACEI	Gene	uniprot	A0A385EWN8	945555	Acinetobacter baumannii WM99c	10897592; 10918945; 11092994; 15639474; 17202668; 20880190; 25969338; 26047375; 29527914; 36204993	clinical; in vitro; in vivo; in vivo	10	10	0.26137656	1
3	Co-prescription	Coadministered_with	strong	0	ramipril	pubchem	5362129	hydrochlorothiazide	Chemical	pubchem	3639			17159081; 1725034; 18300872; 21556450; 23623755; 24437213; 2485050; 25968124; 7927956; 8416760	clinical; in vivo	10	16	0.26137656	1
1	Mechanisms	Inhibit	strong	0	ramipril	pubchem	5362129	angiotensin-converting-enzyme	Gene	uniprot	Q1KSG0	9606	Homo sapiens	10639539; 10639540; 10675071; 10764216; 15367388; 1725017; 20970202; 2905962; 2959231; 3286044; 9167457; 9385473; 9788454	clinical; in vivo; in vitro; in vivo	13	13	0.25993267	1
1	Mechanisms	Antagonize	strong	0	captopril	pubchem	44093	angiotensin converting enzyme	Gene	uniprot	P12821	9606	Homo sapiens	10449201; 12653675; 1928964; 21963836; 24066305; 24881522; 2685828; 27575704; 29032968; 2970955; 2976170; 3881984; 7015366; 8301099; 8772242; 9387882	in vitro; in vivo; in vivo	16	16	0.25554756	1
2	Effects	Prevent	strong	0	enalapril	pubchem	5388962	left ventricular dysfunction	Disease	ols_doid	DOID:0051064			11061732; 11940361; 12872054; 14734637; 16908757; 18820026; 23583763; 7492417; 7778548	clinical; in vivo; in vitro; in vivo	9	10	0.25404501	1
3	Co-prescription	Coadministered_with	strong	0	perindopril	pubchem	107807	indapamide	Chemical	pubchem	3702			10684730; 11589932; 12953850; 18251212; 18260910; 19074530; 19108988; 19247267; 20518617; 20854235; 23163322; 23937849; 24324048; 24554346; 29748913; 36420987; 8903665; 8986928; 9023716; 9783492	in vivo; clinical; in vitro; in vitro; in vivo	20	24	0.25278265	1
2	Effects	Treatment	strong	0	Enalapril	pubchem	5388962	diabetes	Disease	ols_doid	DOID:9351			10651261; 12618350; 16174584; 16830106; 18190998; 21040718; 21416479; 2210987; 23664882; 24009294; 25010195; 25738481; 28948656; 3033178; 32447176	in vivo; in vitro; in vivo; clinical	15	15	0.25150591	1
2	Effects	Treatment	strong	0	ramipril	pubchem	5362129	hypertensive	Disease	ols_doid	DOID:9427			10454456; 11601340; 11806030; 12022243; 12372675; 12569274; 12891310; 1328047; 1334756; 15076168; 15716710; 15834293; 16025600; 16028466; 16272888; 16574788; 17094052; 17301824; 17667984; 17885552; 1826492; 20097689; 20407464; 2138422; 21556450; 21642070; 22573127; 22997963; 23178512; 23179896; 23680377; 24059102; 2474099; 29697397; 3023591; 3026275; 32584611; 38832726; 6097268; 7850941; 8206632;…	in vitro; in vivo; in vivo; clinical; in vitro; clinical; in vitro; clinical; in vitro; in vivo	55	55	0.25126758	1
1	Mechanisms	Block	strong	0	ramipril	pubchem	5362129	angiotensin II type 2 (AT(2)) receptor	Gene	uniprot	P50052	9606	Homo sapiens	10489401; 12631111; 12668518; 15667801; 16405840; 19932779; 21323898; 33305513; 8243547; 9407465; 9663919	in vivo; in vitro; in vivo; clinical	11	11	0.24892190	1
2	Effects	Prevent	strong	0	perindopril	pubchem	107807	hypertrophy	Disease	ols_doid	DOID:9622			10806829; 15350810; 15496307; 15717137; 1827989; 19948989; 22653691; 7521449; 7921610; 8467569; 9733347	in vivo; in vitro; in vivo	11	13	0.24892190	1
1	Mechanisms	Inhibit	strong	0	captopril	pubchem	44093	ACE-I	Gene	uniprot	Q1KSD9	9606	Homo sapiens	11388639; 11522042; 14592556; 19930429; 30919768; 8358544; 8542671; 8573552; 8884979; 9070972; 9715793	in vivo; in vitro; in vivo; clinical	11	11	0.24892190	1
2	Effects	Treatment	strong	0	enalapril	pubchem	5388962	diabetic	Disease	ols_doid	DOID:8947			10210355; 10322849; 11711510; 12182946; 12592643; 12618350; 12733362; 1343858; 14563973; 14984003; 15063834; 15494355; 15793251; 16174584; 16443766; 16924413; 17151298; 17196960; 17898118; 18024300; 18190998; 18356410; 18671986; 20042665; 21040718; 21416479; 22652374; 23466285; 24044905; 2455124; 25010195; 25215436; 26229968; 26291662; 27049870; 27238746; 27524220; 28025096; 2847668; 2850132; 285…	in vivo; in vitro; in vivo; in vitro; clinical	52	52	0.24851460	1
2	Effects	Reduce	medium	0	captopril	pubchem	44093	proteinuria	Disease	ols_doid	DOID:576			10744354; 1425158; 1475357; 15665549; 15803438; 16091375; 20199178; 21326110; 2210813; 2242316; 22538513; 23896603; 29620605; 3898001; 7485207; 7700028; 7724024; 8083580; 8295285; 8876932; 9176849; 9931110	in vivo; clinical; in vitro; in vivo	22	22	0.24812965	1
3	Co-prescription	Coadministered_with	strong	0	captopril	pubchem	44093	hydrochlorothiazide	Chemical	pubchem	3639			10321444; 10347956; 12207569; 1340743; 1703608; 1725539; 1794215; 19134274; 2006655; 25298210; 2580179; 2580180; 2580182; 2698133; 2858541; 3003305; 3079133; 34768805; 35008498; 3543231; 3555589; 3883729; 6188888; 6308685; 6355421; 6367371; 6753891; 7030243; 8210695; 8500859; 8903665	clinical; in vivo; clinical; in vitro; in vitro; in vivo	31	40	0.24809644	1
1	Mechanisms	Inhibit	strong	0	captopril	pubchem	44093	endothelin	Gene	uniprot	Q4FAT2	9606	Homo sapiens	10722805; 1282947; 1443178; 14974221; 8389325; 8849595; 8950071; 9831227	in vivo; in vitro; in vivo; in vitro; clinical; in vitro	8	8	0.24594035	1
2	Effects	Prevent	strong	0	perindopril	pubchem	107807	stroke	Disease	ols_doid	DOID:0051061			17558118; 17804673; 25445054; 38690898; 7954039; 9023713; 9336658; 9783492	clinical; in vivo	8	11	0.24594035	1
3	Co-prescription	Coadministered_with	strong	0	captopril	pubchem	44093	furosemide	Chemical	pubchem	3440			10511768; 15489025; 16009500; 18022142; 19716860; 19909794; 20035777; 20689276; 2097777; 20977913; 21700270; 21925574; 22846885; 23219800; 23270855; 23790502; 24041937; 24389419; 25448435; 25827924; 26970564; 2701893; 2858541; 34768805; 35008498; 6188888; 7611276; 7756099; 8880057	clinical; in vivo; in vitro; in vivo	29	31	0.24451097	1
2	Effects	Treatment	strong	0	ramipril	pubchem	5362129	hypertension	Disease	ols_doid	DOID:10763			10150325; 10373213; 10455471; 11128360; 12022243; 12434673; 1473306; 15126918; 16025600; 16331118; 16461201; 17337492; 1828659; 2138422; 21897661; 22289563; 24059102; 2474099; 2483429; 25950602; 26491273; 27576780; 28189955; 30045336; 35996271; 36000238; 38159824; 38832726; 7954556; 8059408; 8276050; 8416760; 9001832; 9181757; 9369274; 9704202; 9820055	clinical; in vivo; in vitro; in vitro; in vivo	37	39	0.24408348	1
2	Effects	Treatment	strong	0	captopril	pubchem	44093	diabetic proteinuria	Disease	ols_doid	DOID:576			1292245; 1317901; 14871404; 15665549; 15803438; 16091375; 1844111; 2459500; 2555851; 3285064; 6993700; 7617115; 8852495; 9181278; 9328608; 9430854; 9670209	in vivo; in vitro; in vivo; clinical; in vitro	17	17	0.24314823	1
1	Mechanisms	Inhibit	strong	0	captopril	pubchem	44093	CE	Gene	uniprot	A0A1U9WYT1	9606	Homo sapiens	1329777; 2163328; 2422465; 2438483; 2527475; 6180643; 6269679; 6325675; 7003424; 7043682	in vitro; in vivo; in vivo	10	10	0.24270681	1
1	Mechanisms	Inhibit	strong	0	quinapril	pubchem	54892	angiotensin II	Gene	uniprot	P50052	9606	Homo sapiens	10188997; 10413063; 11087259; 11849656; 12693379; 15728788; 1575171; 16206603; 16883264; 18670740; 19761681; 20118410; 2539762; 8384604; 8743525; 9149684	in vivo; in vitro; in vivo; clinical	16	17	0.23957583	1
2	Effects	Treatment	strong	0	captopril	pubchem	44093	diabetes	Disease	ols_doid	DOID:9351			10751221; 12653675; 15076172; 15634486; 1904726; 2210987; 22997257; 23278692; 24175564; 26398443; 28130181; 35780942; 7489832; 7640495; 9416890; 9453015	in vivo; clinical; in vitro; in vitro; in vivo	16	16	0.23957583	1
1	Mechanisms	Increase	medium	0	Enalapril	pubchem	5388962	renin	Gene	uniprot	P01019	9606	Homo sapiens	10076917; 10216807; 10622161; 10862636; 1396304; 1401084; 1415565; 1499047; 1510124; 1691357; 1735594; 1855357; 1901528; 19109587; 1915427; 19536436; 19767874; 1986565; 20519377; 21423293; 21424707; 2260680; 22849770; 23052033; 23297374; 2468963; 2551820; 25650385; 2580164; 2827471; 2831117; 2837300; 2841053; 2841136; 2843201; 2851654; 2852075; 2852078; 2996332; 2999488; 3007162; 3026294; 3028183…	in vivo; clinical; in vitro; in vivo	58	58	0.23936962	1
1	Mechanisms	Suppress	strong	0	captopril	pubchem	44093	Ang II	Gene	uniprot	P12004	9606	Homo sapiens	2001471; 2009150; 2009152; 3514745; 3899615; 7700888; 7973802; 8282330; 8498964; 8621213; 9087658; 9440700	in vivo; in vitro; in vitro; in vivo; clinical	12	13	0.23766329	1
2	Effects	Treatment	strong	0	perindopril	pubchem	107807	hypertension	Disease	ols_doid	DOID:10763			10726719; 11603173; 11848262; 12803735; 1580279; 1580283; 1691399; 18191966; 18309090; 19250558; 20573778; 20668673; 21228786; 21390056; 21700945; 23428412; 24554346; 2505717; 25212574; 25479022; 2605801; 26160625; 2691129; 30535909; 37848587; 39731708; 7571476; 7629408; 7649579; 7923313; 7954039; 7954041; 8216441; 8312677; 8328370; 8613236; 8903665; 9023716; 9048272; 9072422; 9480177	clinical; in vivo; in vitro; in vivo	41	44	0.23688348	1
2	Effects	Prevent	strong	0	captopril	pubchem	44093	myocardial infarction-induced	Disease	ols_doid	DOID:5844			10225373; 12030787; 1672967; 2441206; 2643489; 7516008; 7818835	in vivo; clinical	7	7	0.23688012	1
1	Mechanisms	Inhibit	strong	0	fosinopril	pubchem	9601226	ACEI	Gene	uniprot	A0A385EWN8	945555	Acinetobacter baumannii WM99c	10803488; 17342992; 19761681; 22107891; 41271670; 8656660; 9399980	clinical; in vivo; in vitro; in vivo	7	7	0.23688012	1
1	Mechanisms	Inhibit	strong	0	quinapril	pubchem	54892	ACEi	Gene	uniprot	A0A385EWN8	945555	Acinetobacter baumannii WM99c	12126746; 14566078; 15013323; 19761681; 7643524; 9146891; 9862250	in vivo; in vitro; in vivo; clinical	7	7	0.23688012	1
2	Effects	Prevent	strong	0	Enalapril	pubchem	5388962	stroke	Disease	ols_doid	DOID:0051061			2536641; 29371246; 29747834; 31865785; 36280851; 8421827; 9707211	in vivo; clinical	7	8	0.23688012	1
2	Effects	Induce	medium	0	captopril	pubchem	44093	hypotension	Disease	ols_doid	SYMP:0000059			10696533; 1691371; 1810815; 21803064; 2200918; 2404862; 2413294; 2423282; 2653953; 2831758; 2891835; 3025487; 3275734; 3297678; 3537354; 6141260; 6173526; 6191240; 6241783; 6279884; 6400112; 7020011; 7568335; 8053578; 8206577; 8856165	in vivo; in vitro; in vivo; clinical	26	26	0.23627103	1
1	Mechanisms	Reduce	medium	0	captopril	pubchem	44093	Ang II	Gene	uniprot	P12004	9606	Homo sapiens	1317225; 1352511; 15472513; 17448318; 17626897; 19144688; 2058747; 21709626; 2200659; 23896603; 25793583; 25945864; 2961275; 30126320; 3514745; 396066; 41042896; 6377928; 7996790; 8244513; 8282330; 8873380; 8916271; 9210166; 9740614; 9781929	in vivo; in vitro; in vivo; clinical	26	26	0.23627103	1
1	Mechanisms	Inhibit	strong	0	lisinopril	pubchem	5362119	angiotensin-converting	Gene	uniprot	Q1KSG0	9606	Homo sapiens	10193670; 11113723; 25399733; 2826549; 33864194; 6089307; 6318543; 7614717; 7936476	clinical; in vivo; in vitro; in vivo	9	9	0.23589894	1
1	Mechanisms	Block	strong	0	lisinopril	pubchem	5362119	angiotensin-converting enzyme	Gene	uniprot	P12821	9606	Homo sapiens	10193670; 10456287; 11294048; 14680343; 18519845; 20935080; 22899584; 24842697; 2822304	clinical; in vitro; in vivo	9	9	0.23589894	1
1	Mechanisms	Inhibit	strong	0	perindopril	pubchem	107807	angiotensin-converting	Gene	uniprot	Q1KSG0	9606	Homo sapiens	10938492; 11589932; 12032186; 12633548; 14748202; 17923654; 18378519; 7755455; 8362751	clinical; in vitro; in vivo	9	9	0.23589894	1
1	Mechanisms	Inhibit	strong	1	Enalaprilat	pubchem	5462501	angiotensin-converting enzyme	Gene	uniprot	P12821	9606	Homo sapiens	16039037; 1646031; 1709221; 19481149; 2824314; 2983358; 7900925; 7938055; 9279202	in vivo; in vitro; in vivo	9	9	0.23589894	1
1	Mechanisms	Bind	strong	0	Captopril	pubchem	44093	ACE	Gene	uniprot	P20366	9606	Homo sapiens	10498812; 12935891; 1312853; 15381315; 16968071; 17079052; 2282454; 24168709; 24983637; 2551838; 2990484; 3005826; 6094156; 6324207; 9762913	in vivo; clinical; in vitro; in vitro; in vivo	15	15	0.23578680	1
2	Effects	Treatment	strong	0	quinapril	pubchem	54892	diabetic	Disease	ols_doid	DOID:8947			12560157; 12887133; 16352688; 24945577; 7851841	in vivo; clinical	5	5	0.23264662	1
1	Mechanisms	Block	strong	0	captopril	pubchem	44093	AII	Gene	uniprot	Q65Z67	9606	Homo sapiens	1854461; 2268507; 2668502; 3322604; 3857850; 6369059; 7516008; 8712205; 9508845; 9572624; 9587080	in vivo; in vitro; in vivo	11	12	0.23232711	1
2	Effects	Treatment	strong	0	captopril	pubchem	44093	tumor-bearing	Disease	ols_doid	DOID:0080366			10328230; 15352048; 16818710; 18535615; 20380732; 28939029; 32448803; 38373964	in vitro; in vivo; in vivo; in vitro	8	10	0.22837318	1
1	Mechanisms	Inhibit	strong	1	Perindopril	pubchem	107807	angiotensin converting enzyme	Gene	uniprot	P12821	9606	Homo sapiens	10436967; 12605793; 15590980; 1723316; 18426993; 25552881; 8762203; 9383173	in vitro; in vivo; clinical; in vivo	8	8	0.22837318	1
1	Mechanisms	Inhibit	strong	0	benazepril	pubchem	5362124	angiotensin-converting-enzyme	Gene	uniprot	Q1KSG0	9606	Homo sapiens	15322501; 23139134; 26972332; 8335427; 8447498; 8596594; 9293618; 9407424	in vivo; clinical	8	8	0.22837318	1
1	Mechanisms	Inhibit	strong	0	enalaprilat	pubchem	5462501	converting-enzyme	Gene	uniprot	Q1KSG0	9606	Homo sapiens	1877703; 2826550; 2987126; 3022608; 7977812; 8023980; 8304510; 8388654	in vivo; clinical; in vitro; in vivo	8	9	0.22837318	1
1	Mechanisms	Inhibit	strong	0	enalaprilat	pubchem	5462501	kininase I and II	Gene	uniprot	J3KSQ5	9606	Homo sapiens	10027827; 1282072; 1363432; 1363433; 1655143; 2161922; 2163428; 2557417; 2821209; 7582459; 7859389; 9351450; 9652356	in vitro; in vitro; in vivo; in vivo	13	15	0.22744108	1
1	Mechanisms	Bind	strong	0	captopril	pubchem	44093	angiotensin I-converting enzyme	Gene	uniprot	P12821	9606	Homo sapiens	12633854; 1323442; 2282454; 2986952; 29874111; 3005826; 3008745; 3885586; 6303332; 6322528; 6324207; 9125001; 9762913	in vivo; in vitro; in vivo; in vitro	13	13	0.22744108	1
1	Mechanisms	Block	strong	0	enalapril	pubchem	5388962	beta-blocker	Gene	uniprot	Q96DG6	9606	Homo sapiens	16078599; 26722031; 2892143; 31077250; 8144214; 9394313	clinical; in vitro; in vivo	6	6	0.22660847	1
1	Mechanisms	Inhibit	strong	0	enalaprilat	pubchem	5462501	ACEI	Gene	uniprot	A0A385EWN8	945555	Acinetobacter baumannii WM99c	10688628; 11573655; 22395404; 2442550; 7714339; 8298820; 8304510; 8391948; 8391949; 8904291	in vivo; clinical; in vitro; in vivo; in vitro	10	10	0.22652635	1
3	Co-prescription	Coadministered_with	strong	0	benazepril	pubchem	5362124	amlodipine	Chemical	pubchem	2162			11848169; 11896508; 12830340; 16891915; 20620720; 21418799; 22571394; 23535223; 23582626; 23859303	clinical; in vivo	10	12	0.22652635	1
2	Effects	Treatment	strong	0	enalapril	pubchem	5388962	diabetic nephropathy	Disease	ols_doid	DOID:0070314			12015188; 12592643; 1637513; 18682491; 19065894; 2194280; 2210987; 25598292; 31527864; 8158883; 8346593; 8691732	clinical; in vivo; in vitro; in vivo; in vitro	12	13	0.22280933	1
2	Effects	Reduce	medium	0	ramipril	pubchem	5362129	proteinuria	Disease	ols_doid	DOID:576			10070908; 10616844; 11386927; 11506246; 12028455; 12753310; 15128880; 15645954; 16330466; 1826492; 19628647; 19686445; 20689340; 22397239; 25774586; 8937934; 8957034; 9217756; 9280714; 9788454	clinical; in vivo	20	20	0.22244873	1
2	Effects	Reduce	medium	0	lisinopril	pubchem	5362119	proteinuria	Disease	ols_doid	DOID:576			10391670; 10598677; 10703672; 11053977; 12138278; 12164886; 12410855; 12566371; 15938035; 19293598; 19820754; 20061926; 2550696; 26311058; 26911850; 35767209; 8391095; 8665777; 8914031; 9375831	clinical; in vivo; in vitro; in vivo	20	20	0.22244873	1
3	Co-prescription	Coadministered_with	strong	0	trandolapril	pubchem	5484727	verapamil	Chemical	pubchem	2520			11369828; 11910310; 12420798; 12425199; 15106814; 17060060; 7570749; 8529792; 8572861; 8591883; 8622594; 9107443; 9231890; 9534106; 9643623	clinical; in vivo; in vitro; in vivo; in vitro	15	16	0.22191698	1
2	Effects	Treatment	strong	0	enalapril	pubchem	5388962	heart failure	Disease	ols_doid	SYMP:0000292			10089936; 10099910; 10411851; 11113718; 11704477; 11822810; 12117852; 12186794; 12381079; 12558131; 1330361; 1362690; 1390330; 1401084; 1637521; 1676239; 17916031; 1915427; 20528880; 2057035; 2220604; 2225374; 24464788; 25403646; 2548548; 25527351; 27043774; 27842179; 2879781; 29655829; 2996575; 30741494; 33731544; 34428592; 38904251; 38954870; 39563094; 40461938; 7608448; 7676758; 7954098; 81873…	clinical; in vivo; in vitro; in vivo	47	48	0.22141823	1
2	Effects	Treatment	strong	0	Enalapril	pubchem	5388962	congestive heart failure	Disease	ols_doid	DOID:6000			10400007; 10539815; 10634670; 11127445; 11509491; 11751734; 12381079; 12514674; 12658066; 1329478; 1375675; 1378131; 16143696; 1642186; 1691416; 18418421; 18441453; 1932608; 19481278; 2024540; 2048370; 2057035; 2195865; 22547843; 23492352; 24304841; 2539290; 2835890; 2836220; 2853002; 2998663; 3003728; 3032562; 3034218; 3034316; 3040605; 36356366; 7474361; 7527099; 7608448; 7873221; 8500237; 8751…	clinical; in vivo; in vitro; in vivo; clinical; in vitro; clinical; in vivo	47	55	0.22141823	1
1	Mechanisms	Inhibit	strong	0	ramipril	pubchem	5362129	angiotensin converting enzyme inhibitors	Gene	uniprot	P08473	9606	Homo sapiens	10234131; 11300648; 15126918; 16003188; 16794493; 2418304; 26302059; 2706094; 38418004	in vivo; in vitro; in vivo; clinical	9	9	0.22017234	1
1	Mechanisms	Antagonize	strong	0	captopril	pubchem	44093	ACE	Gene	uniprot	P20366	9606	Homo sapiens	11340236; 12028132; 12653675; 12658634; 12710528; 17037284; 17360961; 21963836; 2834755	in vivo; in vitro; in vivo; clinical	9	9	0.22017234	1
1	Mechanisms	Inhibit	strong	0	CI-906	pubchem	54891	angiotensin converting enzyme	Gene	uniprot	P12821	9606	Homo sapiens	2197098; 2459540; 3007740; 3020249; 3022083; 3309510; 6089314; 6323223; 6323224	clinical; in vivo; in vitro; in vivo	9	9	0.22017234	1
2	Effects	Treatment	strong	0	ramipril	pubchem	5362129	diabetic	Disease	ols_doid	DOID:8947			10235657; 11128360; 11270681; 12610049; 12631111; 12639811; 15012722; 15136972; 16010524; 17333128; 18302965; 20310083; 20689340; 21816757; 23327833; 23680377; 26967518; 28566504; 30107170; 32559789; 33811970; 33855212; 34068941; 36361612; 8573756; 9171955; 9313758; 9726243; 9856360	in vivo; clinical; in vitro; in vivo	29	30	0.22005987	1
2	Effects	Treatment	strong	0	captopril	pubchem	44093	chronic heart failure	Disease	ols_doid	DOID:0051064			10374396; 10598120; 10994761; 11579363; 1285663; 2015167; 2145238; 2185526; 2198731; 2441202; 2450255; 2686737; 2701893; 2956872; 2965226; 7474361; 7528290; 7596934; 7660814; 7742261; 7767771; 7954561; 7965272; 8169337; 9093526; 9327193; 9403625; 9590570; 9863143	in vivo; clinical	29	30	0.22005987	1
1	Mechanisms	Inhibit	strong	1	enalaprilat	pubchem	5462501	ACE	Gene	uniprot	P20366	9606	Homo sapiens	10924499; 15889697; 1850188; 2836109; 7522595; 8229737; 9475274	in vitro; clinical; in vivo; in vitro; in vivo	7	7	0.21996011	1
1	Mechanisms	Inhibit	strong	0	enalapril	pubchem	5388962	ACE-I	Gene	uniprot	Q1KSD9	9606	Homo sapiens	11388639; 12568207; 12744488; 15997634; 28577679; 29349667; 8925829	in vivo; clinical	7	7	0.21996011	1
1	Mechanisms	Inhibit	strong	1	fosinopril	pubchem	9601226	ACE	Gene	uniprot	P20366	9606	Homo sapiens	12364358; 15000298; 16915750; 2557876; 7743628; 9562938; 9763538	in vivo; clinical; in vitro; in vivo	7	7	0.21996011	1
2	Effects	Prevent	strong	0	enalapril	pubchem	5388962	renal alterations	Disease	ols_doid	DOID:0080204			16525947; 16565237; 2536641; 7759841; 7869607; 8268049; 8743519	in vivo; clinical	7	7	0.21996011	1
1	Mechanisms	Increase	medium	0	captopril	pubchem	44093	angiotensin II	Gene	uniprot	P50052	9606	Homo sapiens	11164848; 11262593; 11742513; 12642387; 1325512; 1327817; 1397674; 15051524; 15082866; 1592469; 1592482; 16087785; 17260464; 1781764; 22994939; 2580182; 2693500; 2856517; 28681939; 3016357; 3028391; 3030698; 3030763; 3038403; 3064590; 3897519; 6090647; 6207570; 6209496; 6343906; 6392654; 6993602; 7569111; 7890074; 7977842; 8477561; 8516370; 9042526	in vivo; in vitro; in vivo; clinical; in vitro; clinical; in vitro	38	42	0.21985362	1
1	Mechanisms	Inhibit	strong	0	enalapril	pubchem	5388962	angiotensin convertase	Gene	uniprot	Q9BYF1	9606	Homo sapiens	10509893; 10995033; 12538430; 1315058; 1586932; 15997634; 25771846; 33049402; 7963501; 8750704; 9739455	in vivo; clinical; in vitro; in vivo	11	11	0.21780667	1
3	Co-prescription	Coadministered_with	strong	0	perindopril	pubchem	107807	amlodipine	Chemical	pubchem	2162			10720593; 11282121; 18971536; 24293132; 25479022; 26771522; 26867060; 27220840; 27475811; 29498018; 36420987	in vivo; in vitro; in vivo; clinical; in vitro	11	14	0.21780667	1
1	Mechanisms	Decrease	medium	0	captopril	pubchem	44093	Angiotensin II	Gene	uniprot	P50052	9606	Homo sapiens	10755201; 1320075; 1325512; 15071356; 1555723; 15578432; 15807245; 1592469; 1638713; 1825503; 1893613; 212276; 2161301; 22002336; 2406198; 24852495; 2651516; 29425648; 3038403; 3891617; 6256104; 6293842; 6377924; 6742179; 6819911; 7041591; 7588422; 8203337; 8206619; 8223165; 8380185; 8749030; 8971427; 9116923; 9822454; 9951431	clinical; in vitro; in vivo; in vivo; in vitro; clinical; in vitro	36	38	0.21737184	1
2	Effects	Reduce	medium	0	enalapril	pubchem	5388962	albuminuria	Disease	ols_doid	DOID:9617			10652036; 10652037; 11174005; 12206857; 12954793; 1510124; 15662233; 15838346; 16020405; 16525947; 17425758; 23926182; 25598292; 27511457; 27779460; 7733120; 8322839; 9314638	clinical; in vivo; in vitro; in vivo; in vitro	18	19	0.21694414	1
2	Effects	Reduce	medium	0	captopril	pubchem	44093	hypertrophy	Disease	ols_doid	DOID:9622			11236005; 12710528; 14644620; 15367398; 20012872; 20123095; 20448636; 2141474; 23077081; 23861486; 25110398; 7889212; 8035346; 8210695; 8583784; 9286966; 9330127; 9463635	in vitro; in vivo; in vivo	18	19	0.21694414	1
1	Mechanisms	Inhibit	strong	0	captopril	pubchem	44093	aminopeptidase	Gene	uniprot	Q9UQ80	9606	Homo sapiens	10825373; 11164832; 12234609; 1312513; 1400023; 14623771; 1651078; 1652635; 1662280; 1966900; 20189644; 20861513; 2862871; 2871164; 2878974; 3215483; 32606204; 3416919; 3544718; 3912194; 4047398; 7575672; 8008638; 8957219; 9152384; 9694943	in vitro; in vitro; in vivo; in vivo	26	27	0.21479184	1
1	Mechanisms	Inhibit	strong	0	delapril	pubchem	5362116	ACEI	Gene	uniprot	A0A385EWN8	945555	Acinetobacter baumannii WM99c	11274226; 12851621; 1959233; 8656659; 8869004	in vivo; clinical	5	5	0.21475073	1
2	Effects	Prevent	strong	0	ramipril	pubchem	5362129	left ventricular dysfunction	Disease	ols_doid	DOID:0051064			12615747; 1334756; 7515854; 7646309; 9510492	clinical; in vivo	5	5	0.21475073	1
1	Mechanisms	Inhibit	strong	0	zofenopril	pubchem	92400	ACEI	Gene	uniprot	A0A385EWN8	945555	Acinetobacter baumannii WM99c	18046973; 18046976; 22107891; 25631232; 27381758	clinical; in vivo; in vitro; in vivo	5	5	0.21475073	1
1	Mechanisms	Inhibit	strong	0	Captopril	pubchem	44093	matrix metalloproteinase-2	Gene	uniprot	P08253	9606	Homo sapiens	25767848; 25867313; 27239047; 27508250; 34198223	in vitro; in vivo; in vivo; in vitro	5	6	0.21475073	1
1	Mechanisms	Induce	medium	0	captopril	pubchem	44093	renin	Gene	uniprot	P01019	9606	Homo sapiens	1597135; 1728438; 223856; 22523253; 2650928; 2856716; 3078272; 3278975; 35283112; 6309534; 6354532; 7028612; 7041596; 8021469; 8738111; 8866902; 9258997	in vivo; clinical; in vitro; in vivo	17	17	0.21397045	1
2	Effects	Treatment	strong	0	captopril	pubchem	44093	myocardial ischemia	Disease	ols_doid	DOID:326			11081319; 11522042; 1386652; 15898437; 21326110; 21680852; 6376920; 7618619; 8450599; 9276774	clinical; in vitro; in vivo; in vivo	10	11	0.21236845	1
2	Effects	Treatment	strong	0	enalapril	pubchem	5388962	Left Ventricular Dysfunction	Disease	ols_doid	DOID:0051064			10539815; 11551875; 12035945; 1505560; 15559871; 15798702; 16143696; 1680982; 18528751; 19481278; 1981038; 2198731; 22257685; 23492352; 26022006; 28475676; 31077250; 31401165; 31411383; 39319469; 40353367; 40785031; 6094104; 6100609; 7474361; 7508055; 7527099; 7596934; 7664505; 7882493; 8227798; 8294693; 8762077; 8914876; 9264493; 9420662; 9700987; 9797199	clinical; in vivo; in vitro; in vivo	38	38	0.21198007	1
1	Mechanisms	Antagonize	strong	0	enalapril	pubchem	5388962	angiotensin II type 1 receptor	Gene	uniprot	P50052	9606	Homo sapiens	10076923; 10477530; 10556669; 10706380; 10729378; 10822316; 10935154; 10993124; 11317199; 11331849; 11686543; 11773989; 11928723; 11949885; 12015188; 12397697; 12514674; 15167280; 15389290; 16221096; 19262230; 2433081; 6320208; 7564346; 7564347; 7684026; 8039844; 8229758; 8246138; 8473494; 8549037; 8569216; 8903652; 8961082; 8984133; 8986917; 8995730; 9047036; 9205774; 9310205; 9407442; 9416950; …	in vivo; clinical; in vitro; in vivo	47	49	0.21179135	1
1	Mechanisms	Inhibit	strong	0	lisinopril	pubchem	5362119	angiotensin I	Gene	uniprot	P50052	9606	Homo sapiens	10498812; 11294048; 11329151; 12164886; 1370299; 14734829; 14769811; 15253477; 15262456; 15311107; 15608084; 16112244; 16458281; 1691384; 17145192; 17512521; 17541328; 17716647; 1846675; 19649309; 20201749; 2164777; 21791491; 22224457; 22936039; 22939518; 23060470; 23519546; 24717718; 27798124; 2846685; 29241309; 31327267; 3241238; 7528840; 7564368; 7629405; 7895240; 8021010; 8144213; 8788596; 89…	in vivo; clinical; in vitro; in vivo; in vitro	47	50	0.21179135	1
1	Mechanisms	Antagonize	strong	0	captopril	pubchem	44093	V1-antagonist	Gene	uniprot	A0AAQ1PCP3	2078786	Pseudomonas inefficax	7554759	in vivo	1	1	0.21164340	1
3	Co-prescription	Coadministered_with	strong	0	enalapril	pubchem	5388962	lisinopril	Chemical	pubchem	5362119			10193670; 10408591; 11642076; 14527819; 22203459; 2550637	clinical; in vivo	6	6	0.21042215	1
1	Mechanisms	Inhibit	strong	0	quinapril	pubchem	54892	angiotensin II (ANG II) receptor	Gene	uniprot	P01019	9606	Homo sapiens	12626328; 15087286; 19016156; 2021443; 8384604; 8743525	in vitro; in vivo; in vivo; clinical	6	6	0.21042215	1
1	Mechanisms	Inhibit	strong	0	captopril	pubchem	44093	dipeptidyl carboxypeptidase	Gene	uniprot	A0ABB0MVF1	9606	Homo sapiens	12629189; 14623771; 39013490; 6256111; 9152384; 9694943	in vitro; in vivo; in vitro; in vivo	6	6	0.21042215	1
1	Mechanisms	Inhibit	strong	0	captopril	pubchem	44093	SP	Gene	uniprot	Q04727	9606	Homo sapiens	1282124; 20459473; 2476683; 7529113; 7541210; 8907588	in vivo; in vitro; in vivo; clinical	6	6	0.21042215	1
3	Co-prescription	Coadministered_with	strong	0	enalapril	pubchem	5388962	losartan	Chemical	pubchem	3961			10760085; 10915233; 10916100; 12933361; 15206496; 15526251; 15900021; 15942045; 18418421; 20358155; 22730415; 30658894; 8067389; 8595643; 8777826; 8884552; 8903652; 9039153; 9527398	in vivo; clinical; in vitro; in vivo	19	24	0.21030170	1
1	Mechanisms	Inhibit	strong	0	captopril	pubchem	44093	endopeptidase 24.11	Gene	uniprot	A0A7I2U302	9606	Homo sapiens	10825373; 1651078; 1735587; 20189644; 2405705; 2424051; 3022739; 3416919; 3540390; 6387047; 8008638; 9456286; 9550299; 9551668; 9694943	in vitro; in vivo; in vitro; in vivo	15	15	0.20958826	1
1	Mechanisms	Increase	medium	0	captopril	pubchem	44093	bradykinin	Gene	uniprot	P14735	9606	Homo sapiens	10652199; 1531690; 16297383; 16770319; 1849501; 2124582; 2404862; 2442780; 2532136; 2551002; 28939029; 3038403; 385332; 6122371; 6122372; 6151268; 6196567; 6256104; 6276064; 6329390; 6343807; 6392654; 6807698; 8125421; 8505107; 8856493; 8957682; 9079149; 9631877; 9951431	in vitro; in vivo; in vivo; clinical; in vitro	30	30	0.20903083	1
3	Co-prescription	Coadministered_with	strong	0	enalapril	pubchem	5388962	enalapril	Chemical	pubchem	5388962			10193670; 10367936; 11468010; 11607795; 11792757; 11967807; 12883983; 14716214; 15197102; 15736855; 15900021; 15997634; 16296700; 16546838; 16650491; 18418421; 18656328; 19145073; 19536436; 20058594; 2052467; 21869730; 22085872; 22203459; 22230384; 25742888; 25796840; 28948656; 6100872; 7794577; 8198036; 8519044; 8777826; 9039153; 9444298	clinical; in vivo; in vitro; in vivo	35	35	0.20834177	1
1	Mechanisms	Reduce	medium	0	enalapril	pubchem	5388962	angiotensin II	Gene	uniprot	P50052	9606	Homo sapiens	1337459; 14659064; 16546838; 21921804; 2560316; 2561147; 2849951; 2852643; 2994698; 3036705; 31838035; 6100599; 7727181; 7859801; 7893582	clinical; in vivo; clinical; in vitro; in vivo; in vitro; in vivo	15	15	0.20749238	1
2	Effects	Treatment	strong	0	perindopril	pubchem	107807	chronic heart failure	Disease	ols_doid	DOID:0051064			10935667; 15766818; 16253158; 17131847; 19620082; 21045728; 2964944; 7496564; 7864552	clinical; in vitro; in vivo; in vivo	9	10	0.20641157	1
1	Mechanisms	Antagonize	strong	0	captopril	pubchem	44093	AT1	Gene	uniprot	P01009	9606	Homo sapiens	10993124; 16269635; 17299153; 17963108; 19765632; 24881522; 27814397; 8024008; 9007681	in vivo; in vitro; in vitro; in vivo	9	9	0.20641157	1
3	Co-prescription	Coadministered_with	strong	0	captopril	pubchem	44093	losartan	Chemical	pubchem	3961			11548448; 19557375; 21700270; 21925574; 24066305; 24389419; 25298210; 33711846; 33870805	clinical; in vivo	9	9	0.20641157	1
1	Mechanisms	Antagonize	strong	0	lisinopril	pubchem	5362119	angiotensin II antagonist	Gene	uniprot	P50052	9606	Homo sapiens	10344043; 10449201; 11331849; 11465654; 12011663; 15561321; 18800460; 19899705; 22224457; 2833536; 7500546; 7564368; 8583482; 8586805; 9055135; 9407468; 9829449	clinical; in vitro; in vivo; in vivo; in vitro	17	17	0.20475641	1
1	Mechanisms	Block	strong	0	enalapril	pubchem	5388962	renin-angiotensin	Gene	uniprot	Q15296	9606	Homo sapiens	10774614; 11230273; 11288044; 15524163; 18239819; 18259017; 19029483; 22710644; 23344570; 24958603; 25215436; 3026539; 7485533; 8091887; 8391072; 8960388; 9311659	in vivo; clinical	17	17	0.20475641	1
2	Effects	Treatment	strong	0	lisinopril	pubchem	5362119	essential hypertension.	Disease	ols_doid	DOID:10825			10824049; 11281339; 11967252; 12160198; 12658059; 12800985; 1312233; 1315483; 1334284; 16021438; 1653594; 1656040; 1663965; 18039200; 18087554; 2162258; 2173313; 2442550; 2442551; 2442552; 2844497; 2852252; 3027905; 7479231; 7932518; 7965272; 8228208; 8695028; 9053816; 9486936; 9714110; 9856370	clinical; in vitro	32	33	0.20438671	1
2	Effects	Treatment	strong	0	captopril	pubchem	44093	diabetic	Disease	ols_doid	DOID:8947			10502942; 10751221; 11352773; 11723089; 11790818; 11790819; 11893900; 11910307; 12939321; 1439067; 14618237; 15191409; 15665549; 15838365; 17363743; 17963108; 19166939; 2010046; 2055428; 21658308; 22117100; 23077081; 23934056; 2656775; 28849470; 29956776; 30126320; 3061685; 30934759; 35366766; 7489832; 7548979; 7711427; 8223156; 8285184; 8675407; 9618073; 9799034	in vivo; clinical; in vitro; in vivo; in vitro	38	38	0.20276355	1
2	Effects	Treatment	strong	0	captopril	pubchem	44093	acute myocardial infarction	Disease	ols_doid	DOID:9408			10088066; 10336919; 10374374; 10742708; 11249900; 11780330; 11792333; 12089891; 12241832; 12614193; 1301246; 2101781; 26268459; 8131769; 8175218; 8223165; 8449203; 8461219; 8850108; 9468078	clinical; in vivo	20	22	0.20222612	1
2	Effects	Treatment	strong	0	captopril	pubchem	44093	myocardial infarction	Disease	ols_doid	DOID:5844			10030325; 10322934; 10471350; 10695200; 11717921; 11780187; 1285663; 12939852; 1386652; 1531993; 15967846; 1798922; 1999008; 2073001; 2212379; 2213566; 25947168; 7702421; 7771560; 8006284; 8028230; 8606287; 8752803; 8772771; 8804641; 8867098; 9057069; 9330127; 9365816; 9416890	clinical; in vivo; in vitro; in vivo	30	30	0.20154487	1
1	Mechanisms	Increase	medium	0	captopril	pubchem	44093	ANG II	Gene	uniprot	P12004	9606	Homo sapiens	11641146; 12228052; 1317225; 17466950; 18710643; 19712706; 19765632; 1986918; 2058747; 21155278; 2206434; 22994939; 23792575; 24650734; 2559170; 25592815; 2666615; 28681939; 3115122; 31409604; 8516370; 8760097; 8794824; 9128205; 9140837	in vivo; in vitro; in vivo; in vitro	25	25	0.20073884	1
1	Mechanisms	Inhibit	strong	0	Lisinopril	pubchem	5362119	endothelin-1	Gene	uniprot	Q4FAT2	9606	Homo sapiens	21911117; 7709462; 8849595; 9831227	in vivo; clinical; in vitro	4	4	0.20072599	1
1	Mechanisms	Inhibit	strong	0	acetorphan	pubchem	107751	NEP	Gene	uniprot	P08473	9606	Homo sapiens	1695534; 17028311; 26882895; 26907621; 30761523; 7509244; 8544178; 8759637	in vivo; in vitro; in vivo; clinical	8	9	0.19982654	1
1	Mechanisms	Inhibit	strong	0	captopril	pubchem	44093	ACE1	Gene	uniprot	A0A4Y6AAR5	5061	Aspergillus niger	16103259; 19232015; 24390175; 26398443; 37137415	in vivo; in vitro; in vivo	5	5	0.19941139	1
1	Mechanisms	Antagonize	strong	0	captopril	pubchem	44093	ANG II receptor	Gene	uniprot	P12004	9606	Homo sapiens	10409258; 10409290; 11004147; 12637346; 1352511; 14678947; 1635354; 17449550; 18710643; 19765632; 21155278; 21963836; 24337709; 3096940; 7003424; 7485548; 7641363; 8613264; 9314414; 9323436; 9328803; 9533611; 9791085	in vivo; in vitro; in vivo; in vitro; clinical	23	23	0.19895494	1
1	Mechanisms	Decrease	medium	0	Enalapril	pubchem	5388962	ACE	Gene	uniprot	P20366	9606	Homo sapiens	10076917; 10520779; 11693029; 14984003; 15058776; 16934512; 17652375; 18223617; 18334254; 19549507; 20679179; 23085896; 23706365; 25771846; 33049402; 7527095; 7858555; 8091887; 8184570; 8321736; 8569224; 8788966; 9336375; 9740612	in vivo; clinical; in vitro; clinical; in vitro; in vivo	24	24	0.19888986	1
1	Mechanisms	Decrease	medium	0	captopril	pubchem	44093	ACE	Gene	uniprot	P20366	9606	Homo sapiens	10502942; 11170618; 12897028; 12953661; 1555723; 1653709; 16899665; 18334254; 18374418; 19506528; 1980302; 19809178; 21701415; 22587910; 2485042; 26297928; 2994075; 35191411; 6175573; 6303049; 8971427; 8992496; 9152782; 9560765	in vivo; in vitro; in vivo; in vitro; clinical	24	24	0.19888986	1
3	Co-prescription	Coadministered_with	strong	0	lisinopril	pubchem	5362119	hydrochlorothiazide	Chemical	pubchem	3639			10408591; 10423659; 1665177; 18087554; 2154086; 2833090; 2843341; 3027905; 31391706; 7816237; 8147677; 9388035	clinical	12	21	0.19805274	1
2	Effects	Treatment	strong	0	Captopril	pubchem	44093	LV hypertrophy	Disease	ols_doid	DOID:9622			10722795; 11108154; 12710528; 1282376; 15052285; 15486031; 17204904; 1746417; 1832333; 19057517; 19633451; 20651822; 2941600; 8001042; 8867098; 9225731; 9330127; 9876328	in vivo; in vitro; in vivo	18	19	0.19722195	1
1	Mechanisms	Inhibit	strong	0	captopril	pubchem	44093	neutral endopeptidase	Gene	uniprot	A0A804HKN7	9606	Homo sapiens	10077247; 10937982; 11018116; 11208752; 11507741; 12087350; 12618234; 1314717; 14623771; 16221456; 1688568; 1711608; 1793030; 1850684; 20847038; 21651905; 2409981; 2449104; 2468638; 2468641; 2485179; 2558102; 27000801; 2764379; 2893620; 3395372; 3478049; 3544718; 7541210; 7693075; 7851475; 7990978; 8136718; 8141311; 8169834; 8396632; 8566111; 8938667; 9126078; 9425642	in vivo; clinical; in vitro; in vitro; in vivo	40	40	0.19639884	1
3	Co-prescription	Coadministered_with	strong	0	Benazepril	pubchem	5362124	hydrochlorothiazide	Chemical	pubchem	3639			16891915; 20620720; 22122818; 23582626; 8221814; 8542050	in vivo; clinical	6	10	0.19639401	1
3	Co-prescription	Coadministered_with	strong	0	perindopril	pubchem	107807	perindopril	Chemical	pubchem	107807			10082499; 10684730; 10720593; 11408382; 11589932; 12953850; 17767048; 19080171; 20175714; 32317965; 8613236	in vivo; clinical; in vitro	11	11	0.19360592	1
1	Mechanisms	Inhibit	strong	0	enalaprilat	pubchem	5462501	NEP	Gene	uniprot	P08473	9606	Homo sapiens	10330262; 11045597; 11300648; 1282632; 12897822; 19836835; 2822902; 2836109; 7473162; 8387723; 8389863	in vitro; in vivo; in vivo; in vitro	11	11	0.19360592	1
1	Mechanisms	Decrease	medium	0	enalapril	pubchem	5388962	angiotensin II	Gene	uniprot	P50052	9606	Homo sapiens	10408249; 10912779; 12149103; 12574005; 15058776; 1691357; 17082641; 23625113; 2544109; 2661429; 26719973; 2823616; 2837300; 28542215; 2996332; 3011664; 3034757; 7951167; 8915446; 9047036; 9621288	in vivo; clinical; clinical; in vitro; in vitro; in vivo; in vitro	21	21	0.19286343	1
1	Mechanisms	Inhibit	strong	0	captopril	pubchem	44093	AI	Gene	uniprot	Q9HBK5	9606	Homo sapiens	15629544; 1660520; 201471; 213295; 2165124; 2822525; 2840917; 2925077; 3038403; 6086183; 6141533; 6167515; 6200711; 6288415; 6300578; 6354835; 7028614; 7516008; 8544178; 9105706	in vitro; in vivo; in vivo; in vitro	20	20	0.19259631	1
2	Effects	Treatment	strong	0	perindopril	pubchem	107807	CHF	Disease	ols_doid	DOID:6000			10899101; 16253158; 18441453; 2691130; 8166887; 9424761; 9676723	in vivo; clinical	7	7	0.19246510	1
1	Mechanisms	Inhibit	strong	0	cilazapril	pubchem	56330	renin	Gene	uniprot	P01019	9606	Homo sapiens	1532164; 2475720; 2661430; 2965632; 8295484; 8382242; 9559483	in vivo; in vitro; in vivo	7	8	0.19246510	1
2	Effects	Treatment	strong	0	Captopril	pubchem	44093	arterial hypertension	Disease	ols_doid	DOID:14557			11746237; 1336910; 1439067; 1440402; 1488334; 15578432; 1801235; 19462901; 2041619; 2065846; 2140743; 2198635; 2551565; 3072437; 3279725; 3555584; 6391438; 6398043; 7048251; 7954561; 8129541; 8302442; 8389738; 9699383	in vivo; clinical; in vitro; in vitro; in vivo	24	25	0.19176708	1
1	Mechanisms	Reduce	medium	0	enalapril	pubchem	5388962	albumin	Gene	uniprot	P02768	9606	Homo sapiens	10802151; 1341608; 1510124; 16989068; 2075903; 22652374; 25680709; 3038254; 7830033; 8856266; 9848785	clinical; in vivo; in vitro; in vitro; in vivo	11	11	0.19166987	1
2	Effects	Reduce	medium	0	Captopril	pubchem	44093	left ventricular hypertrophy	Disease	ols_doid	DOID:0051064			15864743; 19633453; 20012872; 3516187; 6212929; 6280890; 7923656; 7954561; 8068472; 8076658; 9344638	in vitro; in vivo; in vivo; clinical; in vitro	11	11	0.19166987	1
1	Mechanisms	Block	strong	0	cilazapril	pubchem	56330	angiotensin I	Gene	uniprot	P50052	9606	Homo sapiens	2531608; 2977443	clinical; in vivo	2	2	0.19078294	1
1	Mechanisms	Inhibit	strong	0	spirapril	pubchem	5311447	NEP	Gene	uniprot	P08473	9606	Homo sapiens	7521451; 8112517	in vivo	2	2	0.19078294	1
1	Mechanisms	Decrease	medium	0	captopril	pubchem	44093	Ang II	Gene	uniprot	P12004	9606	Homo sapiens	10490894; 1376784; 15701818; 16020656; 16651330; 17907742; 18045833; 2009150; 2058747; 2406198; 2407370; 2485042; 28209920; 3301081; 34757000; 35191411; 6282024; 7635534; 7700888; 8244513	in vivo; in vitro; in vivo; in vitro; clinical	20	20	0.19067034	1
2	Effects	Treatment	strong	0	perindopril	pubchem	107807	stroke-prone	Disease	ols_doid	DOID:0051061			10684730; 10830476; 11408382; 1533747; 19864958; 3023591; 3026275; 7528303; 7615951; 7954039; 8390524; 8613236; 9023716; 9336658; 9564546	in vivo; in vitro; in vivo; clinical; in vitro	15	18	0.18862944	1
1	Mechanisms	Inhibit	strong	0	enalaprilat	pubchem	5462501	ACE-inhibition	Gene	uniprot	P62328	9606	Homo sapiens	16490762	in vivo	1	1	0.18812746	1
1	Mechanisms	Block	strong	0	enalapril	pubchem	5388962	AR	Gene	uniprot	A0A3G2C3P2	9606	Homo sapiens	19537590	clinical	1	1	0.18812746	1
1	Mechanisms	Inhibit	strong	1	captopril	pubchem	44093	ACE-inhibition	Gene	uniprot	P62328	9606	Homo sapiens	9116923	clinical	1	1	0.18812746	1
2	Effects	Treatment	strong	0	perindopril	pubchem	107807	essential hypertension	Disease	ols_doid	DOID:10825			10948081; 11212064; 11406907; 11548874; 12438525; 12719441; 1580285; 1580287; 16114156; 17131847; 1838923; 21438412; 23163322; 25902655; 2670657; 3061819; 31627089; 36799308; 7496564; 7954041; 8738072; 9480177	clinical; in vivo; clinical; in vitro	22	22	0.18797701	1
1	Mechanisms	Antagonize	strong	0	captopril	pubchem	44093	angiotensin type 1 (AT1) receptor	Gene	uniprot	P30556	9606	Homo sapiens	11352773; 1280740; 19292102; 24389419; 25443741; 27575704; 7752100; 8024008; 8301099; 9257117; 9572624; 9791144	in vivo; in vitro; in vivo; clinical	12	12	0.18762891	1
1	Mechanisms	Reduce	medium	0	Ramipril	pubchem	5362129	ACE	Gene	uniprot	P20366	9606	Homo sapiens	10630734; 11347755; 12754187; 12798820; 15076168; 17019594; 17094052; 30153328; 7681510; 8994995	in vivo; clinical; in vitro; in vitro; in vivo	10	10	0.18688424	1
2	Effects	Reduce	medium	0	ramipril	pubchem	5362129	hypertension.	Disease	ols_doid	DOID:10763			12149106; 12569274; 1725029; 18205098; 19099149; 20406241; 24244677; 38159824; 9059543; 9181757	clinical; in vitro; in vivo; in vivo	10	10	0.18688424	1
1	Mechanisms	Inhibit	strong	1	quinapril	pubchem	54892	angiotensin converting enzyme	Gene	uniprot	P12821	9606	Homo sapiens	10888303; 12126746; 1708046; 8418022	in vitro; in vivo; in vivo; clinical; in vitro	4	4	0.18638842	1
2	Effects	Prevent	strong	1	enalapril	pubchem	5388962	Cardiac hypertrophy	Disease	ols_doid	DOID:9622			11325065; 16900775; 7511760; 7875758	in vivo; in vitro; in vivo	4	4	0.18638842	1
1	Mechanisms	Inhibit	strong	0	captopril	pubchem	44093	MMP	Gene	uniprot	Q8IXG1	9606	Homo sapiens	11522674; 16988226; 20097170; 8572589	in vitro; in vivo; in vitro; in vivo	4	4	0.18638842	1
1	Mechanisms	Inhibit	strong	1	temocapril	pubchem	443874	ACE	Gene	uniprot	P20366	9606	Homo sapiens	11791001; 12490614; 15080380; 15897363	in vitro; in vivo; in vivo	4	4	0.18638842	1
1	Mechanisms	Inhibit	strong	0	trandolapril	pubchem	5484727	angiotensin-converting-enzyme	Gene	uniprot	Q1KSG0	9606	Homo sapiens	12531578; 15528874; 7477219; 9872248	clinical	4	4	0.18638842	1
1	Mechanisms	Inhibit	strong	0	zofenopril	pubchem	92400	converting-enzyme	Gene	uniprot	Q1KSG0	9606	Homo sapiens	1280730; 2484083; 3286044; 7990904	in vitro; in vivo; in vivo; clinical	4	4	0.18638842	1
1	Mechanisms	Inhibit	strong	0	quinapril	pubchem	54892	angiotensin-converting enzyme.	Gene	uniprot	Q1KSG0	9606	Homo sapiens	2267499; 7816249; 8476076; 8476110	in vivo; in vitro; in vivo	4	4	0.18638842	1
1	Mechanisms	Suppress	strong	0	captopril	pubchem	44093	ANG I	Gene	uniprot	P13489	9606	Homo sapiens	10362741; 2001471; 7700888; 8498964; 9746480	in vitro; in vivo; in vivo; in vitro	5	5	0.18611730	1
2	Effects	Decrease	medium	0	enalapril	pubchem	5388962	proteinuria	Disease	ols_doid	DOID:576			10523345; 11849396; 12154518; 12761258; 15206496; 15764256; 15942045; 18051227; 18094029; 19563735; 2015105; 21957179; 40583089; 7692159; 7967354; 8089635; 8139137; 8819932	in vivo; clinical; in vitro; in vivo	18	18	0.18595212	1
1	Mechanisms	Decrease	medium	0	captopril	pubchem	44093	ANP	Gene	uniprot	P08069	9606	Homo sapiens	1346164; 2535285; 2955963; 2957891; 3038432	in vivo	5	5	0.18425612	1
2	Effects	Treatment	strong	0	captopril	pubchem	44093	cardiovascular complications	Disease	ols_doid	DOID:9880			10647760; 16698015; 24223058; 2941600; 32751409; 6395426	clinical; in vivo; in vitro; in vivo; in vitro	6	6	0.18411938	1
2	Effects	Treatment	strong	0	enalapril	pubchem	5388962	myocardial infarction.	Disease	ols_doid	DOID:5844			11859853; 12558131; 12796754; 12939852; 1359258; 17581216; 18227404; 2040042; 22834875; 24342316; 26455512; 2836220; 7626347; 7664505; 8076657; 8213578; 8359188; 8409072; 9060793; 9420662	clinical; in vivo; in vitro; in vivo	20	21	0.18384193	1
2	Effects	Prevent	strong	0	cilazapril	pubchem	56330	hypertrophy	Disease	ols_doid	DOID:9622			10205231; 11762709; 1833321	in vivo; in vitro; in vivo	3	3	0.18356110	1
2	Effects	Prevent	strong	0	captopril	pubchem	44093	stroke	Disease	ols_doid	DOID:0051061			10607758; 16269970; 30219484	clinical; in vivo	3	4	0.18356110	1
2	Effects	Prevent	strong	0	quinapril	pubchem	54892	hypertension	Disease	ols_doid	DOID:10763			1724542; 1828458; 9105652	in vivo; in vitro; in vivo	3	3	0.18356110	1
1	Mechanisms	Inhibit	strong	0	imidapril	pubchem	5464343	MMP-9.	Gene	uniprot	P16035	9606	Homo sapiens	17884087; 21937941; 24096831	in vivo; in vitro; in vivo	3	4	0.18356110	1
2	Effects	Prevent	strong	0	Captopril	pubchem	44093	ventricular	Disease	ols_doid	DOID:0060480			1840424; 8391928; 9441842	in vivo; in vitro; in vivo	3	3	0.18356110	1
1	Mechanisms	Inhibit	strong	0	captopril	pubchem	44093	poly(adp-ribose) polymerase	Gene	uniprot	P09874	9606	Homo sapiens	21701415; 21703011; 2551988	in vitro; in vivo; in vivo; clinical	3	3	0.18356110	1
1	Mechanisms	Inhibit	strong	0	captopril	pubchem	44093	MMP-2	Gene	uniprot	P16035	9606	Homo sapiens	12381651; 15993560; 16707851; 19057128; 19945447; 25767848; 25867313; 27038751; 34198223	in vitro; in vitro; in vivo; in vivo	9	13	0.18347695	1
2	Effects	Induce	medium	0	enalapril	pubchem	5388962	cough	Disease	ols_doid	SYMP:0000614			10701823; 11725383; 12903913; 15641937; 16830695; 7619668; 8582461; 8953504; 9239450	clinical; in vitro; in vivo; in vivo	9	9	0.18164218	1
2	Effects	Reduce	medium	0	enalapril	pubchem	5388962	fibrosis	Disease	ols_doid	DOID:0050855			11130775; 15496148; 19262230; 21737953; 23920063; 24866131; 27044778; 27511457; 8181153	in vivo; clinical	9	9	0.18164218	1
2	Effects	Treatment	strong	0	capoten	pubchem	44093	essential hypertension	Disease	ols_doid	DOID:10825			11878051; 12575551; 1293305; 1312233; 1340743; 1576313; 1580285; 16296701; 1683186; 1725544; 1766497; 1768565; 1839436; 1981017; 1981218; 2065846; 2141612; 2189617; 2191779; 2198635; 2525998; 2551565; 2569857; 2580171; 2580172; 2643863; 2670657; 2853749; 2886560; 2984913; 3034318; 3064590; 3305381; 3317338; 3325250; 3883729; 3885560; 3887847; 3900522; 3907843; 3910768; 399093; 6214858; 6342863; 6…	clinical; in vitro; clinical; in vitro; in vitro; in vivo	58	60	0.18134062	1
1	Mechanisms	Block	strong	0	ramipril	pubchem	5362129	angiotensin converting enzyme	Gene	uniprot	P12821	9606	Homo sapiens	16405840; 19225530; 19932779; 21323898; 23184565; 23489008; 28830083	in vivo; clinical	7	7	0.18114362	1
1	Mechanisms	Inhibit	strong	0	enalapril	pubchem	5388962	CE	Gene	uniprot	A0A1U9WYT1	9606	Homo sapiens	2422465; 2476605; 2485053; 2542535; 2995065; 3023591; 6097269	in vitro; in vivo; in vivo; clinical	7	7	0.18114362	1
2	Effects	Treatment	strong	0	enalapril	pubchem	5388962	essential hypertension	Disease	ols_doid	DOID:10825			10049657; 10436966; 10509550; 10601132; 10719438; 10999653; 11332334; 11725911; 11833827; 12189112; 1308725; 1325880; 1395074; 14747881; 1475114; 15617455; 1599636; 1611965; 1629142; 1638592; 1651201; 1799922; 18405171; 19080072; 1981038; 2009146; 2024911; 2052467; 2162258; 21869730; 2189617; 2206783; 22085872; 22230384; 2285642; 22974788; 2354483; 2442543; 2539763; 2543199; 2551565; 2560283; 256…	clinical; in vitro; clinical; in vitro	79	80	0.17940089	1
1	Mechanisms	Increase	medium	0	Ramipril	pubchem	5362129	renin	Gene	uniprot	P01019	9606	Homo sapiens	10088202; 11680616; 11832429; 12010742; 15472494; 17159081; 19698082; 2522661; 33310740; 33811970; 7644529; 8039838; 9179393; 9404423; 9489606	clinical; in vivo; in vitro; in vivo	15	15	0.17785061	1
3	Co-prescription	Coadministered_with	strong	0	enalapril	pubchem	5388962	amlodipine	Chemical	pubchem	2162			10665127; 11607795; 16296700; 18488903; 19175718; 24051253; 25796146; 25796840	clinical; in vivo	8	10	0.17762359	1
2	Effects	Treatment	strong	0	enalapril	pubchem	5388962	arterial hypertension	Disease	ols_doid	DOID:14557			10449940; 10601132; 15559871; 17901573; 18260893; 20481040; 21664615; 2549580; 2551565; 2852387; 3003729; 3018603; 38198460; 6331157; 7975357; 9221708; 9381405	in vitro; in vivo; clinical; in vivo; in vitro	17	17	0.17683508	1
2	Effects	Reduce	medium	0	enalapril	pubchem	5388962	CHF	Disease	ols_doid	DOID:6000			10539815; 12869823; 2844087; 2994451; 7721499; 8766415; 9036753; 9107182	clinical; in vivo	8	8	0.17584735	1
2	Effects	Reduce	medium	0	ramipril	pubchem	5362129	fibrosis	Disease	ols_doid	DOID:0050855			11851355; 12631109; 23327833; 27642098; 29970016; 32913274; 34518254; 9808607	in vitro; in vivo; in vivo; clinical	8	8	0.17584735	1
2	Effects	Reduce	medium	0	captopril	pubchem	44093	myocardial fibrosis	Disease	ols_doid	DOID:0050855			12618234; 12707246; 16735936; 16876685; 17293660; 17588693; 26764145; 8804358	in vitro; in vivo; in vivo	8	9	0.17584735	1
1	Mechanisms	Block	strong	0	captopril	pubchem	44093	kininase II	Gene	uniprot	J3KSQ5	9606	Homo sapiens	6122586; 8856179	in vitro; in vivo; in vivo	2	2	0.17488436	1
1	Mechanisms	Inhibit	strong	0	perindopril	pubchem	107807	ACE-I	Gene	uniprot	Q1KSD9	9606	Homo sapiens	11584371; 12056503; 12076858; 14592556; 18046434	in vitro; in vivo; in vivo; clinical	5	5	0.17448497	1
1	Mechanisms	Inhibit	strong	0	enalapril	pubchem	5388962	kininase II	Gene	uniprot	J3KSQ5	9606	Homo sapiens	2161922; 3028457; 7712167; 8448072; 9293970	in vitro; in vivo; clinical; in vivo; in vivo; clinical	5	5	0.17448497	1
2	Effects	Treatment	strong	0	lisinopril	pubchem	5362119	type 1 diabetic	Disease	ols_doid	DOID:8947			10097934; 11350567; 11450501; 11881063; 12507898; 16445948; 18974967; 19080636; 8391095; 9076844; 9833600	clinical; in vivo; in vitro; in vivo	11	11	0.17424533	1
1	Mechanisms	Inhibit	strong	0	enalaprilat	pubchem	5462501	angiotensin	Gene	uniprot	P50052	9606	Homo sapiens	10547087; 11263608; 11583902; 12191964; 12623947; 1317352; 1328628; 15312214; 1646895; 16650303; 1705630; 1711594; 17716647; 20156432; 22768082; 2888840; 3005899; 3006853; 3021948; 3241238; 6150096; 6518670; 7508047; 7882177; 7977812; 8046949; 8282369; 8392557; 8840953; 9124449; 9362337; 9493708; 9602958	in vivo; in vitro; in vitro; in vivo; clinical	33	37	0.17409079	1
1	Mechanisms	Block	strong	0	enalapril	pubchem	5388962	AT1 receptor	Gene	uniprot	Q13063	9606	Homo sapiens	20436217; 23733546; 26685759; 8941574	in vivo; in vitro; in vivo	4	4	0.17396253	1
1	Mechanisms	Inhibit	strong	0	captopril	pubchem	44093	endopeptidase	Gene	uniprot	Q9UM02	9606	Homo sapiens	20459473; 2438306; 28075040; 7518061	in vitro; in vivo; in vivo	4	4	0.17396253	1
1	Mechanisms	Antagonize	strong	0	lisinopril	pubchem	5362119	MR	Gene	uniprot	Q96P23	9606	Homo sapiens	26178166; 27822449; 27881412; 28432191	in vitro; in vivo; in vitro; in vivo	4	4	0.17396253	1
1	Mechanisms	Antagonize	strong	0	enalapril	pubchem	5388962	angiotensin II (AT1)	Gene	uniprot	P30556	9606	Homo sapiens	10451039; 10608466; 10658943; 10706380; 10968199; 11430476; 12086332; 15274684; 15750263; 23466285; 7889195; 8301099; 8781749; 8791170; 8934613; 8941934; 9127812; 9421286; 9557932	clinical; in vivo	19	19	0.17372749	1
1	Mechanisms	Inhibit	strong	1	Captopril	pubchem	44093	angiotensin I-converting	Gene	uniprot	Q1KSG0	9606	Homo sapiens	10758030; 2660592; 2997306; 3286044; 3513208; 6320625	in vivo; in vitro; in vivo; clinical	6	6	0.17328883	1
2	Effects	Therapy	medium	0	enalapril	pubchem	5388962	heart failure	Disease	ols_doid	SYMP:0000292			12035945; 1495520; 1856429; 1960303; 2850682; 29653073; 7860927; 7873465; 8112904; 8475878; 8523320; 8576937; 9531670	in vivo; clinical; in vitro; in vivo	13	13	0.17155556	1
3	Co-prescription	Coadministered_with	strong	0	enalapril	pubchem	5388962	nitrendipine	Chemical	pubchem	4507			1499364; 15326091; 15997634; 1764497; 2843341; 8282322; 8732324	clinical; in vivo	7	7	0.17108009	1
2	Effects	Prevent	strong	0	cilazapril	pubchem	56330	cardiac dysfunction	Disease	ols_doid	DOID:9779			10205231; 1653185; 9607133	in vivo; in vitro; in vivo	3	3	0.17044960	1
1	Mechanisms	Inhibit	strong	0	Ramipril	pubchem	5362129	ACE-I	Gene	uniprot	Q1KSD9	9606	Homo sapiens	10409479; 14608526; 22776970	in vivo; clinical	3	3	0.17044960	1
1	Mechanisms	Inhibit	strong	0	captopril	pubchem	44093	Ang-converting enzyme	Gene	uniprot	A8H523	398579	Shewanella pealeana (strain ATCC 700345 / ANG-SQ1)	10611081; 12573988; 8023987	in vivo; in vitro	3	3	0.17044960	1
1	Mechanisms	Inhibit	strong	0	Lisinopril	pubchem	5362119	ACE-I	Gene	uniprot	Q1KSD9	9606	Homo sapiens	11294048; 11881062; 39592228	clinical; in vitro; in vivo	3	3	0.17044960	1
1	Mechanisms	Inhibit	strong	0	Lisinopril	pubchem	5362119	MMP-9	Gene	uniprot	P16035	9606	Homo sapiens	12381651; 17884087; 25767848	in vitro; in vivo; in vitro; in vivo	3	4	0.17044960	1
2	Effects	Prevent	strong	0	captopril	pubchem	44093	atherosclerosis	Disease	ols_doid	DOID:1936			16008853; 20504763; 23801967	in vivo; in vitro	3	5	0.17044960	1
1	Mechanisms	Inhibit	strong	0	delapril	pubchem	5362116	angiotensin converting	Gene	uniprot	P01019	9606	Homo sapiens	1808360; 2009142; 2009152	in vivo; in vitro	3	3	0.17044960	1
1	Mechanisms	Inhibit	strong	1	captopril	pubchem	44093	kininase-II	Gene	uniprot	J3KSQ5	9606	Homo sapiens	226377; 2441174; 2476324	in vitro; in vivo; in vivo	3	3	0.17044960	1
1	Mechanisms	Inhibit	strong	0	Vadadustat	pubchem	23634441	HIF Prolyl Hydroxylase	Gene	uniprot	Q9NXG6	9606	Homo sapiens	33139632; 35926869; 37158494	in vitro; in vivo	3	4	0.17044960	1
1	Mechanisms	Inhibit	strong	0	captopril	pubchem	44093	kinase II	Gene	uniprot	Q16539	9606	Homo sapiens	6314826; 8395291; 9458772	in vivo; in vitro; in vivo	3	3	0.17044960	1
2	Effects	Treatment	strong	0	ramipril	pubchem	5362129	diabetes	Disease	ols_doid	DOID:9351			11270681; 12434673; 12569274; 15012722; 16822509; 17593866; 19099149; 20310083; 30324679; 32447176	in vitro; in vivo; clinical; in vivo; in vitro	10	10	0.16989476	1
2	Effects	Treatment	strong	0	enalapril	pubchem	5388962	acute myocardial infarction.	Disease	ols_doid	DOID:9408			1468826; 1495520; 7503014; 7754939; 8184809; 8359188; 8404942; 8409072; 9115065; 9643277	clinical	10	11	0.16989476	1
2	Effects	Reduce	medium	0	Captopril	pubchem	44093	ventricular fibrillation	Disease	ols_doid	SYMP:0000899			12030787; 3038396; 3064601; 6373306; 8668645; 9286966; 9425619	in vivo; in vitro; in vivo	7	7	0.16936928	1
2	Effects	Reduce	medium	0	perindopril	pubchem	107807	proteinuria	Disease	ols_doid	DOID:576			14714578; 16175942; 17130203; 18443571; 18753741; 23326865; 9426847	clinical; in vivo	7	7	0.16936928	1
1	Mechanisms	Antagonize	strong	0	perindopril	pubchem	107807	B2 antagonist	Gene	uniprot	P29274	9606	Homo sapiens	12542457	in vivo	1	1	0.16931472	1
1	Mechanisms	Inhibit	strong	0	cilazapril	pubchem	56330	angiotensin II	Gene	uniprot	P50052	9606	Homo sapiens	10398211; 10489400; 12135327; 1382157; 1532164; 18925693; 2410692; 2436002; 2468061; 2526370; 2527530; 2548552; 2965632; 8970620; 9272418; 9524014; 9740609	in vivo; in vitro; in vitro; in vivo; clinical	17	18	0.16914660	1
1	Mechanisms	Block	strong	0	enalapril	pubchem	5388962	ANG II receptor	Gene	uniprot	P12004	9606	Homo sapiens	10070170; 12110003; 12881218; 1510124; 15496148; 17919982; 18259017; 19258495; 21377515; 2232495; 2999230; 32654973; 6100598; 8941574	clinical; in vivo; in vitro; in vivo	14	15	0.16854774	1
2	Effects	Treatment	strong	0	lisinopril	pubchem	5362119	congestive heart failure	Disease	ols_doid	DOID:6000			10968433; 11315826; 1329478; 1329480; 2442558; 24959410; 2537566; 2539403; 2550647; 2844497; 33048477; 8961069; 9140680; 9243253	clinical; in vitro; in vivo	14	16	0.16854774	1
1	Mechanisms	Inhibit	strong	0	Perindopril	pubchem	107807	angiotensin	Gene	uniprot	P50052	9606	Homo sapiens	10374392; 11157878; 11406907; 11707239; 12600696; 1327597; 1395115; 14656956; 15449186; 15619341; 15918057; 1651180; 16776916; 16872305; 18698317; 18718508; 18753741; 18953258; 1915579; 19948989; 20535114; 21699905; 21736602; 27621182; 3024889; 3026273; 3030387; 31724456; 38501595; 7746024; 7772678; 7995623; 8144213; 8381931; 8613236; 8952600; 9125666; 9781930; 9797193	in vivo; in vitro; clinical; in vitro; in vivo	39	44	0.16745998	1
2	Effects	Treatment	strong	0	perindopril	pubchem	107807	hypertensive	Disease	ols_doid	DOID:9427			10684730; 10726720; 10806829; 10830476; 11330882; 11408382; 11497198; 11601055; 11856772; 11881108; 12542457; 12600696; 12719441; 12838387; 15080380; 15326083; 1533747; 1580279; 1617521; 16306796; 1653793; 1691399; 17612909; 1835958; 18954523; 1963186; 1998761; 2043313; 21045728; 21107278; 21390056; 2185055; 21981801; 2281920; 2422465; 24927993; 25216597; 2691132; 2959235; 3023591; 3026275; 32184…	in vivo; clinical; in vitro; in vivo; clinical; in vitro; in vitro	75	75	0.16658542	1
2	Effects	Treatment	strong	0	captopril	pubchem	44093	nephropathy	Disease	ols_doid	DOID:557			12154518; 12882847; 2196359; 2242316; 3091164; 31301369; 3143437; 6218982; 7640495; 8205941; 8278583; 8365947; 8886549	in vivo; clinical	13	13	0.16541170	1
1	Mechanisms	Synthesize	strong	0	captopril	pubchem	44093	angiotensin II	Gene	uniprot	P50052	9606	Homo sapiens	10198394; 2017483; 2178449; 2666490; 3908129; 6141260; 6997055; 8738111; 8936398	in vivo; in vitro; in vivo; clinical	9	9	0.16512925	1
1	Mechanisms	Inhibit	strong	0	enalapril	pubchem	5388962	angiotensin subtype 1 receptor	Gene	uniprot	P30556	9606	Homo sapiens	10480471; 10489114; 10509893; 10826401; 11236238; 11881131; 11939622; 12933361; 15362513; 15479174; 16042986; 16204762; 17299153; 18427284; 23846498; 2410692; 25575522; 9039153	clinical; in vivo; in vitro; in vivo; in vitro	18	18	0.16435162	1
1	Mechanisms	Inhibit	strong	0	captopril	pubchem	44093	serine protease	Gene	uniprot	P05154	9606	Homo sapiens	11164832; 11502696; 1400023; 1713107; 1725358; 1992461; 2423276; 2426240; 2441174; 29456540; 3544718; 6089314; 6191727; 6209987; 667501; 7568335; 7836734; 94277	in vitro; in vivo; in vitro; in vivo; clinical	18	18	0.16435162	1
3	Co-prescription	Coadministered_with	strong	0	captopril	pubchem	44093	isradipine	Chemical	pubchem	3784			12873615; 1830320; 2523647; 8466728; 8867566	in vivo; clinical	5	5	0.16422115	1
1	Mechanisms	Antagonize	strong	0	captopril	pubchem	44093	AT1-receptor	Gene	uniprot	Q13063	9606	Homo sapiens	10583422; 11078185; 11388639; 12002704; 12077487; 16099221; 19959193; 23646169; 25308324; 30204779; 7932154; 8301099; 8613264; 9110382; 9989765	clinical; in vitro; in vivo; in vivo	15	15	0.16402560	1
3	Co-prescription	Coadministered_with	strong	0	ramipril	pubchem	5362129	Simvastatin	Chemical	pubchem	54454			15184351; 15488877; 15883229; 16965776; 19082301; 21913974	clinical; in vivo; clinical; in vitro	6	10	0.16366167	1
2	Effects	Therapy	medium	0	captopril	pubchem	44093	cardiac failure	Disease	ols_doid	DOID:6000			11338850; 1340719; 1746416; 18418003; 1868502; 1914272; 26647638; 2844087; 29710499; 3325395; 38182706; 39315330; 6218982; 7805462; 7837109; 8087824; 8110623; 9461703	clinical; in vivo; in vitro; in vivo	18	20	0.16270811	1
3	Co-prescription	Cooccurrence	weak	0	captopril	pubchem	44093	hydrochlorothiazide	Chemical	pubchem	3639			10454442; 12207569; 1472968; 16353046; 1725032; 1888630; 1986514; 2006653; 213296; 2474109; 2523647; 26432844; 3531295; 3543231; 3555584; 3555585; 3555587; 3555589; 465290; 6200364; 6284411; 6391187; 6753911; 7047003; 7614527; 7869731; 8128421; 8793612; 8867559; 8934611	in vivo; clinical; in vitro; in vivo	30	44	0.16257953	1
2	Effects	Treatment	strong	0	ramipril	pubchem	5362129	arterial hypertension	Disease	ols_doid	DOID:14557			18279739; 24437213; 28155333; 36058640; 7860471; 7900034; 9580230	clinical; in vivo	7	7	0.16207587	1
1	Mechanisms	Reduce	medium	0	Quinapril	pubchem	54892	ACE	Gene	uniprot	P20366	9606	Homo sapiens	10409471; 1678610; 18344690; 8931832; 9321751; 9918532	in vitro; in vivo; in vivo	6	6	0.16202506	1
2	Effects	Reduce	medium	0	trandolapril	pubchem	5484727	proteinuria	Disease	ols_doid	DOID:576			11092994; 14714578; 15220247; 9523172; 9690201; 9767545	clinical; in vivo	6	6	0.16202506	1
2	Effects	Reduce	medium	0	ramipril	pubchem	5362129	albuminuria	Disease	ols_doid	DOID:9617			12028455; 14613875; 16010524; 17094052; 2529067; 8649651	in vivo; in vitro; in vivo	6	6	0.16202506	1
2	Effects	Reduce	medium	0	trandolapril	pubchem	5484727	cardiovascular	Disease	ols_doid	DOID:9880			15618070; 22179538; 24727254; 7477219; 8677862; 9092145	clinical	6	6	0.16202506	1
1	Mechanisms	Reduce	medium	0	perindopril	pubchem	107807	angiotensin converting enzyme	Gene	uniprot	P12821	9606	Homo sapiens	1660448; 17140552; 7484883; 7892895; 8899557; 9733347	in vivo; clinical; in vitro; in vitro; in vivo; in vitro	6	6	0.16202506	1
1	Mechanisms	Lower	medium	0	Enalapril	pubchem	5388962	angiotensin converting enzyme	Gene	uniprot	P12821	9606	Homo sapiens	1932973; 2827471; 3007162; 3013774; 8856266; 9261036	clinical; in vivo; in vitro; in vivo	6	6	0.16202506	1
2	Effects	Reverse	strong	0	ramipril	pubchem	5362129	left ventricular diastolic dysfunction	Disease	ols_doid	DOID:0051064			16405840; 9216436	in vivo	2	2	0.16143171	1
3	Co-prescription	Coadministered_with	strong	0	ramipril	pubchem	5362129	felodipine	Chemical	pubchem	3333			16494640; 9179393	clinical; in vitro; in vivo	2	3	0.16143171	1
2	Effects	Prevent	strong	0	Enalapril	pubchem	5388962	albuminuria	Disease	ols_doid	DOID:9617			16525947; 2015105	in vivo; in vitro; in vivo	2	2	0.16143171	1
3	Co-prescription	Coadministered_with	strong	0	enalapril	pubchem	5388962	tempol	Chemical	pubchem	137994			16546838; 17721031	in vivo	2	3	0.16143171	1
1	Mechanisms	Block	strong	0	captopril	pubchem	44093	RAS	Gene	uniprot	P20936	9606	Homo sapiens	21161354; 27487419	in vitro; in vivo	2	2	0.16143171	1
1	Mechanisms	Inhibit	strong	0	lisinopril	pubchem	5362119	nuclear factor kappa-B	Gene	uniprot	P19838	9606	Homo sapiens	22526544; 30243070	in vivo; in vitro; in vivo	2	2	0.16143171	1
1	Mechanisms	Inhibit	strong	0	captopril	pubchem	44093	Calpain-mediated	Gene	uniprot	Q9HC96	9606	Homo sapiens	24175564; 29956776	in vitro; in vivo; in vitro	2	2	0.16143171	1
2	Effects	Prevent	strong	0	Cilazapril	pubchem	56330	hypertension	Disease	ols_doid	DOID:10763			2425185; 8165498	in vivo	2	2	0.16143171	1
2	Effects	Prevent	strong	0	Enalapril	pubchem	5388962	glomerular lesions	Disease	ols_doid	DOID:0060689			3033388; 9931109	in vivo	2	2	0.16143171	1
1	Mechanisms	Inhibit	strong	0	perindopril	pubchem	107807	ACE-inhibition	Gene	uniprot	P62328	9606	Homo sapiens	34149621; 8059778	in vivo; clinical	2	2	0.16143171	1
1	Mechanisms	Antagonize	strong	0	enalapril	pubchem	5388962	AT1 receptor	Gene	uniprot	Q13063	9606	Homo sapiens	10067800; 11388639; 11551140; 11875311; 11881107; 23414835; 23500204; 7853793; 8301099; 8762077; 9047036; 9274845; 9291185; 9593063	clinical; in vivo; in vitro; in vivo	14	14	0.16121957	1
1	Mechanisms	Antagonize	strong	0	enalaprilat	pubchem	5462501	angiotensin	Gene	uniprot	P50052	9606	Homo sapiens	10326661; 11554433; 12713448; 12845221; 1352511; 2000972; 2485041; 2845811; 2989171; 6518670; 8298820; 8386485; 9493708; 9673422	in vivo; in vitro; in vivo	14	17	0.16121957	1
2	Effects	Decrease	medium	0	Captopril	pubchem	44093	proteinuria	Disease	ols_doid	DOID:576			12154518; 14569001; 16303616; 2015105; 2210813; 2651951; 2853767; 3280501; 3898001; 7926346	in vivo; clinical; in vitro; in vivo	10	10	0.16018649	1
3	Co-prescription	Cooccurrence	weak	0	enalapril	pubchem	5388962	hydrochlorothiazide	Chemical	pubchem	3639			10577635; 11551875; 15223721; 15531004; 16331114; 16331117; 16353046; 1725032; 2052467; 2189027; 25230980; 25680887; 2831788; 2837697; 2986300; 2996342; 3011329; 3013265; 3018602; 3026264; 3026294; 6094104; 6200364; 7546499; 8198036; 8443481; 8519044; 8793612	clinical; in vivo	28	34	0.16013418	1
2	Effects	Treatment	strong	0	ramipril	pubchem	5362129	heart failure	Disease	ols_doid	SYMP:0000292			10170450; 10420746; 10732883; 11851355; 15169629; 1725016; 27642098; 7818958	clinical; in vitro; in vivo; in vivo	8	8	0.15986123	1
1	Mechanisms	Inhibit	strong	0	Captopril	pubchem	44093	insulin	Gene	uniprot	P01308	9606	Homo sapiens	12647262; 14719038; 2043220; 2065846; 8141692; 8269792; 9443770; 9711996	in vitro; in vivo; clinical; in vivo	8	8	0.15986123	1
1	Mechanisms	Inhibit	strong	0	temocapril	pubchem	443874	ACEI	Gene	uniprot	A0A385EWN8	945555	Acinetobacter baumannii WM99c	11081773; 12368744; 8996409	in vivo	3	3	0.15908629	1
1	Mechanisms	Suppress	strong	0	benazepril	pubchem	5362124	ACE	Gene	uniprot	P20366	9606	Homo sapiens	12867730; 25224804; 9436819	in vivo	3	3	0.15908629	1
1	Mechanisms	Inhibit	strong	0	enalapril	pubchem	5388962	ACEs	Gene	uniprot	P22303	9606	Homo sapiens	1322856; 2834061; 33049402	in vitro; clinical; in vivo	3	3	0.15908629	1
1	Mechanisms	Inhibit	strong	0	cilazapril	pubchem	56330	ACEI	Gene	uniprot	A0A385EWN8	945555	Acinetobacter baumannii WM99c	14619584; 8795070; 9072427	in vivo	3	3	0.15908629	1
1	Mechanisms	Inhibit	strong	0	captopril	pubchem	44093	metalloprotease	Gene	uniprot	O75844	9606	Homo sapiens	1725358; 1992461; 7570640	in vivo; in vitro; in vivo	3	3	0.15908629	1
3	Co-prescription	Coadministered_with	strong	0	captopril	pubchem	44093	bestatin	Chemical	pubchem	72172			2647203; 3035583; 8868134	in vivo; in vitro; in vivo	3	4	0.15908629	1
1	Mechanisms	Antagonize	strong	0	enalapril	pubchem	5388962	ang II	Gene	uniprot	P12004	9606	Homo sapiens	10822316; 1510124; 1635354; 16374430; 2009142; 21622682; 7637258; 8039844; 9208279	clinical; in vivo; in vitro; in vitro; in vivo	9	11	0.15726596	1
1	Mechanisms	Block	strong	0	captopril	pubchem	44093	Ang II	Gene	uniprot	P12004	9606	Homo sapiens	15458433; 16263808; 16797551; 2425187; 2446511; 25485905; 2590842; 27814397; 3003299; 3014904; 3066878; 3895978; 6599679; 9322985; 9846171	in vitro; in vivo; in vitro; in vivo	15	15	0.15719120	1
2	Effects	Protect	strong	0	Perindopril	pubchem	107807	Stroke	Disease	ols_doid	DOID:0051061			10608480; 10939785; 10939786; 11589932; 11790290; 11901939; 12742805; 12953850; 12953851; 14671247; 14976328; 15080373; 16006443; 16141420; 16151030; 16286536; 16335885; 16685221; 17278987; 17568241; 17804673; 18256366; 18272959; 19108988; 19359647; 19406886; 19864958; 20212271; 20696980; 21700945; 22535269; 36468403; 38690898; 8713688; 8903669; 8934377; 9023716; 9247759; 9564546; 9783492	clinical; in vitro; in vivo	40	43	0.15711907	1
2	Effects	Decrease	medium	0	enalapril	pubchem	5388962	albuminuria	Disease	ols_doid	DOID:9617			12568207; 12654706; 1310913; 16336586; 1857482; 2546846; 35919527; 8282322; 8452322	clinical; in vivo; in vitro; in vivo	9	9	0.15569330	1
3	Co-prescription	Coadministered_with	strong	0	benazepril	pubchem	5362124	valsartan	Chemical	pubchem	60846			11501062; 16305977; 18974652; 22122818; 25807427	in vivo; clinical	5	5	0.15509775	1
3	Co-prescription	Coadministered_with	strong	0	enalapril	pubchem	5388962	spironolactone	Chemical	pubchem	5833			12003668; 12508691; 19175718; 2191587; 3019212	in vivo; in vitro; in vivo; clinical	5	5	0.15509775	1
3	Co-prescription	Coadministered_with	strong	0	captopril	pubchem	44093	diltiazem	Chemical	pubchem	39186			1725539; 1725544; 2184938; 25298210; 9267040	clinical; in vivo	5	7	0.15509775	1
1	Mechanisms	Block	strong	0	captopril	pubchem	44093	renin-angiotensin II	Gene	uniprot	P30556	9606	Homo sapiens	10355696; 10792624; 11743137; 14703720; 6086183; 8964812	in vitro; in vivo; in vivo	6	6	0.15504790	1
1	Mechanisms	Antagonize	strong	0	lisinopril	pubchem	5362119	Ang II	Gene	uniprot	P12004	9606	Homo sapiens	11380832; 12011663; 12164886; 1635354; 7664216; 9407468	clinical; in vivo	6	7	0.15504790	1
1	Mechanisms	Inhibit	strong	0	quinapril	pubchem	54892	Ang II	Gene	uniprot	P12004	9606	Homo sapiens	12410849; 15728788; 15946965; 16478781; 7713100; 9277479	in vitro; in vivo; clinical; in vivo	6	6	0.15504790	1
1	Mechanisms	Induce	medium	0	captopril	pubchem	44093	angiotensin	Gene	uniprot	P50052	9606	Homo sapiens	10721643; 1375911; 1633064; 1648428; 17448318; 1749746; 18710643; 19467331; 1964875; 2080946; 2111740; 21709626; 223856; 3038402; 3278975; 3910771; 6086183; 6086184; 6256111; 6274707; 6325034; 6354532; 7028612; 9288548	clinical; in vitro; in vivo; in vivo	24	25	0.15469211	1
2	Effects	Treatment	strong	0	cilazapril	pubchem	56330	hypertension	Disease	ols_doid	DOID:10763			10883128; 1382157; 1825647; 1833321; 7478470; 7508048; 7509325; 7700073; 7980076; 9498847	clinical; in vitro; in vivo; in vitro; in vivo	10	10	0.15444979	1
2	Effects	Treatment	strong	0	enalapril	pubchem	5388962	hypotensive	Disease	ols_doid	SYMP:0000893			1375675; 16984087; 2340976; 3011329; 7862429; 7921610; 8764363	in vivo; clinical; in vitro; in vivo	7	7	0.15397208	1
1	Mechanisms	Antagonize	strong	0	perindopril	pubchem	107807	B2	Gene	uniprot	Q9H3P7	9606	Homo sapiens	12542457	in vivo	1	1	0.15392247	1
1	Mechanisms	Inhibit	strong	0	perindopril	pubchem	107807	ATIR	Gene	uniprot	Q43207	4565	Triticum aestivum	38493697	in vivo	1	1	0.15392247	1
1	Mechanisms	Block	strong	0	enalapril	pubchem	5388962	alpha-adrenergic blocker	Gene	uniprot	E7EW16	9606	Homo sapiens	8332009	clinical	1	1	0.15392247	1
2	Effects	Reduce	medium	0	Lisinopril	pubchem	5362119	albuminuria	Disease	ols_doid	DOID:9617			11350567; 12518931; 31182139; 8070610; 8857071	clinical	5	5	0.15354677	1
2	Effects	Reduce	medium	0	lisinopril	pubchem	5362119	cardiac hypertrophy	Disease	ols_doid	DOID:9622			11881063; 35767209; 7721400; 8386093; 9463635	in vivo	5	5	0.15354677	1
2	Effects	Induce	medium	0	Captopril	pubchem	44093	bradycardia	Disease	ols_doid	SYMP:0000231			1810815; 3301078; 3537354; 6807698; 7018912	in vitro; in vivo; in vivo	5	5	0.15354677	1
3	Co-prescription	Coadministered_with	strong	0	cilazapril	pubchem	56330	cilazapril	Chemical	pubchem	56330			12360621; 2532461; 8903652; 9175566	clinical; in vivo	4	4	0.15349635	1
2	Effects	Treatment	strong	0	quinapril	pubchem	54892	hypertension	Disease	ols_doid	DOID:10763			10024837; 12135326; 12149661; 12891308; 1290245; 14566078; 1708046; 17272962; 1747216; 17705570; 1799922; 21476961; 2189618; 2539762; 2650582; 2650583; 7527326; 7925516; 8111799; 8335286; 8443029; 8930430; 8989737; 9053816; 9213812; 9475259	clinical; in vitro; in vivo; clinical; in vitro; in vivo	26	26	0.15342275	1
2	Effects	Therapy	medium	0	Captopril	pubchem	44093	hypertension	Disease	ols_doid	DOID:10763			11723089; 12775959; 1743787; 1796628; 1806338; 1925820; 26647638; 3038423; 3074295; 31926086; 33161389; 3531295; 3555589; 3910775; 6250759; 6354933; 6354937; 6360101; 7986464; 8310978; 8402763; 8562296; 9987649	clinical; in vivo; in vitro; in vivo; in vitro; clinical; in vitro	23	23	0.15319531	1
2	Effects	Patient	weak	0	captopril	pubchem	44093	hypertensive	Disease	ols_doid	DOID:9427			10347956; 10391396; 10424316; 10701819; 10916102; 10988282; 10999062; 11195960; 11467759; 11472461; 11593526; 11765480; 11789208; 11991217; 12298188; 12361192; 12640507; 1283590; 1326675; 1336527; 1336910; 1340205; 1340717; 1340743; 1345049; 1395119; 1397674; 1464896; 1488334; 15076172; 15151265; 1558156; 16142596; 1618242; 16333380; 1665178; 16826189; 17078213; 1725202; 1725891; 1743787; 1746071…	clinical; in vitro; clinical; in vitro; in vivo; clinical; in vitro; in vivo; in vitro; in vivo	152	154	0.15308035	1
1	Mechanisms	Inhibit	strong	0	captopril	pubchem	44093	Ang I	Gene	uniprot	P13489	9606	Homo sapiens	10330392; 11254670; 11502696; 11572794; 11703085; 11834483; 12714330; 1336465; 15467007; 16160604; 16269635; 17079052; 17466950; 21963836; 22086358; 24337709; 27628189; 3039218; 3044145; 3301081; 3530609; 6263638; 6265248; 6328383; 7039765; 7041842; 7628688; 7649580; 8023987; 8026020; 8179016; 9218500; 9258997; 9283634; 9665063	in vitro; in vivo; in vitro; in vivo	35	37	0.15278396	1
1	Mechanisms	Inhibit	strong	0	captopril	pubchem	44093	AII	Gene	uniprot	Q65Z67	9606	Homo sapiens	11389212; 12574098; 1420565; 15629544; 1691384; 1854461; 201471; 2093185; 2150362; 2191795; 2268507; 2478776; 2822525; 2856549; 2864479; 3037655; 3051194; 3285377; 6141533; 6167515; 6200711; 6288415; 6304782; 6317557; 6368037; 6370662; 6795115; 6997093; 7021169; 7028614; 7516008; 7867227; 8184515; 9105706; 9257925	in vivo; clinical; in vitro; in vivo	35	36	0.15278396	1
2	Effects	Reverse	strong	0	Enalapril	pubchem	5388962	hypertension	Disease	ols_doid	DOID:10763			12298188; 12782212; 15198305; 1877649; 3033388; 7951167; 8159302; 9988106	clinical; in vivo; in vitro; in vivo	8	8	0.15224879	1
2	Effects	Induce	medium	0	enalapril	pubchem	5388962	hypotension	Disease	ols_doid	SYMP:0000059			10422218; 10565607; 1810815; 2898524; 7568335; 8053578; 9812081; 9821859	in vivo; clinical; in vitro; in vivo	8	8	0.15072630	1
1	Mechanisms	Increase	medium	0	captopril	pubchem	44093	endothelin-1	Gene	uniprot	Q4FAT2	9606	Homo sapiens	11304511; 16087785; 18052934; 2407919; 7536337; 7996790; 9044433; 9142006	in vivo; in vitro; in vivo; clinical	8	8	0.15072630	1
2	Effects	Decrease	medium	0	benazepril	pubchem	5362124	proteinuria	Disease	ols_doid	DOID:576			12631093; 14750091; 15934302; 17063696; 18974652; 20671225; 22178174; 26474314	clinical; in vivo	8	8	0.15072630	1
2	Effects	Decrease	medium	0	captopril	pubchem	44093	interstitial renal fibrosis	Disease	ols_doid	DOID:0050855			17293660; 17506718; 21995907; 26772189; 34607529; 35900609; 36736951; 9869493	in vivo; in vitro; in vivo	8	8	0.15072630	1
1	Mechanisms	Bind	strong	0	enalaprilat	pubchem	5462501	ACE	Gene	uniprot	P20366	9606	Homo sapiens	1312853; 15381315; 1656995; 17716647; 20452384; 21864683; 22108573; 2851680; 9351459	clinical; in vivo; in vitro; in vitro; in vivo	9	9	0.15011750	1
1	Mechanisms	Inhibit	strong	0	Captopril	pubchem	44093	vasopressin	Gene	uniprot	P01185	9606	Homo sapiens	2442780; 3011890; 3061685; 3530609; 6337509; 6398334; 7522595; 9589887; 9987649	in vitro; in vivo; in vivo	9	9	0.15011750	1
3	Co-prescription	Cooccurrence	weak	0	trandolapril	pubchem	5484727	verapamil	Chemical	pubchem	2520			10226862; 10703890; 10755199; 11219319; 11281338; 12745200; 12865039; 15516697; 17082240; 17472822; 18570597; 8909991; 9070551; 9147707; 9160758; 9313623; 9534106; 9700991; 9726695; 9851541; 9926275	in vitro; in vivo; clinical; in vivo	21	35	0.15000489	1
1	Mechanisms	Inhibit	strong	1	imidapril	pubchem	5464343	ACE	Gene	uniprot	P20366	9606	Homo sapiens	10652192; 11893585	in vitro; in vivo; in vivo	2	2	0.14990088	1
1	Mechanisms	Inhibit	strong	0	captopril	pubchem	44093	IL-2	Gene	uniprot	O95974	9606	Homo sapiens	10971519; 2668158	in vitro; in vitro; in vivo	2	2	0.14990088	1
1	Mechanisms	Inhibit	strong	0	lisinopril	pubchem	5362119	ANG-converting enzyme	Gene	uniprot	A8H523	398579	Shewanella pealeana (strain ATCC 700345 / ANG-SQ1)	11053044; 11504689	in vitro; in vivo; in vitro	2	2	0.14990088	1
1	Mechanisms	Inhibit	strong	0	imidapril	pubchem	5464343	NAD(P)H oxidase	Gene	uniprot	Q16206	9606	Homo sapiens	12468566; 16555582	in vivo	2	2	0.14990088	1
1	Mechanisms	Inhibit	strong	0	ramipril	pubchem	5362129	ANG-converting enzyme	Gene	uniprot	A8H523	398579	Shewanella pealeana (strain ATCC 700345 / ANG-SQ1)	12663259; 7644529	in vitro; in vivo; in vivo	2	2	0.14990088	1
1	Mechanisms	Inhibit	strong	0	enalapril	pubchem	5388962	ANG-converting enzyme	Gene	uniprot	A8H523	398579	Shewanella pealeana (strain ATCC 700345 / ANG-SQ1)	1415797; 16374430	in vivo; in vitro	2	2	0.14990088	1
3	Co-prescription	Coadministered_with	strong	0	benazepril	pubchem	5362124	Ben	Chemical	pubchem	2332			22178174; 25807427	clinical; in vivo	2	3	0.14990088	1
1	Mechanisms	Inhibit	strong	0	captopril	pubchem	44093	calcium	Gene	uniprot	P45452	9606	Homo sapiens	25185126; 7982485	in vivo; in vitro; in vivo	2	2	0.14990088	1
2	Effects	Improve	medium	0	Enalapril	pubchem	5388962	proteinuria	Disease	ols_doid	DOID:576			10783907; 21957179; 25300759; 27591087; 34988884; 6100872	in vivo; in vitro; in vivo; in vitro; clinical	6	6	0.14956159	1
2	Effects	Improve	medium	0	captopril	pubchem	44093	hypertension	Disease	ols_doid	DOID:10763			11304511; 12575551; 15198305; 2154406; 3910775; 9509440	in vivo; clinical; in vitro; in vivo	6	6	0.14956159	1
2	Effects	Improve	medium	0	enalapril	pubchem	5388962	endothelial dysfunction.	Disease	ols_doid	DOID:9779			11967807; 12409988; 16424790; 17130509; 24622516; 9060793	in vivo; clinical	6	6	0.14956159	1
2	Effects	Improve	medium	0	enalapril	pubchem	5388962	heart failure	Disease	ols_doid	SYMP:0000292			2821938; 29617523; 3017174; 34591356; 7721499; 9788828	clinical; in vivo	6	6	0.14956159	1
2	Effects	Attenuate	medium	0	Captopril	pubchem	44093	fibrosis	Disease	ols_doid	DOID:0050855			11438504; 1700933; 19057517; 2006997; 20881240; 2646643; 34857899; 38453465; 6279884; 9403625	in vivo; in vitro; in vivo	10	10	0.14950739	1
1	Mechanisms	Inhibit	strong	0	imidapril	pubchem	5464343	angiotensin converting-enzyme	Gene	uniprot	Q1KSG0	9606	Homo sapiens	11016809; 7745853; 9639063	in vivo	3	3	0.14914340	1
3	Co-prescription	Coadministered_with	strong	0	captopril	pubchem	44093	spironolactone	Chemical	pubchem	5833			12775959; 17204904; 19134274	in vivo; clinical	3	4	0.14914340	1
1	Mechanisms	Inhibit	strong	0	ramipril	pubchem	5362129	kininase II	Gene	uniprot	J3KSQ5	9606	Homo sapiens	1282627; 3028436; 9362310	in vivo	3	4	0.14914340	1
1	Mechanisms	Inhibit	strong	1	cilazapril	pubchem	56330	ACE	Gene	uniprot	P20366	9606	Homo sapiens	1313478; 1382157; 3034469	in vivo; in vitro; clinical	3	3	0.14914340	1
1	Mechanisms	Synthesize	strong	0	enalapril	pubchem	5388962	renin	Gene	uniprot	P01019	9606	Homo sapiens	19536436; 19767874; 8039266	in vivo	3	3	0.14914340	1
1	Mechanisms	Inhibit	strong	0	perindopril	pubchem	107807	CE	Gene	uniprot	A0A1U9WYT1	9606	Homo sapiens	2422465; 3023591; 3026275	in vitro; in vivo; in vitro	3	3	0.14914340	1
1	Mechanisms	Activate	strong	0	Lisinopril	pubchem	5362119	Renin	Gene	uniprot	P01019	9606	Homo sapiens	26866372; 27992423; 38710058	in vitro; in vivo; in vitro; in vivo	3	3	0.14914340	1
2	Effects	Treatment	strong	0	lisinopril	pubchem	5362119	hypertensive	Disease	ols_doid	DOID:9427			10097934; 10878699; 10892668; 10900288; 10993857; 11315826; 11818701; 11881063; 12401122; 12452329; 12544444; 15655124; 15803478; 1647274; 18172987; 19524176; 20407464; 2161435; 2173313; 22388798; 22470539; 22490878; 23489185; 28577874; 30126559; 33779339; 34018384; 7669481; 7843758; 7986459; 8228191; 8586805; 8606538; 9076844; 9118514; 9200654; 9350589; 9453328; 9714110; 9799042; 9829449; 9833600	clinical; in vitro; in vivo; in vivo; clinical; in vitro; in vitro	42	42	0.14878750	1
1	Mechanisms	Inhibit	strong	0	enalapril	pubchem	5388962	bradykinin	Gene	uniprot	P14735	9606	Homo sapiens	10498812; 10560789; 10855742; 10901398; 1330401; 14703971; 24996009; 2854218; 3022739; 3028457; 7505360; 8448072	in vivo; in vitro; in vivo; clinical; in vivo; clinical	12	12	0.14853956	1
2	Effects	Treatment	strong	0	lisinopril	pubchem	5362119	myocardial infarction-differs	Disease	ols_doid	DOID:5844			11165421; 14688492; 16141258; 17005935; 17101936; 18000186; 18228109; 19751458; 19926008; 22388798; 23529173; 24739073; 24959410; 7578911; 8722437; 8922912	clinical; in vivo; in vitro; in vivo	16	16	0.14743128	1
2	Effects	Treatment	strong	0	enalapril	pubchem	5388962	chronic renal disease	Disease	ols_doid	DOID:784			11208610; 15293527; 19903661; 3035469; 30382174; 7478121	in vivo; clinical	6	7	0.14729551	1
2	Effects	Prevent	strong	0	enalapril	pubchem	5388962	diabetic nephropathy	Disease	ols_doid	DOID:0070314			1340938; 24941431; 2848604; 7514874; 8089635; 8361875	clinical; in vivo	6	6	0.14729551	1
1	Mechanisms	Block	strong	0	perindopril	pubchem	107807	angiotensin II type 1 receptor	Gene	uniprot	P50052	9606	Homo sapiens	15617460; 16239366; 22414812; 34149621; 8738072; 8770133	clinical; in vivo	6	6	0.14729551	1
1	Mechanisms	Block	strong	0	enalapril	pubchem	5388962	ARB	Gene	uniprot	O76090	9606	Homo sapiens	17128845; 20436217; 20524934; 21377515; 23733546; 25385173	in vivo; clinical; in vitro; clinical	6	6	0.14729551	1
3	Co-prescription	Coadministered_with	strong	0	captopril	pubchem	44093	propranolol	Chemical	pubchem	4946			2006655; 2580182; 3883729; 399093; 6214858; 6313565	clinical; in vivo	6	7	0.14729551	1
3	Co-prescription	Coadministered_with	strong	0	ramipril	pubchem	5362129	losartan	Chemical	pubchem	3961			11401943; 15123520; 24437213; 25070350; 27704256	in vivo; in vitro; clinical	5	6	0.14693471	1
3	Co-prescription	Coadministered_with	strong	0	perindopril	pubchem	107807	losartan	Chemical	pubchem	3961			15882554; 16776916; 16825288; 8613236; 9931112	in vivo; clinical; in vitro	5	7	0.14693471	1
3	Co-prescription	Coadministered_with	strong	0	captopril	pubchem	44093	salt	Chemical	pubchem	5234			10691779; 15489025; 16009500; 18022142; 19716860; 19909794; 20035777; 20977913; 21700270; 21925574; 22846885; 23219800; 23270855; 23790502; 24041937; 24389419; 25827924; 3882407; 6266727; 7615460; 8834819	in vivo; clinical	21	22	0.14610866	1
2	Effects	Treatment	strong	0	captopril	pubchem	44093	congestive heart failure	Disease	ols_doid	DOID:6000			10423609; 10517167; 12381079; 12575396; 1340719; 1341875; 1408991; 1478125; 16099518; 16224052; 18030062; 18614421; 1868502; 2073001; 2189613; 2442559; 2539403; 2698461; 2953224; 2956872; 30889487; 32751409; 3524169; 37831380; 3886398; 6214858; 6388612; 7474361; 7614527; 7778533; 7837109; 7965279; 8140395; 8223165; 8300456; 8961069; 9004958; 9140680	clinical; in vitro; in vivo; in vitro; in vivo; clinical; in vivo	38	41	0.14573630	1
1	Mechanisms	Potentiate	strong	0	captopril	pubchem	44093	ACE	Gene	uniprot	P20366	9606	Homo sapiens	11463767; 11934815; 1383623; 17079052; 2821209; 3279179; 6315271; 8569047	in vitro; in vitro; in vivo; in vivo	8	8	0.14532839	1
2	Effects	Attenuate	medium	0	captopril	pubchem	44093	hypertension	Disease	ols_doid	DOID:10763			16386762; 17378375; 22443474; 25994957; 2698949; 32200676; 6354532; 7562492; 8258672	in vivo; in vitro; in vivo	9	9	0.14531374	1
1	Mechanisms	Reduce	medium	0	enalapril	pubchem	5388962	ACEI	Gene	uniprot	A0A385EWN8	945555	Acinetobacter baumannii WM99c	10413075; 18182235; 22652374; 26915374; 33731544; 34916111; 9527398	in vivo; clinical; in vitro	7	7	0.14517367	1
2	Effects	Treatment	strong	0	enalapril	pubchem	5388962	cough	Disease	ols_doid	SYMP:0000614			10067800; 10408592; 10431607; 10515442; 10701823; 10916100; 11773989; 11833827; 12903913; 15476910; 15617455; 15617456; 18855259; 2054277; 2547470; 7921533; 7953188; 8112517; 8582461; 9217714	clinical; in vitro; in vivo; in vivo	20	20	0.14444723	1
1	Mechanisms	Antagonize	strong	0	enalapril	pubchem	5388962	AT1	Gene	uniprot	P01009	9606	Homo sapiens	10993124; 11174005; 17299153; 7511760; 8777826; 9072429; 9208279; 9407442; 9786599	in vivo; in vitro; clinical	9	9	0.14359066	1
2	Effects	Reduce	medium	0	captopril	pubchem	44093	tumor	Disease	ols_doid	DOID:0080366			10328230; 15352048; 17376054; 18535615	in vitro; in vivo; in vivo	4	4	0.14351909	1
2	Effects	Reduce	medium	0	captopril	pubchem	44093	albuminuria	Disease	ols_doid	DOID:9617			10466479; 14573998; 17890883; 9576406	in vitro; in vivo; in vivo; clinical	4	4	0.14351909	1
2	Effects	Reduce	medium	0	lisinopril	pubchem	5362119	left ventricular hypertrophy	Disease	ols_doid	DOID:0051064			11131275; 7538913; 7910229; 8794833	in vivo; clinical	4	4	0.14351909	1
1	Mechanisms	Reduce	medium	0	enalapril	pubchem	5388962	bradykinin	Gene	uniprot	P14735	9606	Homo sapiens	11849396; 18190998; 8703645; 8764319	in vivo; clinical	4	4	0.14351909	1
2	Effects	Reduce	medium	0	ramipril	pubchem	5362129	infarct	Disease	ols_doid	DOID:5104			12850502; 16272888; 7856282; 8781754	in vivo	4	4	0.14351909	1
2	Effects	Reduce	medium	0	cilazapril	pubchem	56330	cardiac hypertrophy	Disease	ols_doid	DOID:9622			1833328; 2444785; 2524524; 8797138	in vivo	4	4	0.14351909	1
1	Mechanisms	Reduce	medium	0	captopril	pubchem	44093	angiostatin	Gene	uniprot	P00747	9606	Homo sapiens	18535615; 8006284; 9152782; 9380726	in vitro; in vivo; clinical	4	4	0.14351909	1
2	Effects	Reduce	medium	0	trandolapril	pubchem	5484727	renal fibrosis	Disease	ols_doid	DOID:0050855			19759524; 7545556; 8166051; 9523172	in vitro; in vivo; in vivo	4	4	0.14351909	1
3	Co-prescription	Cooccurrence	weak	0	perindopril	pubchem	107807	indapamide	Chemical	pubchem	3702			10474777; 11406907; 11589932; 12953850; 15001199; 15076173; 16141420; 18793109; 20044530; 20854235; 21390056; 21700945; 25634398; 26794937; 28299716; 38660708; 8934377	in vivo; clinical; clinical; in vitro; in vivo	17	20	0.14264696	1
3	Co-prescription	Cooccurrence	weak	0	enalapril	pubchem	5388962	losartan	Chemical	pubchem	3961			11566913; 11855793; 15076169; 15206496; 15526251; 15900021; 16331114; 16336294; 18593848; 18765277; 19625993; 21533629; 24880039; 25680887; 28758595; 32688435; 9416938	in vivo; clinical; in vitro; in vivo; in vitro	17	24	0.14264696	1
2	Effects	Treatment	strong	0	captopril	pubchem	44093	hypotension	Disease	ols_doid	SYMP:0000059			11360627; 11835037; 15655534; 2404863; 2690648; 3297678; 3544871; 6218982; 6807698; 7628688; 7805462; 8055999; 8586803; 8856165	in vivo; clinical; in vitro; in vivo	14	14	0.14261732	1
2	Effects	Prevent	strong	0	quinapril	pubchem	54892	endothelial dysfunction	Disease	ols_doid	DOID:9779			10400003	clinical	1	1	0.14109560	1
1	Mechanisms	Block	strong	0	Captopril	pubchem	44093	IGF-I	Gene	uniprot	Q9NP10	9606	Homo sapiens	10953996	in vitro; in vivo	1	1	0.14109560	1
1	Mechanisms	Inhibit	strong	0	enalapril	pubchem	5388962	CEI	Gene	uniprot	Q86SI9	9606	Homo sapiens	1551487	in vivo	1	1	0.14109560	1
1	Mechanisms	Inhibit	strong	0	enalapril	pubchem	5388962	CA esterase	Gene	uniprot	Q16477	9606	Homo sapiens	28126276	in vitro; in vivo	1	1	0.14109560	1
2	Effects	Treatment	strong	0	Fosinopril	pubchem	9601226	Chronic Kidney Disease	Disease	ols_doid	DOID:784			28237959	clinical	1	1	0.14109560	1
1	Mechanisms	Block	strong	0	enalapril	pubchem	5388962	angiotensin-converting enzyme	Gene	uniprot	P12821	9606	Homo sapiens	10193670; 11078178; 11258541; 11602816; 12836713; 1337459; 1376805; 1513778; 15362513; 16565237; 16730467; 17919982; 24880039; 25385173; 34075582; 34149621; 8769741; 8825187	clinical; in vivo; in vitro; in vivo	18	18	0.14087282	1
2	Effects	Induce	medium	0	perindopril	pubchem	107807	diabetes	Disease	ols_doid	DOID:9351			10374392; 11856772; 11935159; 12105166; 15350810; 24047125; 25724492; 9682674	in vivo; in vitro; in vivo	8	8	0.14067788	1
1	Mechanisms	Reduce	medium	0	Captopril	pubchem	44093	angiotensin I	Gene	uniprot	P50052	9606	Homo sapiens	1310483; 15272216; 1621869; 20448636; 21756990; 23110972; 2457768; 2542517; 2545579; 25472475; 25793583; 2580182; 28107310; 2875891; 29425648; 2943240; 2977404; 2992836; 3013463; 3044144; 3051194; 3329570; 3355587; 3891617; 396066; 6180695; 6257882; 6258934; 6272920; 6354937; 6358230; 6388612; 6755124; 7522595; 7611494; 7892895; 8026000; 8143507; 9275371	in vivo; in vitro; in vivo; clinical; clinical; in vitro; in vitro	39	39	0.14066638	1
3	Co-prescription	Cooccurrence	weak	0	benazepril	pubchem	5362124	amlodipine	Chemical	pubchem	2162			12624612; 17048199; 17453747; 19040592; 19052124; 20170948; 21189401; 21418799; 21830844; 22189843; 23535223; 23582626; 39056339; 40098905; 8626878; 9335410	clinical; in vivo	16	26	0.14055116	1
1	Mechanisms	Antagonize	strong	1	captopril	pubchem	44093	bradykinin B2	Gene	uniprot	B4DRL4	9606	Homo sapiens	10208309; 8389325; 8971086	in vivo; in vitro; in vitro; in vivo	3	3	0.14037026	1
2	Effects	Treatment	strong	0	Vadadustat	pubchem	23634441	renal anemia	Disease	ols_doid	DOID:2355			32199747; 33129989; 33283981; 36450264; 37096396; 39521398	in vitro; in vivo; clinical	6	7	0.14028144	1
2	Effects	Treatment	strong	0	lisinopril	pubchem	5362119	diabetic nephropathy	Disease	ols_doid	DOID:0070314			10097934; 12882873; 18974967; 20854382; 25263930; 9200654; 9279969	clinical; in vivo	7	7	0.13997462	1
2	Effects	Treatment	strong	0	trandolapril	pubchem	5484727	diabetic	Disease	ols_doid	DOID:8947			10773002; 11274903; 16036489; 17082240; 21421651; 21850512; 8635668	in vitro; in vivo; clinical; in vivo	7	7	0.13997462	1
3	Co-prescription	Coadministered_with	strong	0	enalapril	pubchem	5388962	atenolol	Chemical	pubchem	2249			11607795; 2225705; 26069137; 2892143; 3013265; 6089325; 9270085	clinical	7	8	0.13997462	1
1	Mechanisms	Inhibit	strong	0	TA-6366	pubchem	5485193	ACE	Gene	uniprot	P20366	9606	Homo sapiens	1289501; 1322673; 1642667; 1642668; 1666418; 2200918; 8592249	in vivo; in vitro; in vivo; clinical	7	7	0.13997462	1
1	Mechanisms	Inhibit	strong	0	captopril	pubchem	44093	CPN	Gene	uniprot	P22792	9606	Homo sapiens	1651078; 3812090	in vivo; in vitro; in vivo	2	2	0.13990749	1
1	Mechanisms	Inhibit	strong	0	captopril	pubchem	44093	dipeptidyl peptidase	Gene	uniprot	B4E357	9606	Homo sapiens	2850816; 6343745	in vivo; in vitro; in vivo	2	2	0.13990749	1
3	Co-prescription	Coadministered_with	strong	0	zofenopril	pubchem	92400	amlodipine	Chemical	pubchem	2162			29972310; 36946189	clinical	2	2	0.13990749	1
3	Co-prescription	Coadministered_with	strong	0	captopril	pubchem	44093	atenolol	Chemical	pubchem	2249			10439497; 1725539; 2952436; 6753891; 8880057	clinical	5	5	0.13958797	1
2	Effects	Treatment	strong	0	captopril	pubchem	44093	renovascular hypertension	Disease	ols_doid	DOID:1591			10604948; 18614421; 232084; 23668014; 3283878	in vivo	5	5	0.13958797	1
3	Co-prescription	Coadministered_with	strong	0	enalapril	pubchem	5388962	metoprolol	Chemical	pubchem	4171			11515986; 1382018; 1540729; 18820026; 2337713	clinical; in vivo	5	6	0.13958797	1
2	Effects	Prevent	strong	0	perindopril	pubchem	107807	endothelial dysfunction	Disease	ols_doid	DOID:9779			15024568; 16179595; 17121705; 34878093; 35621631	in vitro; in vivo; clinical; in vivo	5	5	0.13958797	1
3	Co-prescription	Coadministered_with	strong	0	ramipril	pubchem	5362129	aliskiren	Chemical	pubchem	5493444			17159081; 18205098; 18300872; 25070350; 31053170	clinical; in vivo	5	6	0.13958797	1
1	Mechanisms	Inhibit	strong	0	captopril	pubchem	44093	PAI-1	Gene	uniprot	Q5VU21	9606	Homo sapiens	21028997; 8428039; 8653825; 8731927; 9152782	clinical; in vitro; in vivo; in vitro; in vivo	5	5	0.13958797	1
2	Effects	Treatment	strong	0	Captopril	pubchem	44093	burn	Disease	ols_doid	DOID:0080695			21701415; 23137627; 23756977; 24936835; 29032968	in vitro; in vivo; in vivo	5	6	0.13958797	1
1	Mechanisms	Antagonize	strong	0	captopril	pubchem	44093	AT1R	Gene	uniprot	Q9Y2G3	9606	Homo sapiens	10069682; 10779052; 15389290; 15458433; 16648368; 17376054; 20164447; 27955986	in vivo; in vitro; in vivo; in vitro	8	8	0.13900976	1
1	Mechanisms	Inhibit	strong	0	ramipril	pubchem	5362129	ARB	Gene	uniprot	O76090	9606	Homo sapiens	15215792; 15308882; 15868120; 16222900; 16710287; 18378520; 23249829; 26686682	clinical	8	8	0.13900976	1
2	Effects	Decrease	medium	0	ramipril	pubchem	5362129	Proteinuria	Disease	ols_doid	DOID:576			10437863; 10620209; 10845831; 12753310; 15615462; 19211665	clinical	6	6	0.13887862	1
2	Effects	Decrease	medium	0	Enalapril	pubchem	5388962	myocardial fibrosis	Disease	ols_doid	DOID:0050855			10466478; 19960445; 24120874; 30403908; 31304921; 8730406	in vivo; in vitro; in vivo	6	6	0.13887862	1
1	Mechanisms	Restore	medium	0	captopril	pubchem	44093	ANG II	Gene	uniprot	P12004	9606	Homo sapiens	11506985; 17507603; 2178447; 23114965; 6084790; 8762446	in vivo	6	6	0.13887862	1
1	Mechanisms	Increase	medium	1	captopril	pubchem	44093	renin	Gene	uniprot	P01019	9606	Homo sapiens	2222949; 3308240; 33447763; 3897519; 3907896; 7977842	in vivo; in vitro	6	6	0.13887862	1
1	Mechanisms	Inhibit	strong	0	Enalapril	pubchem	5388962	angiotensin-II	Gene	uniprot	Q13767	9606	Homo sapiens	11077221; 11288044; 11595564; 12545338; 19299427; 19732978; 25655494; 27080979; 28577679	in vivo; clinical; in vitro; in vitro; in vivo	9	9	0.13760771	1
1	Mechanisms	Antagonize	strong	0	lisinopril	pubchem	5362119	angiotensin (Ang) II type 1 receptor	Gene	uniprot	P01019	9606	Homo sapiens	11459123; 7706699; 9281434; 9710808	in vivo; clinical; in vitro; in vivo	4	4	0.13733884	1
1	Mechanisms	Inhibit	strong	0	benazepril	pubchem	5362124	angiotensin II receptor	Gene	uniprot	P50052	9606	Homo sapiens	10217360; 11677377; 14871019; 15149348; 15315341; 15934302; 16284884; 1652276; 19487956; 20718632; 2080946; 23139134; 32790534; 9461234	in vivo; clinical; in vitro; in vivo	14	16	0.13733519	1
2	Effects	Treatment	strong	0	enalapril	pubchem	5388962	obese	Disease	ols_doid	SYMP:0020018			16350319; 18164667; 18223617; 25262233; 26229968; 27238746; 27238873; 30032428; 30098343; 33049402; 34255857; 7475056	in vivo; in vitro; in vivo; clinical	12	12	0.13711344	1
3	Co-prescription	Cooccurrence	weak	0	lisinopril	pubchem	5362119	hydrochlorothiazide	Chemical	pubchem	3639			10577635; 15223721; 17472820; 18039200; 18816251; 2154086; 22277140; 2442550; 2833090; 3027905; 31391706; 7557704; 9663912; 9740606	clinical	14	17	0.13596184	1
1	Mechanisms	Increase	medium	0	captopril	pubchem	44093	ANG I	Gene	uniprot	P13489	9606	Homo sapiens	11834483; 12548077; 19765632; 2406198; 2485042; 25592815; 25761067; 2988912; 3301081; 35191411; 39561916; 6100310; 7700888; 8793704	in vitro; in vivo; in vitro; in vivo; clinical	14	14	0.13596184	1
1	Mechanisms	Inhibit	strong	0	ramipril	pubchem	5362129	AT1 receptor	Gene	uniprot	Q13063	9606	Homo sapiens	10192235; 11419902; 11476746; 16754275; 20589978; 21901125; 22230040; 8762203; 9039145; 9150473	in vivo; in vitro; in vivo	10	10	0.13591581	1
1	Mechanisms	Block	strong	0	lisinopril	pubchem	5362119	angiotensin II type 1 receptor (AT(1)) or type 2 receptor	Gene	uniprot	P50052	9606	Homo sapiens	12824823; 12930272; 14685749; 15253477; 15908476; 16221218; 17060064; 17521710; 22899584; 9461243	in vitro; in vivo; in vivo; clinical; in vitro	10	10	0.13591581	1
1	Mechanisms	Inhibit	strong	0	captopril	pubchem	44093	enkephalinase	Gene	uniprot	B7ZKY6	9606	Homo sapiens	1735587; 2424051; 2445957; 2476694; 2681686; 2828746; 3006054; 3022739; 8035346; 8795586	in vivo; in vitro; in vivo; in vitro	10	10	0.13591581	1
2	Effects	Attenuate	medium	0	enalapril	pubchem	5388962	hypertensive	Disease	ols_doid	DOID:9427			1336520; 14629192; 1885222; 2906019; 8431665; 8755685; 8773356	in vivo; in vitro; in vivo; clinical	7	7	0.13549543	1
1	Mechanisms	Inhibit	strong	1	captopril	pubchem	44093	ACE2	Gene	uniprot	P01019	9606	Homo sapiens	10969042; 15117826; 16103259; 16189286; 18263657; 21252698; 23298658; 23761674; 35688117; 6354932; 6759392	in vitro; in vivo; in vitro; in vivo; clinical	11	11	0.13403487	1
2	Effects	Treatment	strong	0	enalapril	pubchem	5388962	erythrocytosis	Disease	ols_doid	DOID:0080290			11096321; 11502994; 7645558; 8658779; 8808232; 8938674	clinical	6	6	0.13390501	1
3	Co-prescription	Coadministered_with	strong	0	captopril	pubchem	44093	thiorphan	Chemical	pubchem	3132			16221456; 2647203; 3035583; 7538202; 8744684; 8868134	in vitro; in vivo; in vivo; in vitro	6	6	0.13390501	1
3	Co-prescription	Coadministered_with	strong	0	captopril	pubchem	44093	metoprolol	Chemical	pubchem	4171			10088066; 10321444; 1794215; 2405090; 25298210; 8110623; 8500859	clinical; in vivo	7	8	0.13388876	1
1	Mechanisms	Reduce	medium	0	captopril	pubchem	44093	ACE	Gene	uniprot	P20366	9606	Homo sapiens	10826406; 12517392; 1330641; 1339619; 1648428; 17448318; 1964875; 1981218; 21756990; 2191795; 23896603; 2826037; 2834755; 3005728; 3006710; 34120250; 6252028; 6277993; 7723338; 9275371	in vitro; in vitro; in vivo; in vivo; clinical	20	20	0.13346924	1
1	Mechanisms	Enhance	medium	0	captopril	pubchem	44093	bradykinin	Gene	uniprot	P14735	9606	Homo sapiens	10652199; 10732155; 10793265; 11903508; 1728438; 2261965; 2442780; 2655805; 3539511; 6807698; 7586370; 8436153; 8467363	in vitro; in vivo; in vivo; clinical	13	13	0.13343210	1
2	Effects	Therapy	medium	0	enalapril	pubchem	5388962	hypertensive	Disease	ols_doid	DOID:9427			10692268; 11273316; 12878374; 14959469; 1582056; 2188827; 2405884; 2541975; 25742888; 2851039; 8345498; 8557971; 9880125	clinical; in vivo; clinical; in vitro	13	13	0.13343210	1
3	Co-prescription	Cooccurrence	weak	0	benazepril	pubchem	5362124	hydrochlorothiazide	Chemical	pubchem	3639			17453747; 17953475; 19040592; 19052124; 20170948; 21189401; 21830844; 22189843; 23582626; 39056339; 7697691; 7869731; 8221814	clinical	13	18	0.13343210	1
1	Mechanisms	Inhibit	strong	0	Captopril	pubchem	44093	trypsin	Gene	uniprot	P05067	9606	Homo sapiens	11418934; 12548077; 28820392; 3544718; 8503559	in vitro; in vivo; in vitro; in vivo	5	5	0.13294093	1
1	Mechanisms	Antagonize	strong	0	captopril	pubchem	44093	B2 receptor	Gene	uniprot	Q7L1I2	9606	Homo sapiens	10614992; 16042973; 21155278	in vivo; in vitro; in vivo	3	3	0.13257191	1
1	Mechanisms	Inhibit	strong	0	perindopril	pubchem	107807	NOS	Gene	uniprot	P29474	9606	Homo sapiens	11882622; 12438525; 19080171	in vitro; in vivo; in vivo	3	3	0.13257191	1
3	Co-prescription	Coadministered_with	strong	0	perindopril	pubchem	107807	aspirin	Chemical	pubchem	2244			12575297; 12934393; 19317161	in vivo; clinical; in vitro	3	4	0.13257191	1
3	Co-prescription	Coadministered_with	strong	0	captopril	pubchem	44093	hydralazine	Chemical	pubchem	3637			12873615; 1389714; 1773494	in vivo; clinical	3	4	0.13257191	1
3	Co-prescription	Coadministered_with	strong	0	perindopril	pubchem	107807	PER	Chemical	pubchem	18223515			12934393; 26771522; 27220840	in vivo; clinical	3	3	0.13257191	1
1	Mechanisms	Inhibit	strong	0	lisinopril	pubchem	5362119	AII	Gene	uniprot	Q65Z67	9606	Homo sapiens	1691384; 1846675; 7528840	in vivo; in vitro; in vivo	3	3	0.13257191	1
3	Co-prescription	Coadministered_with	strong	0	Lisinopril	pubchem	5362119	atenolol	Chemical	pubchem	2249			1720846; 9200654; 9279969	clinical	3	3	0.13257191	1
3	Co-prescription	Coadministered_with	strong	0	ramipril	pubchem	5362129	empagliflozin	Chemical	pubchem	11949646			23497760; 35862082; 36361612	clinical; in vivo	3	4	0.13257191	1
3	Co-prescription	Coadministered_with	strong	0	enalapril	pubchem	5388962	felodipine	Chemical	pubchem	3333			26831124; 35818198; 8199724	clinical	3	3	0.13257191	1
3	Co-prescription	Coadministered_with	strong	0	enalapril	pubchem	5388962	diltiazem	Chemical	pubchem	39186			8712118; 9267040; 9507787	clinical; in vivo	3	3	0.13257191	1
2	Effects	Improve	medium	0	Quinapril	pubchem	54892	coronary endothelial dysfunction	Disease	ols_doid	DOID:9779			10636260; 11190581; 16325470; 8759064	clinical	4	4	0.13247916	1
1	Mechanisms	Enhance	medium	0	Captopril	pubchem	44093	insulin	Gene	uniprot	P01308	9606	Homo sapiens	17020539; 3121350; 7869926; 9595523	in vivo; clinical; in vitro; in vivo	4	4	0.13247916	1
1	Mechanisms	Antagonize	strong	0	enalapril	pubchem	5388962	angiotensin-converting enzyme	Gene	uniprot	P12821	9606	Homo sapiens	10935154; 11588528; 11949885; 12015188; 1560388; 15811479; 1616156; 16471172; 16517941; 18227404; 2220647; 7505360; 8934613; 9127812	in vivo; clinical; in vitro; clinical	14	14	0.13243036	1
1	Mechanisms	Decrease	medium	0	perindopril	pubchem	107807	Renin	Gene	uniprot	P01019	9606	Homo sapiens	10374392; 32488543; 39280273; 8738072; 9323291	in vivo; in vitro; in vivo; in vitro; clinical	5	5	0.13161152	1
1	Mechanisms	Decrease	medium	0	captopril	pubchem	44093	TGF-beta1	Gene	uniprot	A0A510GAF6	9606	Homo sapiens	10561136; 24852495; 28209920; 30291490; 37177974	clinical; in vitro; in vitro; in vivo; in vivo	5	5	0.13161152	1
1	Mechanisms	Increase	medium	0	lisinopril	pubchem	5362119	ACE	Gene	uniprot	P20366	9606	Homo sapiens	1327597; 1327817; 1329541; 16766648; 25757657	in vitro; in vivo; in vivo	5	5	0.13161152	1
1	Mechanisms	Lower	medium	0	enalapril	pubchem	5388962	BNP	Gene	uniprot	P16860	9606	Homo sapiens	10502210; 16339819; 27908347	clinical	3	3	0.13124619	1
1	Mechanisms	Reduce	medium	0	Captopril	pubchem	44093	TF	Gene	uniprot	P08709	9606	Homo sapiens	10666408; 17217723; 22188725	in vitro; in vitro; in vivo	3	3	0.13124619	1
2	Effects	Correct	medium	0	enalapril	pubchem	5388962	endothelial dysfunction	Disease	ols_doid	DOID:9779			10974419; 16078599; 20396726	in vitro; in vivo; clinical; in vivo	3	3	0.13124619	1
2	Effects	Reduce	medium	0	Trandolapril	pubchem	5484727	infarction	Disease	ols_doid	DOID:13738			12358145; 1414925; 8166051	in vivo	3	3	0.13124619	1
2	Effects	Reduce	medium	0	lisinopril	pubchem	5362119	thyroid fibrosis	Disease	ols_doid	DOID:0050855			12444164; 20877948; 35767209	in vitro; in vivo; in vivo	3	3	0.13124619	1
2	Effects	Improve	medium	0	enalapril	pubchem	5388962	albuminuria	Disease	ols_doid	DOID:9617			15081441; 2015105; 8743521	clinical; in vitro; in vivo	3	3	0.13124619	1
2	Effects	Reduce	medium	0	Captopril	pubchem	44093	liver metastases	Disease	ols_doid	DOID:10190			17376054; 23792575; 40865781	in vivo; in vitro; in vivo	3	3	0.13124619	1
1	Mechanisms	Reduce	medium	0	Captopril	pubchem	44093	collagen	Gene	uniprot	Q16832	9606	Homo sapiens	19230165; 2262365; 26852136	in vivo; in vitro; in vivo	3	3	0.13124619	1
1	Mechanisms	Inhibit	strong	0	lisinopril	pubchem	5362119	kininase II	Gene	uniprot	J3KSQ5	9606	Homo sapiens	10051136; 10188971	in vivo	2	2	0.13116327	1
1	Mechanisms	Block	strong	0	captopril	pubchem	44093	NEP	Gene	uniprot	P08473	9606	Homo sapiens	16406141; 19467331	clinical; in vivo	2	2	0.13116327	1
1	Mechanisms	Inhibit	strong	0	acetorphan	pubchem	107751	ACE	Gene	uniprot	P20366	9606	Homo sapiens	1695534; 7509244	in vivo; clinical	2	2	0.13116327	1
1	Mechanisms	Inhibit	strong	0	lisinopril	pubchem	5362119	endopeptidase 24.11	Gene	uniprot	A0A7I2U302	9606	Homo sapiens	18440066; 8922744	in vivo	2	2	0.13116327	1
1	Mechanisms	Inhibit	strong	0	zofenopril	pubchem	92400	renin	Gene	uniprot	P01019	9606	Homo sapiens	22817879; 8429112	in vitro; clinical; in vitro; in vivo	2	3	0.13116327	1
1	Mechanisms	Inhibit	strong	0	cilazapril	pubchem	56330	angiotensin-converting-enzyme	Gene	uniprot	Q1KSG0	9606	Homo sapiens	2419701; 3034469	in vivo; clinical	2	2	0.13116327	1
1	Mechanisms	Inhibit	strong	0	captopril	pubchem	44093	angiotensin-(1-7) Mas receptor	Gene	uniprot	P04201	9606	Homo sapiens	32068794; 6345360	in vivo	2	2	0.13116327	1
2	Effects	Reduce	medium	0	enalapril	pubchem	5388962	left ventricular hypertrophy	Disease	ols_doid	DOID:0051064			12214263; 12497780; 12618239; 12788569; 15559871; 16208150; 1746428; 1975521; 2136812; 25503724; 30415601; 38330576; 7762503; 8158420; 9333933	clinical; in vitro; in vivo; in vivo	15	16	0.13104782	1
2	Effects	Induce	medium	0	captopril	pubchem	44093	hypertension	Disease	ols_doid	DOID:10763			10564706; 11304511; 11675404; 1292579; 16216963; 1806338; 22994939; 231700; 24329693; 27653214; 28195070; 28757582; 2965226; 30183974; 30372885; 34857899; 3539511; 3938404; 6311736; 6354532; 7712066; 8136092; 8458644; 8591894; 8676552; 8866900; 9496441; 9933759	in vivo	28	29	0.13101887	1
2	Effects	Therapy	medium	0	lisinopril	pubchem	5362119	hypertensive	Disease	ols_doid	DOID:9427			10235635; 15647778; 16673014; 1704982; 19307466; 25102744; 31391706; 33915312; 7768571; 8184972; 9055135; 9461243	in vivo; clinical; in vitro; in vivo	12	12	0.13071481	1
3	Co-prescription	Cooccurrence	weak	0	captopril	pubchem	44093	losartan	Chemical	pubchem	3961			10336919; 19462901; 26432844; 28758595; 7485548; 8141403; 8507814; 9470059; 9652880; 9791144; 9817475; 9950833	clinical; in vivo; in vitro; in vitro; in vivo	12	14	0.13071481	1
3	Co-prescription	Cooccurrence	weak	0	captopril	pubchem	44093	L-NAME	Chemical	pubchem	39836			10805405; 10805408; 14569001; 16220007; 18334254; 21995907; 26938552; 30347737; 32311480; 8258672; 9085355; 9496441	in vivo	12	20	0.13071481	1
3	Co-prescription	Cooccurrence	weak	0	captopril	pubchem	44093	frusemide	Chemical	pubchem	3440			18441334; 18556369; 2677137; 2888942; 3301665; 3333523; 3901042; 6378491; 7837109; 7977842; 8141403; 9817475	in vivo; clinical	12	15	0.13071481	1
2	Effects	Treatment	strong	0	enalapril	pubchem	5388962	aortic hypertrophy	Disease	ols_doid	DOID:9622			10818066; 12003668; 12409969; 14744816; 15681692; 17178264; 1885222; 23297374; 2539714; 25724882; 2856059; 2884253; 33486989; 38308790; 7527099; 7706693; 7872342; 8072019; 8238566; 9021441; 9152855; 9444886; 9535421	in vitro; in vivo; in vivo; clinical; in vitro	23	24	0.13056418	1
1	Mechanisms	Antagonize	strong	0	captopril	pubchem	44093	BK B(2) receptor	Gene	uniprot	Q02763	9606	Homo sapiens	10882392; 1280740; 18710643; 9258997	in vivo; in vitro; in vivo	4	5	0.13047190	1
2	Effects	Treatment	strong	0	enalapril	pubchem	5388962	idiopathic nephrotic syndrome.	Disease	ols_doid	DOID:1184			10999084; 12243364; 1510124; 2561514	clinical; in vivo	4	4	0.13047190	1
3	Co-prescription	Coadministered_with	strong	0	enalapril	pubchem	5388962	verapamil	Chemical	pubchem	2520			11117374; 12003668; 12508691; 23101257	clinical; in vivo; in vitro; in vivo	4	4	0.13047190	1
3	Co-prescription	Coadministered_with	strong	0	enalapril	pubchem	5388962	valsartan	Chemical	pubchem	60846			11967807; 15730439; 17721031; 23414835	in vivo	4	4	0.13047190	1
1	Mechanisms	Inhibit	strong	0	Captopril	pubchem	44093	peptidylglycine- alpha-hydroxylating monooxygenase	Gene	uniprot	P19021	9606	Homo sapiens	10087468	in vitro; in vivo	1	2	0.13024209	1
1	Mechanisms	Inhibit	strong	0	zofenopril	pubchem	92400	ACE-inhibition	Gene	uniprot	P62328	9606	Homo sapiens	10647772	in vitro; in vivo	1	1	0.13024209	1
2	Effects	Prevent	strong	0	Enalapril	pubchem	5388962	aortic hyperreactivity	Disease	ols_doid	DOID:0080685			10874501	in vitro; in vivo	1	1	0.13024209	1
1	Mechanisms	Inhibit	strong	0	Captopril	pubchem	44093	secretin-induced	Gene	uniprot	P09683	9606	Homo sapiens	11855923	in vitro; in vivo	1	1	0.13024209	1
2	Effects	Prevent	strong	0	Enalapril	pubchem	5388962	fatty liver	Disease	ols_doid	DOID:9452			12243364	in vivo	1	1	0.13024209	1
2	Effects	Prevent	strong	0	Temocapril	pubchem	443874	motor neuron damage	Disease	ols_doid	CL:0000100			12739242	in vitro; in vivo	1	1	0.13024209	1
1	Mechanisms	Inhibit	strong	1	perindopril	pubchem	107807	ACE-inhibition	Gene	uniprot	P62328	9606	Homo sapiens	12925049	clinical	1	1	0.13024209	1
1	Mechanisms	Inhibit	strong	1	enalapril	pubchem	5388962	ACE-inhibition	Gene	uniprot	P62328	9606	Homo sapiens	1356560	in vivo	1	1	0.13024209	1
2	Effects	Prevent	strong	0	enalapril	pubchem	5388962	cerebrovascular dysfunction	Disease	ols_doid	DOID:6713			14563973	in vivo	1	1	0.13024209	1
2	Effects	Prevent	strong	0	imidapril	pubchem	5464343	glomerular and arteriolar damages	Disease	ols_doid	DOID:0111547			15201556	in vivo	1	1	0.13024209	1
1	Mechanisms	Inhibit	strong	0	captopril	pubchem	44093	AT-II	Gene	uniprot	Q30162	9606	Homo sapiens	1648428	in vivo	1	1	0.13024209	1
2	Effects	Reverse	strong	0	imidapril	pubchem	5464343	left ventricular hypertrophy	Disease	ols_doid	DOID:0051064			16755142	clinical	1	1	0.13024209	1
1	Mechanisms	Inhibit	strong	1	imidapril	pubchem	5464343	ACEI	Gene	uniprot	A0A385EWN8	945555	Acinetobacter baumannii WM99c	16755142	clinical	1	1	0.13024209	1
1	Mechanisms	Inhibit	strong	0	enalapril	pubchem	5388962	alpha-1-inhibitor	Gene	uniprot	Q13747	9606	Homo sapiens	1686851	clinical	1	1	0.13024209	1
1	Mechanisms	Block	strong	0	monopril	pubchem	23681451	alpha-beta blocker	Gene	uniprot	A0A0A0MS93	9606	Homo sapiens	16875066	clinical	1	1	0.13024209	1
1	Mechanisms	Block	strong	0	lisinopril	pubchem	5362119	calcium channel blocker	Gene	uniprot	O75762	9606	Homo sapiens	20935080	clinical	1	1	0.13024209	1
2	Effects	Prevent	strong	0	captopril	pubchem	44093	right ventricular hypertrophy	Disease	ols_doid	DOID:0060675			2213566	in vivo	1	1	0.13024209	1
1	Mechanisms	Suppress	strong	0	perindopril	pubchem	107807	TGF-β1	Gene	uniprot	A0A510GAF6	9606	Homo sapiens	22357413	clinical	1	1	0.13024209	1
1	Mechanisms	Inhibit	strong	0	Enalapril	pubchem	5388962	nuclear factor-κB	Gene	uniprot	P25963	9606	Homo sapiens	24239644	in vitro; in vivo	1	1	0.13024209	1
1	Mechanisms	Inhibit	strong	0	captopril	pubchem	44093	vasopressin-stimulated	Gene	uniprot	O15240	9606	Homo sapiens	2442780	in vitro; in vivo	1	1	0.13024209	1
2	Effects	Prevent	strong	0	Captopril	pubchem	44093	burn-induced	Disease	ols_doid	DOID:0080695			24936835	in vivo	1	1	0.13024209	1
2	Effects	Treatment	strong	0	enalapril	pubchem	5388962	MetS-treated	Disease	ols_doid	DOID:0080409			25784288	in vivo	1	1	0.13024209	1
1	Mechanisms	Inhibit	strong	0	captopril	pubchem	44093	acn-1	Gene	uniprot	O14525	9606	Homo sapiens	26918946	in vivo	1	1	0.13024209	1
2	Effects	Reverse	strong	1	perindopril	pubchem	107807	endothelial dysfunction	Disease	ols_doid	DOID:9779			28700133	in vivo	1	1	0.13024209	1
1	Mechanisms	Inhibit	strong	0	vadadustat	pubchem	23634441	AspH	Gene	uniprot	Q6PJH4	9606	Homo sapiens	32457455	in vitro	1	1	0.13024209	1
1	Mechanisms	Inhibit	strong	1	ramipril	pubchem	5362129	ACEi	Gene	uniprot	A0A385EWN8	945555	Acinetobacter baumannii WM99c	32913274	in vivo	1	1	0.13024209	1
2	Effects	Prevent	strong	0	Zofenopril	pubchem	92400	Intimal Hyperplasia	Disease	ols_doid	DOID:0080365			34916111	in vitro	1	1	0.13024209	1
2	Effects	Prevent	strong	0	Lisinopril	pubchem	5362119	bullous pemphigoid	Disease	ols_doid	DOID:8506			36685490	in vitro	1	1	0.13024209	1
2	Effects	Prevent	strong	0	Captopril	pubchem	44093	depressive-like	Disease	ols_doid	DOID:1596			39561916	in vivo	1	1	0.13024209	1
2	Effects	Prevent	strong	0	Spirapril	pubchem	5311447	left ventricular hypertrophy	Disease	ols_doid	DOID:0051064			7681495	in vivo	1	1	0.13024209	1
2	Effects	Prevent	strong	0	Enalapril	pubchem	5388962	myocardial remodeling	Disease	ols_doid	DOID:9767			7917387	in vivo	1	1	0.13024209	1
2	Effects	Prevent	strong	0	Ramipril	pubchem	5362129	hypersensitivity	Disease	ols_doid	DOID:1205			7958536	in vivo	1	1	0.13024209	1
2	Effects	Prevent	strong	0	Quinapril	pubchem	54892	stroke	Disease	ols_doid	DOID:0051061			8305170	in vivo	1	1	0.13024209	1
2	Effects	Reverse	strong	0	Lisinopril	pubchem	5362119	left ventricular hypertrophy	Disease	ols_doid	DOID:0051064			8794833	clinical	1	1	0.13024209	1
2	Effects	Prevent	strong	0	Ramipril	pubchem	5362129	endothelial dysfunction	Disease	ols_doid	DOID:9779			9314419	in vivo	1	1	0.13024209	1
1	Mechanisms	Inhibit	strong	0	Quinapril	pubchem	54892	c-Myc	Gene	uniprot	P06733	9606	Homo sapiens	9370386	in vivo	1	1	0.13024209	1
2	Effects	Reverse	strong	0	enalapril	pubchem	5388962	insulin resistance	Disease	ols_doid	DOID:9352			9988106	in vitro; in vivo	1	2	0.13024209	1
1	Mechanisms	Inhibit	strong	0	captopril	pubchem	44093	chymase	Gene	uniprot	P23946	9606	Homo sapiens	10330392; 10690317; 11502696; 12588767; 17070574; 18216149; 18293706; 18480420; 19050326; 19292102; 24337709; 26432844; 28878298	in vitro; in vivo; in vitro; in vivo	13	13	0.12996633	1
1	Mechanisms	Increase	medium	0	captopril	pubchem	44093	ACE	Gene	uniprot	P20366	9606	Homo sapiens	10502942; 1312853; 1317937; 1329541; 14769834; 15163524; 15215177; 1527698; 1847704; 20380732; 2165125; 26962108; 2854903; 30422889; 6100606; 6284528; 6285670; 6286710; 6298429; 6303049; 6310960; 6315271; 6324538; 6807698; 8632340; 8675407; 8840871	in vivo; clinical; in vitro; in vivo; in vitro	27	27	0.12996614	1
2	Effects	Treatment	strong	0	captopril	pubchem	44093	stroke	Disease	ols_doid	DOID:0051061			10030325; 10525073; 10737282; 12494284; 1380604; 15719751; 1663966; 17379826; 20531216; 20648036; 28827087; 2941600; 3005731; 30114508; 3038404; 7017211; 9303031	clinical; in vivo	17	21	0.12967906	1
2	Effects	Treatment	strong	0	enalapril	pubchem	5388962	proteinuria	Disease	ols_doid	DOID:576			10692263; 10844603; 11849396; 11967807; 1735586; 18051227; 2194280; 23169362; 24009294; 2455124; 2557483; 28441699; 28607125; 33308359; 8446271; 9328608; 9707211	clinical; in vivo; clinical; in vitro	17	17	0.12967906	1
2	Effects	Attenuate	medium	0	Enalapril	pubchem	5388962	atrial fibrosis	Disease	ols_doid	DOID:0050855			11714658; 18812665; 1885222; 25823534; 26881856; 30382174	in vivo; in vitro; in vivo	6	7	0.12962005	1
3	Co-prescription	Coadministered_with	strong	0	quinapril	pubchem	54892	hydrochlorothiazide	Chemical	pubchem	3639			10883412; 12891308; 1575170; 17705570; 8006914; 8443029; 9019639	clinical	7	10	0.12831006	1
1	Mechanisms	Inhibit	strong	0	captopril	pubchem	44093	collagen	Gene	uniprot	Q16832	9606	Homo sapiens	11593104; 20824963; 25655494; 25867313; 2994075; 8709342; 9075810	in vitro; in vivo; in vitro; in vivo	7	7	0.12831006	1
3	Co-prescription	Coadministered_with	strong	0	captopril	pubchem	44093	nifedipine	Chemical	pubchem	4485			1725544; 1925820; 2580182; 2701893; 2952436; 3326920; 8880057	clinical	7	9	0.12831006	1
1	Mechanisms	Inhibit	strong	0	ramipril	pubchem	5362129	vasopeptidase	Gene	uniprot	Q9PW56	8724	Bothrops jararaca	14608526; 14613875; 16003188; 17094052; 17139187; 18243127	in vivo; in vitro; in vivo	6	6	0.12808305	1
3	Co-prescription	Coadministered_with	strong	0	Ramipril	pubchem	5362129	Telmisartan	Chemical	pubchem	65999			15155118; 15215792; 15868120; 16222900; 17339550; 17584560; 18575077; 19301691; 19347385; 19506526; 19770395; 19932779; 20231536; 21200437; 21357827; 21740829; 21835757; 21947289; 22192672; 22495138; 22829023; 23071122; 23184565; 23212996; 23838604; 23895814; 23939297; 24191305; 25040793; 25331850; 25493953; 25948720; 26020764; 26830448; 27927602; 28974567; 29159410; 29873709; 31965140; 33560052;…	clinical	41	68	0.12804512	1
2	Effects	Prevent	strong	0	perindopril	pubchem	107807	hypertension	Disease	ols_doid	DOID:10763			15882554; 18443571; 18923387; 22653691; 7629408; 7954039; 8467569; 9343032	in vivo	8	8	0.12788898	1
1	Mechanisms	Inhibit	strong	0	Ramipril	pubchem	5362129	bradykinin	Gene	uniprot	P14735	9606	Homo sapiens	10886560; 12663259; 1282627; 1324047; 1334342; 17192135; 1725017; 20848272; 22776970; 2853732; 2975971; 3028436; 7843764; 9554808	in vivo; in vitro; in vivo; clinical	14	15	0.12786380	1
3	Co-prescription	Cooccurrence	weak	0	perindopril	pubchem	107807	amlodipine	Chemical	pubchem	2162			11282121; 22877321; 24293132; 25634398; 26395174; 28299716; 29557300; 29800784; 30883050; 36052684; 38660708	in vitro; in vivo; clinical	11	15	0.12777991	1
2	Effects	Therapy	medium	0	captopril	pubchem	44093	hypertensive	Disease	ols_doid	DOID:9427			1560429; 1794215; 1925820; 1930850; 2487544; 393524; 8450599; 8500859; 8971086; 9869493; 9880204	clinical; in vivo; in vitro; in vivo	11	11	0.12777991	1
1	Mechanisms	Inhibit	strong	0	captopril	pubchem	44093	AT1-receptor	Gene	uniprot	Q13063	9606	Homo sapiens	10604488; 11256235; 11737604; 14717927; 20625318; 23500204; 25947168; 40865781; 8794824; 9112634; 9670108; 9889323	in vivo; in vitro; in vivo	12	12	0.12731962	1
1	Mechanisms	Suppress	strong	0	enalapril	pubchem	5388962	ACE	Gene	uniprot	P20366	9606	Homo sapiens	10888384; 11755289; 15058776; 25771846; 7827189	in vivo; clinical	5	5	0.12689816	1
1	Mechanisms	Inhibit	strong	0	captopril	pubchem	44093	TNF-alpha	Gene	uniprot	P29966	9606	Homo sapiens	12147250; 19086502; 31063551; 31746626; 9129996	in vitro; in vitro; in vivo; in vivo	5	5	0.12689816	1
1	Mechanisms	Blunt	medium	0	enalapril	pubchem	5388962	ACE	Gene	uniprot	P20366	9606	Homo sapiens	15963975; 25771846	in vitro; in vivo; in vivo	2	2	0.12591674	1
3	Co-prescription	Adjunctive	medium	0	enalaprilat	pubchem	5462501	EN	Chemical	pubchem	3301			17302696; 17461873	clinical	2	2	0.12591674	1
3	Co-prescription	Coadministered_with	strong	0	quinapril	pubchem	54892	losartan	Chemical	pubchem	3961			11709406; 11791032; 9798525	in vivo; clinical	3	4	0.12559444	1
2	Effects	Therapy	medium	0	captopril	pubchem	44093	heart failure.	Disease	ols_doid	DOID:0051064			12775959; 1464341; 1820294; 18418003; 29710499; 3109142; 3539404; 39315330; 7564367; 8450599	in vivo; clinical; in vitro; in vivo	10	10	0.12458949	1
2	Effects	Therapy	medium	0	captopril	pubchem	44093	heart failure	Disease	ols_doid	SYMP:0000292			10099034; 10367600; 1532321; 1796628; 2686737; 2850682; 2888942; 3064591; 3089259; 3534857; 6125809; 6280890; 6350401; 7614505; 8576937	clinical; in vitro; in vitro; in vivo	15	15	0.12449543	1
1	Mechanisms	Inhibit	strong	0	enalapril	pubchem	5388962	enzyme inhibitors	Gene	uniprot	P09874	9606	Homo sapiens	10688628; 15502880; 18806606; 2551988	in vivo; in vitro; in vivo; clinical	4	4	0.12425895	1
2	Effects	Prevent	strong	0	ramipril	pubchem	5362129	stroke	Disease	ols_doid	DOID:0051061			10790814; 11909785; 21901125; 8605634	clinical; in vivo	4	5	0.12425895	1
2	Effects	Prevent	strong	0	ramipril	pubchem	5362129	atrial fibrillation	Disease	ols_doid	SYMP:0000226			17719288; 18566593; 20066882; 34728062	clinical	4	4	0.12425895	1
1	Mechanisms	Reduce	medium	0	enalapril	pubchem	5388962	BNP	Gene	uniprot	P16860	9606	Homo sapiens	10502210; 10608466; 18309461; 27908347; 30415601; 30738210; 31825471; 7872342	clinical; in vivo	8	9	0.12412754	1
1	Mechanisms	Attenuate	medium	0	Captopril	pubchem	44093	ANG II receptor	Gene	uniprot	P12004	9606	Homo sapiens	2184673; 23816524; 2407370; 25401104; 25768373; 25994957; 3514745; 9258997	in vivo; in vitro; in vivo; in vitro	8	8	0.12412754	1
3	Co-prescription	Coadministered_with	strong	0	captopril	pubchem	44093	felodipine	Chemical	pubchem	3333			10321444; 23668014	clinical; in vivo	2	3	0.12344778	1
3	Co-prescription	Coadministered_with	strong	0	lisinopril	pubchem	5362119	spironolactone	Chemical	pubchem	5833			27822449; 35697514	in vivo	2	2	0.12344778	1
1	Mechanisms	Antagonize	strong	0	captopril	pubchem	44093	alpha 1	Gene	uniprot	O43148	9606	Homo sapiens	2970955; 2976170	in vivo; in vitro; in vivo	2	2	0.12344778	1
1	Mechanisms	Increase	medium	0	captopril	pubchem	44093	bradykinin-induced	Gene	uniprot	P01042	9606	Homo sapiens	10594341; 1721246; 3891380; 8938668	in vitro; in vivo; clinical; in vivo	4	4	0.12301636	1
1	Mechanisms	Abolish	medium	0	captopril	pubchem	44093	Ang II type I receptor	Gene	uniprot	P12004	9606	Homo sapiens	17045572; 26244896; 2685116; 8258668	in vivo; in vitro; in vivo	4	4	0.12301636	1
2	Effects	Decrease	medium	0	captopril	pubchem	44093	tumor	Disease	ols_doid	DOID:0080366			17376054; 18365487; 24442969; 32448803	in vivo; in vitro; in vivo; in vitro	4	4	0.12301636	1
1	Mechanisms	Increase	medium	0	captopril	pubchem	44093	Ang-(1-7)	Gene	uniprot	O15123	9606	Homo sapiens	22994939; 30126320; 8179016; 8793704	in vivo; in vitro; in vivo; clinical	4	4	0.12301636	1
2	Effects	Attenuate	medium	0	Enalapril	pubchem	5388962	proteinuria	Disease	ols_doid	DOID:576			10783907; 2139468; 27638853; 32865013; 8569216	in vivo; in vitro; in vivo; in vitro	5	5	0.12283742	1
2	Effects	Attenuate	medium	0	captopril	pubchem	44093	inflammation	Disease	ols_doid	SYMP:0000061			17234658; 17959639; 26273143; 32801233; 36104755	in vivo; clinical	5	5	0.12283742	1
2	Effects	Attenuate	medium	0	Captopril	pubchem	44093	left ventricular hypertrophy	Disease	ols_doid	DOID:0051064			25793583; 7562492; 7690088; 8281697; 9066375	in vitro; in vivo; in vivo; clinical	5	5	0.12283742	1
1	Mechanisms	Inhibit	strong	0	captopril	pubchem	44093	beta-adrenergic receptor	Gene	uniprot	P49407	9606	Homo sapiens	10376178; 16624325; 223856; 39048109; 6356172; 7010367	clinical; in vivo	6	6	0.12274626	1
2	Effects	Effect	weak	0	captopril	pubchem	44093	hypertensive	Disease	ols_doid	DOID:9427			10093076; 10336514; 10371367; 10375769; 10391396; 10572745; 10753555; 10785875; 10803488; 11358952; 11893900; 12154518; 12699135; 12775959; 1287600; 1289501; 1335539; 1338079; 1376783; 1387008; 1468497; 15655534; 16026715; 16087785; 1610414; 16220007; 16333380; 16627572; 16648368; 16801982; 16876685; 16959271; 1711613; 17198912; 1737647; 17440999; 1748165; 1776410; 1833165; 18444532; 1855763; 190…	clinical; in vitro; in vivo; in vivo; in vitro; clinical; in vitro	203	204	0.12264586	1
1	Mechanisms	Induce	medium	0	captopril	pubchem	44093	ACE	Gene	uniprot	P20366	9606	Homo sapiens	1312853; 1318861; 1330361; 1330641; 16216963; 17448318; 231700; 37207821; 6100606; 6284528; 6285670; 6286710; 6310960; 7752642	clinical; in vitro; in vivo; in vitro; in vivo	14	14	0.12236566	1
2	Effects	Ameliorate	medium	0	captopril	pubchem	44093	toxicity	Disease	ols_doid	DOID:11754			10094850; 11936578; 17107770; 17384251; 8023341; 9678264	in vivo; in vitro; in vivo	6	7	0.12151879	1
3	Co-prescription	Coadministered_with	strong	0	lisinopril	pubchem	5362119	losartan	Chemical	pubchem	3961			10235635; 12511526; 21228113; 31391706; 9740616	in vivo; clinical	5	6	0.12138085	1
1	Mechanisms	Antagonize	strong	0	perindopril	pubchem	107807	angiotensin	Gene	uniprot	P50052	9606	Homo sapiens	11318958; 8564253; 8613236; 8843888; 9461240	in vivo	5	6	0.12138085	1
1	Mechanisms	Inhibit	strong	0	cilazapril	pubchem	56330	beta-adrenoceptor	Gene	uniprot	Q9BYZ0	9606	Homo sapiens	2527544; 2527545; 7599759; 7614504; 8879340	clinical	5	5	0.12138085	1
2	Effects	Suppress	medium	0	enalapril	pubchem	5388962	intima hyperplasia	Disease	ols_doid	DOID:0080365			10076917; 7668456; 9588506	in vivo; in vitro; in vivo	3	3	0.12115033	1
1	Mechanisms	Improve	medium	0	captopril	pubchem	44093	collagen	Gene	uniprot	Q16832	9606	Homo sapiens	25793583; 31181250; 9601486	in vitro; in vivo; in vitro	3	3	0.12115033	1
2	Effects	Therapy	medium	0	enalapril	pubchem	5388962	chronic heart failure	Disease	ols_doid	DOID:0051064			10089936; 11755289; 17426929; 2057035; 7564367; 7743619; 7860927; 7873465; 9264493	clinical; in vivo	9	9	0.12109479	1
3	Co-prescription	Cooccurrence	weak	0	ramipril	pubchem	5362129	HOE 140	Chemical	pubchem	6918172			10511130; 1319960; 1334342; 1531013; 7635531; 7843764; 8582104; 8762203; 9851320	in vitro; in vivo; in vivo	9	10	0.12109479	1
2	Effects	Therapy	medium	0	enalapril	pubchem	5388962	essential hypertension	Disease	ols_doid	DOID:10825			11376827; 1790548; 2137218; 2149389; 3028633; 6097377; 7511740; 8557971; 8686198	clinical	9	9	0.12109479	1
3	Co-prescription	Cooccurrence	weak	0	perindopril	pubchem	107807	HCTZ	Chemical	pubchem	3639			1617521; 25216597; 28299716; 29800784; 30883050; 36052684; 8207741; 9562008; 9931112	in vivo; clinical; in vitro	9	15	0.12109479	1
1	Mechanisms	Inhibit	strong	0	Captopril	pubchem	44093	PHM	Gene	uniprot	Q29798	9606	Homo sapiens	10087468	in vitro; in vivo	1	1	0.12093908	1
1	Mechanisms	Inhibit	strong	1	benazepril	pubchem	5362124	angiotensin-converting enzyme	Gene	uniprot	P12821	9606	Homo sapiens	10760100	in vivo	1	1	0.12093908	1
1	Mechanisms	Inhibit	strong	1	enalapril	pubchem	5388962	ACE-I	Gene	uniprot	Q1KSD9	9606	Homo sapiens	11881107	in vivo	1	1	0.12093908	1
1	Mechanisms	Inhibit	strong	0	Enalaprilat	pubchem	5462501	caspase 3	Gene	uniprot	Q07820	9606	Homo sapiens	11983548	in vivo	1	1	0.12093908	1
2	Effects	Prevent	strong	0	quinapril	pubchem	54892	GS	Disease	ols_doid	DOID:4183			12410851	in vitro; in vivo	1	1	0.12093908	1
2	Effects	Prevent	strong	1	enalapril	pubchem	5388962	diabetes-induced	Disease	ols_doid	DOID:9351			14563973	in vivo	1	1	0.12093908	1
1	Mechanisms	Inhibit	strong	0	temocapril	pubchem	443874	ACE-I	Gene	uniprot	Q1KSD9	9606	Homo sapiens	14567499	clinical	1	1	0.12093908	1
1	Mechanisms	Inhibit	strong	1	trandolapril	pubchem	5484727	ACE	Gene	uniprot	P20366	9606	Homo sapiens	15475654	in vivo	1	1	0.12093908	1
2	Effects	Prevent	strong	0	Enalapril	pubchem	5388962	cardiac hypertrophy and dysfunction	Disease	ols_doid	DOID:0111697			16908757	in vivo	1	1	0.12093908	1
1	Mechanisms	Block	strong	0	enalapril	pubchem	5388962	AT2 receptor	Gene	uniprot	Q8IZF2	9606	Homo sapiens	20436217	in vivo	1	1	0.12093908	1
1	Mechanisms	Activate	strong	0	enalaprilat	pubchem	5462501	B(1) receptors	Gene	uniprot	P06756	9606	Homo sapiens	21430409	in vitro; in vivo	1	1	0.12093908	1
2	Effects	Prevent	strong	1	imidapril	pubchem	5464343	cognitive impairment	Disease	ols_doid	HP:0100543			21593435	in vitro; in vivo	1	1	0.12093908	1
1	Mechanisms	Inhibit	strong	1	ramipril	pubchem	5362129	angiotensin-converting-enzyme	Gene	uniprot	Q1KSG0	9606	Homo sapiens	21740829	clinical	1	1	0.12093908	1
1	Mechanisms	Inhibit	strong	0	enalaprilat	pubchem	5462501	peptidyl dipeptidase A	Gene	uniprot	B4DU66	9606	Homo sapiens	2545989	in vitro; in vivo	1	1	0.12093908	1
2	Effects	Prevent	strong	0	perindopril	pubchem	107807	cardiac rupture	Disease	ols_doid	DOID:0060319			28204966	in vitro; in vivo	1	1	0.12093908	1
1	Mechanisms	Inhibit	strong	0	fosinopril	pubchem	9601226	Ang-converting enzyme	Gene	uniprot	A8H523	398579	Shewanella pealeana (strain ATCC 700345 / ANG-SQ1)	32466632	in vitro	1	1	0.12093908	1
1	Mechanisms	Inhibit	strong	0	perindopril	pubchem	107807	ACE1	Gene	uniprot	A0A4Y6AAR5	5061	Aspergillus niger	32488543	in vitro; in vivo	1	1	0.12093908	1
1	Mechanisms	Inhibit	strong	0	captopril	pubchem	44093	New-Delhi metallo-β-lactamase 1	Gene	uniprot	A0A0F7EVA9	562	Escherichia coli	33647540	in vitro; in vivo	1	1	0.12093908	1
3	Co-prescription	Coadministered_with	strong	0	zofenopril	pubchem	92400	nebivolol	Chemical	pubchem	71301			35787718	clinical	1	1	0.12093908	1
3	Co-prescription	Coadministered_with	strong	0	ramipril	pubchem	5362129	nebivolol	Chemical	pubchem	71301			38832726	clinical	1	1	0.12093908	1
1	Mechanisms	Inhibit	strong	0	racecadotril	pubchem	107751	Kv7.2	Gene	uniprot	O43526	9606	Homo sapiens	40532787	in vitro; in vivo	1	1	0.12093908	1
2	Effects	Prevent	strong	0	Enalapril	pubchem	5388962	brain oedema	Disease	ols_doid	DOID:11030			7759841	in vivo	1	1	0.12093908	1
2	Effects	Prevent	strong	0	trandolapril	pubchem	5484727	stroke	Disease	ols_doid	DOID:0051061			8166051	in vivo	1	1	0.12093908	1
1	Mechanisms	Inhibit	strong	0	Captopril	pubchem	44093	TGF-beta	Gene	uniprot	A6MIV6	9606	Homo sapiens	9075810	in vitro; in vivo	1	1	0.12093908	1
1	Mechanisms	Inhibit	strong	1	enalapril	pubchem	5388962	converting-enzyme	Gene	uniprot	Q1KSG0	9606	Homo sapiens	9324114	in vivo	1	1	0.12093908	1
2	Effects	Prevent	strong	0	ramipril	pubchem	5362129	tubulointerstitial injury	Disease	ols_doid	DOID:0060062			9519748	in vivo	1	1	0.12093908	1
1	Mechanisms	Inhibit	strong	0	ramipril	pubchem	5362129	angiotensin-converting enzyme (ACE)-kininase II	Gene	uniprot	Q3KRI4	9606	Homo sapiens	9554808	in vivo	1	1	0.12093908	1
2	Effects	Prevent	strong	0	quinapril	pubchem	54892	cardiac and medial	Disease	ols_doid	DOID:0111697			9869009	in vivo	1	1	0.12093908	1
1	Mechanisms	Inhibit	strong	0	Quinapril	pubchem	54892	PepT2-mediated	Gene	uniprot	P46059	9606	Homo sapiens	9915809	in vivo	1	1	0.12093908	1
1	Mechanisms	Block	strong	0	temocapril	pubchem	443874	ACE	Gene	uniprot	P20366	9606	Homo sapiens	9926001	in vivo	1	1	0.12093908	1
2	Effects	Induce	medium	0	enalapril	pubchem	5388962	diabetes	Disease	ols_doid	DOID:9351			10995033; 12086332; 14648806; 14984003; 15362513; 17151298; 18024300; 19958114; 2015105; 21921804; 31527864; 35682739; 38789633; 8591707; 9739455; 9877225	in vivo; in vitro; in vivo	16	17	0.12047242	1
1	Mechanisms	Inhibit	strong	0	lisinopril	pubchem	5362119	ANG II receptor	Gene	uniprot	P12004	9606	Homo sapiens	10600897; 10615405; 11504689; 1660550; 18192334; 19389807; 19556720; 27010897; 2846685; 7933808; 9016898	in vitro; clinical; in vivo	11	13	0.12016919	1
1	Mechanisms	Inhibit	strong	0	captopril	pubchem	44093	beta-receptor	Gene	uniprot	Q9Y2C3	9606	Homo sapiens	10439497; 1381772; 19593209	clinical; in vivo; in vitro; in vivo	3	3	0.11931472	1
1	Mechanisms	Inhibit	strong	0	enalapril	pubchem	5388962	apolipoprotein E-deficient	Gene	uniprot	P02649	9606	Homo sapiens	15585195; 19378440; 25037058	in vivo	3	3	0.11931472	1
2	Effects	Treatment	strong	0	quinapril	pubchem	54892	type II diabetes mellitus	Disease	ols_doid	DOID:9352			15613060; 16352688; 21957896	in vivo; clinical	3	4	0.11931472	1
1	Mechanisms	Inhibit	strong	0	ramipril	pubchem	5362129	PPARgamma	Gene	uniprot	Q3C1U4	9606	Homo sapiens	19503102; 24582928; 37992807	in vitro; in vivo; in vitro; in vivo	3	3	0.11931472	1
2	Effects	Treatment	strong	0	captopril	pubchem	44093	bradycardia	Disease	ols_doid	SYMP:0000231			6807698; 7628688; 8282377	in vivo; in vitro; in vivo	3	3	0.11931472	1
3	Co-prescription	Coadministered_with	strong	0	enalapril	pubchem	5388962	paricalcitol	Chemical	pubchem	5281104			19033720; 20720404; 21957179; 25300759	in vivo	4	4	0.11861081	1
1	Mechanisms	Inhibit	strong	1	quinapril	pubchem	54892	ACE	Gene	uniprot	P20366	9606	Homo sapiens	10082313; 10888303; 16208151; 1708046; 20634797; 2545394; 26626097	in vivo; in vitro; in vivo; clinical; in vitro; clinical	7	7	0.11844006	1
2	Effects	Treatment	strong	0	quinapril	pubchem	54892	congestive heart failure	Disease	ols_doid	DOID:6000			10423609; 11256277; 1375675; 2539762; 2650583; 7527326; 7965279	clinical; in vivo	7	9	0.11844006	1
2	Effects	Prevent	strong	0	ramipril	pubchem	5362129	albuminuria	Disease	ols_doid	DOID:9617			10615954; 12595499; 12753302; 14613875; 15012722; 24244677; 8573756	in vitro; in vivo; clinical; in vivo	7	7	0.11844006	1
1	Mechanisms	Block	strong	0	enalaprilat	pubchem	5462501	angiotensin receptor	Gene	uniprot	P50052	9606	Homo sapiens	15312214; 18158356; 2140023; 7977808; 8834708; 9493708; 9860795	in vivo	7	8	0.11844006	1
2	Effects	Therapy	medium	0	captopril	pubchem	44093	myocardial infarction	Disease	ols_doid	DOID:5844			10676600; 10731402; 11723089; 1512337; 1538033; 1825097; 2067027; 2967917; 3539404; 3891136; 39315330; 7560617; 7925510; 8006284; 8154412; 8204282; 8576937; 8804641	clinical; clinical; in vitro; in vivo; in vitro; in vivo	18	20	0.11833317	1
2	Effects	Effect	weak	0	Captopril	pubchem	44093	hypotensive	Disease	ols_doid	SYMP:0000893			11170618; 11708616; 11916359; 12956256; 1334354; 1432566; 1467839; 15071356; 16152821; 16627572; 1691384; 17078213; 1737647; 17850902; 1810815; 1821358; 1850940; 18692558; 18695719; 1914865; 1930850; 19358335; 2009147; 2012448; 2270850; 2404862; 25418643; 2542517; 2554364; 25793583; 2653669; 2656775; 2663242; 2671486; 26764145; 2910814; 2949895; 2949908; 2992561; 3000389; 3000390; 3003298; 300671…	in vivo; clinical; in vitro; in vivo; in vitro	111	111	0.11794404	1
2	Effects	Prevent	strong	0	enalapril	pubchem	5388962	hypertension	Disease	ols_doid	DOID:10763			10193657; 10362757; 10412883; 11997315; 1590477; 16525947; 18220084; 20720404; 2993362; 2996344; 3011863; 3033388; 37806651; 7594436; 7810698	in vitro; in vivo; in vivo; clinical	15	15	0.11789340	1
1	Mechanisms	Antagonize	strong	0	ramipril	pubchem	5362129	angiotensin AT1 receptor	Gene	uniprot	P30556	9606	Homo sapiens	11380518; 17622273; 29697397; 7684331; 9313758; 9314419	in vivo	6	6	0.11783641	1
2	Effects	Therapy	medium	0	enalapril	pubchem	5388962	CHF	Disease	ols_doid	DOID:6000			10588224; 18441453; 2024543; 2450232; 2826073; 2986901; 7834934; 8644661	clinical; in vivo	8	9	0.11723157	1
3	Co-prescription	Cooccurrence	weak	0	enalapril	pubchem	5388962	L-NAME	Chemical	pubchem	39836			11358938; 11566913; 14629192; 15900021; 18334254; 28623784; 8915981; 9495263	in vivo; in vitro; in vivo	8	17	0.11723157	1
3	Co-prescription	Cooccurrence	weak	0	captopril	pubchem	44093	saline	Chemical	pubchem	5234			11564981; 18441334; 20678234; 26432844; 3907740; 6358230; 6378491; 8141403	in vivo; in vitro; in vivo; clinical	8	9	0.11723157	1
3	Co-prescription	Cooccurrence	weak	0	ramipril	pubchem	5362129	hydrochlorothiazide	Chemical	pubchem	3639			1473306; 1725032; 19339045; 2474109; 3034018; 7927956; 8385183; 8416760	clinical	8	10	0.11723157	1
2	Effects	Drug	weak	0	captopril	pubchem	44093	hypertension	Disease	ols_doid	DOID:10763			23899372; 30128634; 3091164; 3333523; 34670120; 6285670; 8095558; 8903665	clinical; in vivo	8	8	0.11723157	1
3	Co-prescription	Coadministered_with	strong	0	delapril	pubchem	5362116	indapamide	Chemical	pubchem	3702			10099033; 10975589	clinical; in vivo	2	2	0.11658957	1
1	Mechanisms	Inhibit	strong	0	captopril	pubchem	44093	ADM	Gene	uniprot	E9PL83	9606	Homo sapiens	10793225; 12049620	in vitro; in vivo; in vivo	2	2	0.11658957	1
1	Mechanisms	Inhibit	strong	0	enalapril	pubchem	5388962	TGase	Gene	uniprot	P22735	9606	Homo sapiens	10839195; 8944344	in vitro	2	2	0.11658957	1
3	Co-prescription	Coadministered_with	strong	0	quinapril	pubchem	54892	amlodipine	Chemical	pubchem	2162			11791032; 17954368	clinical	2	3	0.11658957	1
1	Mechanisms	Bind	strong	1	enalaprilat	pubchem	5462501	ACE	Gene	uniprot	P20366	9606	Homo sapiens	12165071; 18201802	clinical; in vitro; in vivo	2	2	0.11658957	1
1	Mechanisms	Bind	strong	0	lisinopril	pubchem	5362119	angiotensin-converting enzyme.	Gene	uniprot	Q1KSG0	9606	Homo sapiens	15381315; 9506845	in vivo	2	2	0.11658957	1
1	Mechanisms	Antagonize	strong	0	ramipril	pubchem	5362129	AT1	Gene	uniprot	P01009	9606	Homo sapiens	15677497; 7511760	in vitro; in vivo	2	2	0.11658957	1
3	Co-prescription	Coadministered_with	strong	0	Perindopril	pubchem	107807	carvedilol	Chemical	pubchem	2585			15821705; 19620082	clinical; in vitro; in vivo	2	2	0.11658957	1
3	Co-prescription	Coadministered_with	strong	0	benazepril	pubchem	5362124	fluvastatin	Chemical	pubchem	1548972			20671225; 27470569	clinical	2	2	0.11658957	1
1	Mechanisms	Block	strong	0	cilazapril	pubchem	56330	beta-blocker	Gene	uniprot	Q96DG6	9606	Homo sapiens	2531184; 8314358	clinical	2	2	0.11658957	1
2	Effects	Treatment	strong	0	perindopril	pubchem	107807	coronary ligation	Disease	ols_doid	DOID:3362			25939307; 9796842	in vivo; clinical	2	2	0.11658957	1
2	Effects	Prevent	strong	0	captopril	pubchem	44093	cardiovascular diseases	Disease	ols_doid	DOID:9880			37735515; 7992223	in vitro; in vivo; clinical	2	2	0.11658957	1
3	Co-prescription	Coadministered_with	strong	0	captopril	pubchem	44093	ASA	Chemical	pubchem	2244			7511753; 8971427	clinical	2	4	0.11658957	1
1	Mechanisms	Block	strong	0	perindopril	pubchem	107807	angiotensin-converting enzyme	Gene	uniprot	P12821	9606	Homo sapiens	11584371; 19107135; 22414812; 2434802; 34149621	in vitro; in vivo; in vitro; in vivo; clinical	5	5	0.11632331	1
3	Co-prescription	Coadministered_with	strong	0	cilazapril	pubchem	56330	hydrochlorothiazide	Chemical	pubchem	3639			12360621; 1532534; 1838916; 2532461; 8513849	clinical	5	5	0.11632331	1
3	Co-prescription	Coadministered_with	strong	0	lisinopril	pubchem	5362119	valsartan	Chemical	pubchem	60846			15262456; 18698222; 21791491; 31391706; 9385475	clinical	5	7	0.11632331	1
1	Mechanisms	Synthesize	strong	0	captopril	pubchem	44093	renin	Gene	uniprot	P01019	9606	Homo sapiens	2198366; 3899615; 6350635; 6997093; 9920685	in vivo; in vitro; in vivo	5	5	0.11632331	1
2	Effects	Reduce	medium	0	moexipril	pubchem	91270	infarct	Disease	ols_doid	DOID:5104			10408248; 7621306	in vitro; in vivo; in vivo	2	2	0.11542368	1
2	Effects	Reduce	medium	0	benazepril	pubchem	5362124	renal injury	Disease	ols_doid	DOID:0080204			10688628; 31552773	in vivo; in vitro; in vivo	2	2	0.11542368	1
2	Effects	Reduce	medium	0	enalaprilat	pubchem	5462501	infarct	Disease	ols_doid	DOID:5104			11515896; 9493708	in vivo	2	2	0.11542368	1
2	Effects	Reduce	medium	0	enalapril	pubchem	5388962	interstitial fibrosis	Disease	ols_doid	DOID:2797			11693558; 8338921	in vivo	2	2	0.11542368	1
1	Mechanisms	Reduce	medium	0	ramipril	pubchem	5362129	thrombin	Gene	uniprot	P00734	9606	Homo sapiens	12149106; 29389738	clinical	2	2	0.11542368	1
2	Effects	Reduce	medium	0	ramipril	pubchem	5362129	LV hypertrophy	Disease	ols_doid	DOID:9622			12419938; 26400542	in vitro; in vivo	2	2	0.11542368	1
2	Effects	Reduce	medium	0	cilazapril	pubchem	56330	myocardial hypertrophy	Disease	ols_doid	DOID:9767			12479242; 7495043	in vitro; in vivo; clinical	2	2	0.11542368	1
2	Effects	Reduce	medium	0	enalapril	pubchem	5388962	myocardial infarction	Disease	ols_doid	DOID:5844			1359258; 7564367	clinical; in vivo	2	2	0.11542368	1
2	Effects	Reduce	medium	0	Ramipril	pubchem	5362129	glomerular and tubulo-interstitial fibrosis	Disease	ols_doid	DOID:1063			15128880; 17094052	in vivo	2	2	0.11542368	1
1	Mechanisms	Reduce	medium	0	Fosinopril	pubchem	9601226	albumin	Gene	uniprot	P02768	9606	Homo sapiens	15492322; 17000930	clinical	2	2	0.11542368	1
2	Effects	Reduce	medium	0	Captopril	pubchem	44093	hepatic fibrosis	Disease	ols_doid	DOID:0061215			15824194; 35801591	in vivo	2	2	0.11542368	1
1	Mechanisms	Lower	medium	0	quinapril	pubchem	54892	IL-6	Gene	uniprot	P29459	9606	Homo sapiens	17652834; 17901573	clinical; in vivo	2	2	0.11542368	1
2	Effects	Reduce	medium	0	Cilazapril	pubchem	56330	intimal hyperplasia	Disease	ols_doid	DOID:0080365			1827985; 9559418	in vitro; in vivo; in vivo	2	2	0.11542368	1
2	Effects	Induce	medium	0	captopril	pubchem	44093	renal failure	Disease	ols_doid	SYMP:0000731			2070457; 3070145	in vivo	2	2	0.11542368	1
1	Mechanisms	Reduce	medium	0	enalapril	pubchem	5388962	type IV collagen	Gene	uniprot	P08253	9606	Homo sapiens	27511457; 7933811	in vivo	2	2	0.11542368	1
1	Mechanisms	Reduce	medium	0	perindopril	pubchem	107807	Ang II	Gene	uniprot	P12004	9606	Homo sapiens	7615951; 9808682	in vitro; in vivo; in vivo	2	2	0.11542368	1
2	Effects	Ameliorate	medium	0	captopril	pubchem	44093	renal injury	Disease	ols_doid	DOID:0080204			30183974; 8023341; 8041145; 9380770; 9933759	in vivo; in vitro; in vivo	5	5	0.11516008	1
1	Mechanisms	Stimulate	strong	0	enalapril	pubchem	5388962	renin	Gene	uniprot	P01019	9606	Homo sapiens	19767874; 2022076; 2232486; 2260680; 2410720; 28534088; 2994988; 3032710; 6089325; 7975357; 8039266; 9461242	in vivo; clinical	12	12	0.11499837	1
2	Effects	Attenuate	medium	0	Perindopril	pubchem	107807	hepatic fibrosis	Disease	ols_doid	DOID:0061215			14761280; 15698413; 20349720; 22381760	in vivo; in vitro; in vivo	4	4	0.11481527	1
2	Effects	Suppress	medium	0	Captopril	pubchem	44093	inflammation	Disease	ols_doid	SYMP:0000061			16698015; 31364422; 35801591; 6277993	in vivo; in vitro; in vivo	4	4	0.11481527	1
1	Mechanisms	Induce	medium	0	captopril	pubchem	44093	angiotensin I-induced	Gene	uniprot	P30556	9606	Homo sapiens	10771296; 1802340; 223856; 25091347; 2700046; 2882805; 6256155; 7635534; 8422586	in vivo; in vitro; in vitro; in vivo	9	10	0.11472138	1
1	Mechanisms	Inhibit	strong	0	imidapril	pubchem	5464343	angiotensin II type 1 receptor	Gene	uniprot	P50052	9606	Homo sapiens	10419064; 10836729; 11971212; 12468566; 15681692; 17296460; 21814211; 9602958	in vivo; in vitro; in vivo; clinical	8	8	0.11418659	1
3	Co-prescription	Coadministered_with	strong	0	benazepril	pubchem	5362124	benazepril	Chemical	pubchem	5362124			17879527; 18245908; 21418799; 22178174; 23582626; 23859303; 34028078; 34865330; 8542050	clinical; in vivo	9	9	0.11388224	1
2	Effects	Reverse	strong	0	captopril	pubchem	44093	diabetic	Disease	ols_doid	DOID:8947			15699040; 22117100; 32171570	in vitro; in vivo; in vivo	3	3	0.11363306	1
1	Mechanisms	Inhibit	strong	0	Vadadustat	pubchem	23634441	PHD	Gene	uniprot	Q9UBL3	9606	Homo sapiens	32199747; 34677954; 35926869	in vitro; in vivo; in vitro	3	3	0.11363306	1
1	Mechanisms	Potentiate	strong	1	captopril	pubchem	44093	Bradykinin	Gene	uniprot	P14735	9606	Homo sapiens	3513809; 6173526; 6371881; 8436153	in vitro; in vivo; clinical	4	4	0.11345382	1
1	Mechanisms	Inhibit	strong	0	perindopril	pubchem	107807	AT1R	Gene	uniprot	Q9Y2G3	9606	Homo sapiens	15710752; 23243430; 30071515; 31348596; 38493697; 8952600	in vitro; in vivo; in vivo; clinical	6	6	0.11330424	1
3	Co-prescription	Cooccurrence	weak	0	captopril	pubchem	44093	captopril	Chemical	pubchem	44093			10336919; 10805405; 11041286; 11182173; 11256540; 11564981; 11674842; 11800414; 12629189; 14610160; 1472968; 15075183; 15768872; 15967846; 15996772; 16269970; 16290961; 16355614; 1734637; 17531305; 17587757; 1833019; 18334254; 1915574; 19633451; 19673931; 1986514; 20678234; 21995907; 23328620; 2487803; 24892944; 25472475; 2552916; 2565900; 26178152; 26938552; 2856517; 2988839; 2994075; 2994681; 3…	clinical; in vivo; in vitro; in vivo; in vitro; clinical; in vitro	88	88	0.11320313	1
2	Effects	Treatment	strong	0	cilazapril	pubchem	56330	hypertensive	Disease	ols_doid	DOID:9427			10526911; 14714582; 15243303; 15243702; 15969257; 1833328; 18490229; 2229803; 2444785; 2527529; 2532469; 7614501; 7685441; 7700076; 7755476; 7977837; 8091000; 8302395; 8324925; 8541009; 8565036; 8585395; 8674891; 8675255; 8903652; 9498847	in vivo; in vitro; in vivo; clinical; in vitro; clinical; in vitro	26	26	0.11304834	1
3	Co-prescription	Cooccurrence	weak	0	captopril	pubchem	44093	amastatin	Chemical	pubchem	439518			12393059; 12629189; 14623771; 17878706; 18296865; 23868737; 24705939	in vitro; in vivo	7	8	0.11291286	1
3	Co-prescription	Cooccurrence	weak	0	quinapril	pubchem	54892	hydrochlorothiazide	Chemical	pubchem	3639			14516418; 1575170; 7564350; 7925516; 8111799; 8783779; 9213812	in vitro; in vivo; clinical	7	11	0.11291286	1
1	Mechanisms	Stimulate	strong	0	Captopril	pubchem	44093	Na, K-ATPase	Gene	uniprot	Q13818	9606	Homo sapiens	11777181	in vivo	1	1	0.11287648	1
1	Mechanisms	Antagonize	strong	0	trandolapril	pubchem	5484727	endothelin	Gene	uniprot	Q4FAT2	9606	Homo sapiens	12670751	in vivo	1	1	0.11287648	1
2	Effects	Treatment	strong	0	perindopril	pubchem	107807	MI-treated	Disease	ols_doid	DOID:0080409			16614354	in vitro; in vivo	1	1	0.11287648	1
2	Effects	Prevent	strong	0	zofenopril	pubchem	92400	renal ischemia/reperfusion injury	Disease	ols_doid	DOID:326			16951275	in vivo	1	1	0.11287648	1
2	Effects	Prevent	strong	1	captopril	pubchem	44093	right ventricular hypertrophy	Disease	ols_doid	DOID:0060675			20208383	in vivo	1	1	0.11287648	1
1	Mechanisms	Suppress	strong	0	imidapril	pubchem	5464343	MMP-9	Gene	uniprot	P16035	9606	Homo sapiens	21937941	in vitro; in vivo	1	2	0.11287648	1
1	Mechanisms	Stimulate	strong	0	Enalapril	pubchem	5388962	collagen	Gene	uniprot	Q16832	9606	Homo sapiens	25772062	in vitro	1	1	0.11287648	1
1	Mechanisms	Block	strong	0	captopril	pubchem	44093	beta adrenergic	Gene	uniprot	Q13715	9606	Homo sapiens	3088259	in vivo	1	1	0.11287648	1
1	Mechanisms	Inhibit	strong	0	enalapril	pubchem	5388962	RASi	Gene	uniprot	O15277	9606	Homo sapiens	39387766	clinical	1	1	0.11287648	1
3	Co-prescription	Coadministered_with	strong	0	Captopril	pubchem	44093	SL	Chemical	pubchem	7015695			40156777	in vitro; in vivo	1	1	0.11287648	1
1	Mechanisms	Inhibit	strong	1	enalaprilat	pubchem	5462501	zinc metalloprotease	Gene	uniprot	Q9BZ11	9606	Homo sapiens	9484239	in vitro	1	1	0.11287648	1
1	Mechanisms	Inhibit	strong	1	Spirapril	pubchem	5311447	ACE-inhibitor	Gene	uniprot	P12821	9606	Homo sapiens	9601863	clinical	1	1	0.11287648	1
2	Effects	Patient	weak	0	benazepril	pubchem	5362124	hypertensive	Disease	ols_doid	DOID:9427			10099064; 10848048; 11510750; 11677377; 12624612; 12830340; 1459316; 15233978; 17453747; 18354383; 1893647; 19040592; 21418799; 22027785; 22571394; 2273083; 22954122; 23139134; 23887656; 2561144; 25784709; 2697728; 7498975; 7697691; 8221814; 8335427; 8357774; 8873695; 8879328; 9821850	clinical; clinical; in vivo; clinical; in vitro	30	31	0.11255506	1
2	Effects	Decrease	medium	0	enalapril	pubchem	5388962	infarct	Disease	ols_doid	DOID:5104			10833541; 12075398; 7759729	in vivo	3	3	0.11249673	1
1	Mechanisms	Increase	medium	0	enalapril	pubchem	5388962	adiponectin	Gene	uniprot	Q15848	9606	Homo sapiens	17130509; 19922882; 24428812	in vivo; clinical	3	3	0.11249673	1
1	Mechanisms	Decrease	medium	0	trandolapril	pubchem	5484727	ACE	Gene	uniprot	P20366	9606	Homo sapiens	17906684; 7527095; 7925522	in vivo; in vitro; in vivo	3	3	0.11249673	1
2	Effects	Decrease	medium	0	enalapril	pubchem	5388962	VT	Disease	ols_doid	SYMP:0000827			24120874; 8500239; 8606276	in vivo; clinical	3	4	0.11249673	1
1	Mechanisms	Decrease	medium	0	Perindopril	pubchem	107807	converting enzyme	Gene	uniprot	P12821	9606	Homo sapiens	2434802; 39280273; 9048778	clinical; in vitro; in vivo	3	3	0.11249673	1
2	Effects	Treatment	strong	0	lisinopril	pubchem	5362119	proteinuria	Disease	ols_doid	DOID:576			10196019; 11329151; 11849387; 11981065; 12636872; 23261172; 2550696; 26311058; 7995322; 8788596; 9016898	in vivo; clinical	11	11	0.11241634	1
2	Effects	Treatment	strong	0	fosinopril	pubchem	9601226	hypertensive	Disease	ols_doid	DOID:9427			11593103; 11744126; 12411096; 16915750; 23849603; 25063306; 7586271; 8282360; 8583778; 9118617; 9366283	in vitro; in vivo; in vivo; clinical	11	11	0.11241634	1
2	Effects	Treatment	strong	0	fosinopril	pubchem	9601226	hypertension	Disease	ols_doid	DOID:10763			11826546; 15262902; 15327190; 16875928; 1827086; 1836220; 2149674; 25395699; 7882821; 7998871; 8797128; 9366282; 9366283; 9607389	clinical; in vivo	14	14	0.11236516	1
1	Mechanisms	Induce	medium	0	captopril	pubchem	44093	bradykinin-induced	Gene	uniprot	P01042	9606	Homo sapiens	10732155; 20462506; 2558520; 2692888; 2850062; 6284411; 6343807; 6807698; 6989210; 8432310	in vivo; in vitro; in vivo	10	10	0.11213054	1
1	Mechanisms	Enhance	medium	0	captopril	pubchem	44093	ACE	Gene	uniprot	P20366	9606	Homo sapiens	10793265; 12163343; 12499886; 1713107; 7505418; 7982275; 8026000; 8899821; 9187274; 9210166	in vivo; clinical; in vitro; in vitro; in vivo; clinical	10	10	0.11213054	1
2	Effects	Treatment	strong	0	enalapril	pubchem	5388962	renal fibrosis	Disease	ols_doid	DOID:0050855			11292619; 11780431; 14659064; 19960445; 21298056; 21416479; 21664615; 23673415; 25300759; 26881856; 7889210; 8691732	in vivo; in vitro; in vivo; in vitro	12	12	0.11140467	1
2	Effects	Treatment	strong	0	lisinopril	pubchem	5362119	heart failure	Disease	ols_doid	SYMP:0000292			10587334; 10686803; 10931799; 10952693; 11071803; 11113723; 11433128; 12816171; 1850942; 19751458; 25837018; 2844087; 7560247; 8697160; 8922912	clinical; in vitro; in vivo; in vivo	15	15	0.11095849	1
2	Effects	Treatment	strong	0	captopril	pubchem	44093	diabetic nephropathy	Disease	ols_doid	DOID:0070314			10703538; 1475357; 16355614; 17518348; 1860008; 2194280; 2210987; 26398443; 7548979; 8239321; 8743512; 8886549; 9142050; 9572624; 9587080	clinical; in vivo; in vitro; in vivo	15	15	0.11095849	1
2	Effects	Receive	weak	0	enalapril	pubchem	5388962	hypertension	Disease	ols_doid	DOID:10763			11349506; 11583474; 11867945; 12149103; 12189112; 12397697; 12826783; 1331444; 14517164; 15081441; 16471172; 16984087; 17402274; 19459520; 2147405; 2210987; 24519863; 2831114; 2839628; 2996342; 3022582; 3063488; 31481266; 37806651; 6100872; 7527326; 8446137; 9397236	clinical; in vivo	28	29	0.11086212	1
2	Effects	Treatment	strong	0	Capoten	pubchem	44093	rheumatoid arthritis	Disease	ols_doid	DOID:7148			1440402; 6145028	clinical	2	2	0.11045328	1
3	Co-prescription	Coadministered_with	strong	0	ramipril	pubchem	5362129	irbesartan	Chemical	pubchem	3749			17159081; 18208835	clinical	2	3	0.11045328	1
2	Effects	Treatment	strong	0	trandolapril	pubchem	5484727	hypertension	Disease	ols_doid	DOID:10763			12425199; 1414923; 1464895; 17402274; 17472822; 19422278; 21850512; 7591013; 8867568; 9322827; 9544873; 9607246; 9820054	clinical; in vitro; in vivo	13	13	0.11027446	1
1	Mechanisms	Antagonize	strong	0	ramipril	pubchem	5362129	angiotensin-converting enzyme	Gene	uniprot	P12821	9606	Homo sapiens	11012882; 11380518; 12639811; 1324047; 1462884; 15076168; 15155118; 8240047	in vitro; in vivo; in vivo; clinical	8	8	0.11024912	1
1	Mechanisms	Inhibit	strong	0	enalapril	pubchem	5388962	AT1 receptor	Gene	uniprot	Q13063	9606	Homo sapiens	10469372; 10718375; 11875316; 14597675; 20533906; 26321474; 9593063	in vitro; in vivo; clinical; in vivo; in vitro	7	7	0.10998006	1
1	Mechanisms	Potentiate	strong	0	captopril	pubchem	44093	angiotensin-converting enzyme	Gene	uniprot	P12821	9606	Homo sapiens	11934815; 1639241; 19358335; 6093165; 6199659; 6385859; 9437744	in vitro; in vivo; in vivo	7	7	0.10998006	1
2	Effects	Treatment	strong	0	ramipril	pubchem	5362129	essential hypertension	Disease	ols_doid	DOID:10825			12434673; 1725022; 19433778; 20033075; 8385183; 9336065; 9657623	clinical	7	8	0.10998006	1
1	Mechanisms	Inhibit	strong	0	captopril	pubchem	44093	LTA4 hydrolase	Gene	uniprot	P09960	9606	Homo sapiens	1312948; 1885582; 7575672; 7918238; 7989772; 8106755; 9334381	in vitro; in vitro; in vivo	7	7	0.10998006	1
1	Mechanisms	Inhibit	strong	0	captopril	pubchem	44093	peptidyl dipeptidase A	Gene	uniprot	B4DU66	9606	Homo sapiens	15484260; 3022739; 3038078; 3540390; 7763273; 8689946; 9863143	in vivo; in vitro; in vivo; in vitro	7	7	0.10998006	1
2	Effects	Treatment	strong	0	vadadustat	pubchem	23634441	CKD	Disease	ols_doid	DOID:784			33129989; 33188693; 33283981; 36450264; 37096396; 39521398; 40643844	clinical	7	7	0.10998006	1
2	Effects	Improve	medium	0	captopril	pubchem	44093	cardiac hypertrophy	Disease	ols_doid	DOID:9622			10052650; 14644620; 1999008; 2141612; 21423294; 29620605; 31030610; 9225731; 9643276	in vitro; in vivo; in vivo; clinical	9	9	0.10898531	1
2	Effects	Treatment	strong	0	Racecadotril	pubchem	107751	diarrhoea	Disease	ols_doid	DOID:13250			10646047; 10776974; 10944563; 11231932; 12205786; 15770734; 1624154; 28381316; 35706330; 40532787; 8804878	clinical; in vivo; in vitro; in vivo	11	14	0.10890333	1
1	Mechanisms	Inhibit	strong	0	perindopril	pubchem	107807	renin-angiotensin	Gene	uniprot	Q15296	9606	Homo sapiens	10806829; 1282386; 1660448; 20518617; 24293132; 2545182; 2797891; 38065251; 7700888; 8048614; 8845072	in vivo; clinical	11	11	0.10890333	1
1	Mechanisms	Inhibit	strong	1	Captopril	pubchem	44093	angiotensin I converting inhibitor	Gene	uniprot	P08473	9606	Homo sapiens	10100084; 7538202; 8460720; 8770140	in vitro; in vivo; in vivo	4	4	0.10872658	1
2	Effects	Treatment	strong	0	enalaprilat	pubchem	5462501	ischaemic heart dysfunction	Disease	ols_doid	DOID:0051064			11573655; 1654754; 2852110; 3033782	clinical; in vivo	4	6	0.10872658	1
1	Mechanisms	Potentiate	strong	0	enalaprilat	pubchem	5462501	alpha1-adrenoceptor	Gene	uniprot	P35348	9606	Homo sapiens	12013484; 1315824; 1708041; 7955551	in vitro; in vivo; in vivo	4	4	0.10872658	1
1	Mechanisms	Inhibit	strong	0	quinapril	pubchem	54892	ACE-I	Gene	uniprot	Q1KSD9	9606	Homo sapiens	12056503; 14592556; 14680725; 21982660	in vitro; in vivo; clinical	4	4	0.10872658	1
3	Co-prescription	Coadministered_with	strong	0	captopril	pubchem	44093	methyldopa	Chemical	pubchem	38853			2218779; 3003305; 8466728; 8867566	clinical	4	5	0.10872658	1
1	Mechanisms	Inhibit	strong	0	imidapril	pubchem	5464343	endothelial-cell nitric oxide synthase	Gene	uniprot	P35968	9606	Homo sapiens	10690283; 14983404; 8743536	in vivo; in vitro; in vivo	3	3	0.10846793	1
1	Mechanisms	Block	strong	0	ramipril	pubchem	5362129	angiotensin (AT1)-receptors	Gene	uniprot	Q13063	9606	Homo sapiens	15076168; 8762203; 9251770	in vivo; in vitro; in vivo	3	3	0.10846793	1
3	Co-prescription	Coadministered_with	strong	0	captopril	pubchem	44093	water	Chemical	pubchem	962			15489025; 16009500; 18022142; 19716860; 19909794; 20035777; 21700270; 21925574; 23219800; 23270855; 23790502; 24041937; 24389419; 25827924; 26970564; 7712167; 8309951	in vivo	17	17	0.10806588	1
3	Co-prescription	Cooccurrence	weak	0	enalapril	pubchem	5388962	metoprolol	Chemical	pubchem	4171			10577635; 15223721; 19587314; 1975521; 2139409; 2245881	clinical; in vivo	6	6	0.10801671	1
3	Co-prescription	Cooccurrence	weak	0	lisinopril	pubchem	5362119	simvastatin	Chemical	pubchem	54454			11967013; 19841160; 21406601; 21863747; 22117419; 23261172	in vitro; in vivo; clinical; in vitro; clinical; in vitro	6	7	0.10801671	1
3	Co-prescription	Cooccurrence	weak	0	captopril	pubchem	44093	indomethacin	Chemical	pubchem	3715			1735587; 1949061; 24390175; 2565900; 3295035; 6188560	in vivo; in vitro; in vivo; clinical	6	8	0.10801671	1
3	Co-prescription	Cooccurrence	weak	0	captopril	pubchem	44093	nifedipine	Chemical	pubchem	4485			26178152; 3326920; 6354932; 7995635; 8095558; 8450527	in vivo; clinical	6	8	0.10801671	1
2	Effects	Ameliorate	medium	0	benazepril	pubchem	5362124	renal fibrosis	Disease	ols_doid	DOID:0050855			11867951; 17425988; 19187647; 20821936	in vitro; in vivo	4	4	0.10763931	1
2	Effects	Reduce	medium	0	enalapril	pubchem	5388962	hypertensive	Disease	ols_doid	DOID:9427			10916100; 11057435; 11689274; 12214263; 12355999; 12497780; 1297107; 1381046; 15257186; 15811479; 16208150; 16829707; 17198918; 18656328; 20058594; 22025233; 22626243; 2422487; 24428812; 2485044; 25742888; 26070528; 2831750; 2851677; 33148481; 34916111; 6099383; 6100609; 6295819; 7692159; 8088918; 8764363; 9208358; 9269694	clinical; in vivo; in vitro; in vitro; in vivo	34	34	0.10737606	1
3	Co-prescription	Coadministered_with	strong	0	enalapril	pubchem	5388962	lercanidipine	Chemical	pubchem	65866			11515986; 21999703; 25424779; 26070528; 26831124	clinical	5	6	0.10737536	1
2	Effects	Protect	strong	0	perindopril	pubchem	107807	hypertension	Disease	ols_doid	DOID:10763			12640256; 21700945; 24357222; 7484890; 8158403	in vivo; clinical	5	5	0.10737536	1
2	Effects	Reduce	medium	0	Enalapril	pubchem	5388962	hypertension	Disease	ols_doid	DOID:10763			10484143; 10496190; 10775891; 10826401; 10844603; 11505744; 12568205; 1381046; 1526065; 15353873; 1651201; 18337487; 18788121; 2216994; 25771069; 2849951; 30040952; 6295819; 8471231; 8750704; 9247767; 9416950; 9794744; 9844133	in vivo; clinical; in vitro; in vivo	24	24	0.10709454	1
2	Effects	Treatment	strong	0	ramipril	pubchem	5362129	proteinuria	Disease	ols_doid	DOID:576			10437863; 12639811; 12753315; 15615822; 16467658; 19628647; 19686445; 20106824; 20470283; 23331443; 25324042; 25774586; 9217756	clinical; in vivo	13	13	0.10703110	1
2	Effects	Therapy	medium	0	enalapril	pubchem	5388962	hypertension	Disease	ols_doid	DOID:10763			10216805; 11707687; 11805434; 12356001; 14751650; 1731472; 20653798; 26640794; 2821080; 2851388; 3033178; 3037894; 3038423; 6094076; 7921533; 8382234; 8864777	clinical; in vivo; in vitro; in vivo	17	17	0.10698522	1
2	Effects	Reduce	medium	0	captopril	pubchem	44093	ischemic	Disease	ols_doid	DOID:0051062			1378109; 1646329; 2427810; 8143507; 8154412; 8175218; 8221741	in vivo; in vitro; in vivo; clinical	7	7	0.10697007	1
1	Mechanisms	Enhance	medium	0	captopril	pubchem	44093	insulin-stimulated	Gene	uniprot	Q8TDJ4	9606	Homo sapiens	10409290; 14624398	in vitro; in vivo	2	2	0.10654493	1
1	Mechanisms	Enhance	medium	0	captopril	pubchem	44093	beta-AR	Gene	uniprot	Q969W9	9606	Homo sapiens	10652199; 9631877	in vitro; in vivo	2	2	0.10654493	1
2	Effects	Improve	medium	0	lisinopril	pubchem	5362119	endothelial dysfunction	Disease	ols_doid	DOID:9779			10952693; 9279969	in vitro; in vivo; clinical	2	2	0.10654493	1
2	Effects	Improve	medium	0	perindopril	pubchem	107807	endothelial dysfunction	Disease	ols_doid	DOID:9779			11230284; 17657599	in vivo; clinical	2	2	0.10654493	1
2	Effects	Improve	medium	0	Captopril	pubchem	44093	radiation-dermatitis	Disease	ols_doid	DOID:2723			24827855; 3280501	in vivo	2	2	0.10654493	1
2	Effects	Improve	medium	0	perindopril	pubchem	107807	RV fibrosis	Disease	ols_doid	DOID:0050855			25724492; 37807306	in vitro; in vivo; in vivo	2	2	0.10654493	1
1	Mechanisms	Inhibit	strong	0	lisinopril	pubchem	5362119	bradykinin	Gene	uniprot	P14735	9606	Homo sapiens	10498812; 12061258; 14534664; 17145192; 17716647; 35729860; 8144213; 8388656; 8395230	in vivo; in vitro	9	9	0.10653500	1
2	Effects	Prevent	strong	0	Enalapril	pubchem	5388962	proteinuria	Disease	ols_doid	DOID:576			10868869; 18356410; 2260622; 28607125; 3033388; 33179827; 7810698; 8159302; 8246138	clinical; in vivo; in vitro; in vivo	9	9	0.10653500	1
3	Co-prescription	Coadministered_with	strong	0	Captopril	pubchem	44093	captopril	Chemical	pubchem	44093			11055476; 11502696; 1282124; 15768872; 15967846; 1683186; 17188940; 17204904; 1794215; 1925820; 19445159; 1986590; 20547165; 2070457; 2184938; 23668014; 23792575; 2580179; 2580180; 2580182; 26764145; 3277911; 34768805; 3882407; 399093; 6241622; 7511753; 8867566; 8868134; 8971427; 9711996	in vivo; in vitro; clinical; in vitro; in vivo; clinical; in vitro	31	31	0.10632705	1
1	Mechanisms	Inhibit	strong	0	captopril	pubchem	44093	carboxypeptidase B	Gene	uniprot	P15085	9606	Homo sapiens	1793037; 1966900; 2409981; 2426240; 2893620; 3478049; 3544718; 3882124; 7696431; 8923483	in vivo; in vitro; in vivo; in vitro	10	10	0.10618423	1
3	Co-prescription	Cooccurrence	weak	0	enalapril	pubchem	5388962	enalapril	Chemical	pubchem	5388962			10210355; 10477530; 10854683; 11011346; 11358938; 11435885; 11855793; 1452929; 14629192; 15076169; 15526251; 15641937; 1599636; 16296700; 16331117; 17581601; 17699311; 18227404; 18372278; 18656328; 19299427; 19304119; 19625993; 20058594; 2052467; 21094362; 21393611; 21737953; 2422487; 24519863; 25503724; 25742888; 2827471; 28288974; 2836220; 28948656; 3026264; 3026294; 31820361; 31865785; 3261797…	in vivo; clinical; in vitro; in vivo; clinical; in vivo	62	62	0.10607715	1
1	Mechanisms	Inhibit	strong	0	delapril	pubchem	5362116	ACE-I	Gene	uniprot	Q1KSD9	9606	Homo sapiens	10826395	clinical	1	1	0.10582170	1
1	Mechanisms	Inhibit	strong	1	captopril	pubchem	44093	PEPT1	Gene	uniprot	O14496	9606	Homo sapiens	10854277	in vitro; in vivo	1	1	0.10582170	1
1	Mechanisms	Block	strong	0	perindopril	pubchem	107807	Ang II (AT(1))-receptor	Gene	uniprot	Q9Y3B8	9606	Homo sapiens	11150859	in vitro; in vivo	1	1	0.10582170	1
1	Mechanisms	Inhibit	strong	0	enalapril	pubchem	5388962	ACD	Gene	uniprot	Q9H668	9606	Homo sapiens	11867945	clinical	1	1	0.10582170	1
1	Mechanisms	Inhibit	strong	1	lisinopril	pubchem	5362119	ACE-I	Gene	uniprot	Q1KSD9	9606	Homo sapiens	12930272	in vivo	1	1	0.10582170	1
1	Mechanisms	Inhibit	strong	0	monopril	pubchem	23681451	ACE	Gene	uniprot	P20366	9606	Homo sapiens	15177300	in vivo	1	1	0.10582170	1
1	Mechanisms	Inhibit	strong	0	enalapril	pubchem	5388962	dipeptidyl carboxypeptidase	Gene	uniprot	A0ABB0MVF1	9606	Homo sapiens	1664758	in vivo	1	1	0.10582170	1
1	Mechanisms	Block	strong	0	lisinopril	pubchem	5362119	AT1	Gene	uniprot	P01009	9606	Homo sapiens	20877948	in vitro; in vivo	1	1	0.10582170	1
1	Mechanisms	Inhibit	strong	1	captopril	pubchem	44093	Ang-converting enzyme	Gene	uniprot	A8H523	398579	Shewanella pealeana (strain ATCC 700345 / ANG-SQ1)	21252698	in vitro; in vivo	1	1	0.10582170	1
1	Mechanisms	Antagonize	strong	0	enalapril	pubchem	5388962	PAF	Gene	uniprot	Q6UWV6	9606	Homo sapiens	2162881	in vitro; in vivo	1	1	0.10582170	1
1	Mechanisms	Inhibit	strong	0	cilazapril	pubchem	56330	CE	Gene	uniprot	A0A1U9WYT1	9606	Homo sapiens	2526370	in vivo	1	1	0.10582170	1
1	Mechanisms	Activate	strong	0	captopril	pubchem	44093	MMP-9	Gene	uniprot	P16035	9606	Homo sapiens	27354147	in vitro; in vivo	1	1	0.10582170	1
2	Effects	Treatment	strong	0	captopril	pubchem	44093	arterial calcification	Disease	ols_doid	DOID:0050644			32111501	in vivo	1	1	0.10582170	1
1	Mechanisms	Inhibit	strong	0	enalapril	pubchem	5388962	alpha 1	Gene	uniprot	O43148	9606	Homo sapiens	3296721	clinical	1	1	0.10582170	1
1	Mechanisms	Inhibit	strong	0	benazepril	pubchem	5362124	ACE-I	Gene	uniprot	Q1KSD9	9606	Homo sapiens	34028078	in vivo	1	1	0.10582170	1
2	Effects	Reverse	strong	0	enalapril	pubchem	5388962	myocardial ischemia	Disease	ols_doid	DOID:326			6206518	in vivo	1	2	0.10582170	1
1	Mechanisms	Inhibit	strong	1	captopril	pubchem	44093	NKA	Gene	uniprot	K7EQG4	9606	Homo sapiens	7529113	in vitro; in vivo	1	1	0.10582170	1
1	Mechanisms	Block	strong	0	captopril	pubchem	44093	alpha-adrenoceptor	Gene	uniprot	Q7KYZ9	9606	Homo sapiens	7979825	in vitro; in vivo	1	1	0.10582170	1
2	Effects	Prevent	strong	0	ramipril	pubchem	5362129	mesangial cell hyperplasia	Disease	ols_doid	DOID:4783			8671960	in vivo	1	1	0.10582170	1
2	Effects	Protect	strong	0	enalapril	pubchem	5388962	papillary necrosis	Disease	ols_doid	DOID:2981			9621288	in vivo	1	1	0.10582170	1
3	Co-prescription	Coadministered_with	strong	0	ramipril	pubchem	5362129	ramipril	Chemical	pubchem	5362129			10630734; 11401943; 15155118; 15184351; 15215792; 15868120; 16222900; 16494640; 17159081; 1725026; 17339550; 18575077; 19082301; 19770395; 19932779; 20231536; 21200437; 2143597; 21740829; 21913974; 23071122; 23497760; 2485050; 25968124; 33560052; 38990569; 7927956	in vivo; clinical; clinical; in vitro	27	27	0.10566352	1
2	Effects	Induce	medium	0	captopril	pubchem	44093	diabetes	Disease	ols_doid	DOID:9351			10466479; 10995033; 11790818; 11790819; 12907131; 12939321; 15004258; 16297383; 18598172; 22117100; 22429817; 22580236; 28849470; 39396750; 9618073; 9739455	in vitro; in vivo; in vivo	16	17	0.10541337	1
1	Mechanisms	Decrease	medium	0	captopril	pubchem	44093	angiotensin-converting enzyme	Gene	uniprot	P12821	9606	Homo sapiens	1555723; 1777183; 2070457; 212276; 2167787; 2824314; 2907610; 2923255; 6165844; 6256120; 6284081; 6293842; 6310960; 6397983; 8992496; 9527508	in vivo; clinical; in vitro; in vivo; in vitro	16	16	0.10541337	1
2	Effects	Prevent	strong	0	Lisinopril	pubchem	5362119	proteinuria	Disease	ols_doid	DOID:576			10703671; 11316852; 23492941; 7528985; 9375831; 9506682	in vitro; in vivo; in vivo	6	6	0.10521108	1
2	Effects	Protect	strong	0	captopril	pubchem	44093	diabetic nephropathy	Disease	ols_doid	DOID:0070314			26398443; 3143437; 8413456; 8804358; 8818205; 8886549	in vivo; clinical	6	6	0.10521108	1
2	Effects	Attenuate	medium	0	perindopril	pubchem	107807	Renal injury	Disease	ols_doid	DOID:0080204			16528251; 21765240; 9690200	in vivo; in vitro; in vivo	3	3	0.10499695	1
2	Effects	Attenuate	medium	0	captopril	pubchem	44093	myocardial reperfusion damage	Disease	ols_doid	DOID:9767			1953205; 2836109; 8048781	in vitro; in vivo	3	3	0.10499695	1
3	Co-prescription	Coadministered_with	strong	0	captopril	pubchem	44093	pravastatin	Chemical	pubchem	54687			10439497; 7877544	clinical	2	3	0.10493061	1
2	Effects	Treatment	strong	0	enalapril	pubchem	5388962	glomerular injury	Disease	ols_doid	DOID:0081292			1428116; 23586864	in vivo	2	2	0.10493061	1
2	Effects	Protect	strong	0	Captopril	pubchem	44093	diabetic	Disease	ols_doid	DOID:8947			24175564; 9618073	in vitro; in vivo	2	2	0.10493061	1
1	Mechanisms	Inhibit	strong	0	captopril	pubchem	44093	beta-adrenoceptor	Gene	uniprot	Q9BYZ0	9606	Homo sapiens	2476607; 7720758	in vivo; clinical	2	2	0.10493061	1
1	Mechanisms	Inhibit	strong	0	captopril	pubchem	44093	insulin-resistant	Gene	uniprot	P26439	9606	Homo sapiens	7869926; 8529793	in vitro; in vivo	2	2	0.10493061	1
2	Effects	Treatment	strong	0	captopril	pubchem	44093	anterior infarction	Disease	ols_doid	DOID:3528			9365816; 9772413	in vivo; clinical	2	2	0.10493061	1
1	Mechanisms	Reduce	medium	0	Lisinopril	pubchem	5362119	ACE	Gene	uniprot	P20366	9606	Homo sapiens	10826406; 12444164; 12671898; 15106813; 1724523; 18192334; 18483087; 26600645; 2832327; 35093482; 7955203	in vitro; in vitro; in vivo; in vivo; clinical	11	11	0.10454720	1
1	Mechanisms	Antagonize	strong	0	enalaprilat	pubchem	5462501	angiotensin AT1 receptor	Gene	uniprot	P30556	9606	Homo sapiens	10326661; 8834708; 9059528; 9486265	in vivo	4	4	0.10437752	1
1	Mechanisms	Inhibit	strong	0	ramipril	pubchem	5362129	angiotensin-receptor	Gene	uniprot	Q13767	9606	Homo sapiens	18575077; 20980201; 26862777; 38418004	clinical; in vivo	4	4	0.10437752	1
2	Effects	Treatment	strong	0	quinapril	pubchem	54892	hypertensive	Disease	ols_doid	DOID:9427			11336177; 11821634; 12149661; 12759722; 1375675; 15549270; 15741734; 16214149; 17136686; 17901573; 21957896; 2229803; 27169890; 29980144; 37466436; 7473173; 7576398; 7843770; 7930559; 7965270; 8203617; 8282333; 8305170; 8485636; 8548188; 8697701; 8723994; 9066005	in vivo; clinical; in vitro; in vitro; in vivo; clinical; in vivo	28	28	0.10398323	1
2	Effects	Treatment	strong	0	trandolapril	pubchem	5484727	hypertensive	Disease	ols_doid	DOID:9427			10100083; 10226862; 10392306; 10952173; 12670751; 1414923; 15080380; 16036489; 17082240; 17472822; 1998651; 21575919; 2476605; 38017033; 41154686; 7511729; 7527095; 7527096; 7527099; 7545556; 8529792; 8788966; 8903647; 9534100; 9700991	clinical; in vitro; in vivo; in vivo; in vitro	25	25	0.10385601	1
1	Mechanisms	Antagonize	strong	0	ramipril	pubchem	5362129	Ang II type I (AT1) receptor	Gene	uniprot	P01019	9606	Homo sapiens	11012882; 11832429; 29697397	in vitro; in vivo; in vivo	3	3	0.10375193	1
1	Mechanisms	Inhibit	strong	0	ramipril	pubchem	5362129	angiotensin II-dependent	Gene	uniprot	P30556	9606	Homo sapiens	11863255; 24377717; 9313758	in vitro; in vivo; in vivo	3	3	0.10375193	1
1	Mechanisms	Antagonize	strong	0	quinapril	pubchem	54892	angiotensin II type 1 receptor	Gene	uniprot	P50052	9606	Homo sapiens	11954957; 12441222; 16883264	in vivo; clinical	3	3	0.10375193	1
3	Co-prescription	Coadministered_with	strong	0	trandolapril	pubchem	5484727	trandolapril	Chemical	pubchem	5484727			12420798; 15106814; 8529792	in vivo; clinical; in vitro	3	3	0.10375193	1
1	Mechanisms	Antagonize	strong	0	enalapril	pubchem	5388962	Ang II type 1 receptor	Gene	uniprot	P04637	9606	Homo sapiens	14532864; 16517941; 26359481	in vitro; in vivo; in vivo	3	3	0.10375193	1
1	Mechanisms	Antagonize	strong	0	trandolapril	pubchem	5484727	ETA receptor	Gene	uniprot	Q9UBN4	9606	Homo sapiens	16060137; 9690201; 9987075	in vitro; in vivo; in vivo	3	3	0.10375193	1
1	Mechanisms	Inhibit	strong	0	quinapril	pubchem	54892	NEP	Gene	uniprot	P08473	9606	Homo sapiens	11300648; 16208151; 16845228; 8699329; 9145229	in vitro; in vivo; in vivo	5	5	0.10339850	1
1	Mechanisms	Block	strong	0	enalapril	pubchem	5388962	Angiotensin II type 1 (AT1) receptor	Gene	uniprot	P30556	9606	Homo sapiens	10826401; 11743137; 14703720; 14871039; 24068049; 25445054; 31544705; 6086183; 9892170	clinical; in vivo; in vitro; in vivo	9	9	0.10320578	1
1	Mechanisms	Antagonize	strong	0	captopril	pubchem	44093	B2 kinin receptor	Gene	uniprot	A0A075E6Y0	9606	Homo sapiens	11108154; 16026715; 1646165; 16801982; 1690517; 1737647; 26055796	in vivo	7	9	0.10264805	1
2	Effects	Treatment	strong	0	captopril	pubchem	44093	baroreceptor dysfunction	Disease	ols_doid	DOID:9779			1469643; 14999200; 15680268; 19057517; 26938552; 8205941; 9403625	in vitro; in vivo; clinical; in vivo	7	7	0.10264805	1
2	Effects	Treatment	strong	0	enalapril	pubchem	5388962	Insulin resistance	Disease	ols_doid	DOID:9352			10459571; 11236238; 12015188; 12882847; 20481040; 26229968; 30032428; 7555530; 7794577; 8062609; 9486993	in vitro; in vivo; clinical; in vivo	11	12	0.10249725	1
2	Effects	Prevent	strong	0	captopril	pubchem	44093	dilated heart failure	Disease	ols_doid	DOID:0051064			10598120; 10600834; 11918155; 1285663; 15864743; 17204904; 2643489; 3064598; 6212929; 7818835; 8427168	in vivo; clinical; in vitro; in vivo	11	12	0.10249725	1
3	Co-prescription	Cooccurrence	weak	0	fosinopril	pubchem	9601226	HCTZ	Chemical	pubchem	3639			10369612; 12201354; 15514192; 1696656; 8282360	clinical; in vivo	5	8	0.10236451	1
3	Co-prescription	Cooccurrence	weak	0	enalapril	pubchem	5388962	candesartan	Chemical	pubchem	2541			10477530; 11358938; 16336294; 19299427; 9444298	clinical; in vivo	5	8	0.10236451	1
3	Co-prescription	Cooccurrence	weak	0	ramipril	pubchem	5362129	losartan	Chemical	pubchem	3961			10511130; 12815575; 15716710; 17365932; 7635531	in vitro; in vivo; in vivo; clinical	5	6	0.10236451	1
3	Co-prescription	Cooccurrence	weak	0	lisinopril	pubchem	5362119	losartan	Chemical	pubchem	3961			11150409; 15897343; 17050503; 26209543; 31391706	in vivo; clinical	5	8	0.10236451	1
2	Effects	Therapy	medium	0	quinapril	pubchem	54892	hypertensive	Disease	ols_doid	DOID:9427			11204290; 14871401; 7473173; 8548188; 8667241	clinical; in vivo; in vitro; in vivo	5	5	0.10236451	1
3	Co-prescription	Cooccurrence	weak	0	enalapril	pubchem	5388962	saline	Chemical	pubchem	5234			11330572; 12050568; 15086941; 16331114; 3032710	in vivo	5	6	0.10236451	1
3	Co-prescription	Cooccurrence	weak	0	enalapril	pubchem	5388962	spironolactone	Chemical	pubchem	5833			12508691; 16336294; 18372278; 21094362; 31820361	in vitro; in vivo; clinical; clinical; in vivo	5	8	0.10236451	1
3	Co-prescription	Cooccurrence	weak	0	enalapril	pubchem	5388962	verapamil	Chemical	pubchem	2520			12508691; 23101257; 7771489; 7783096; 8773356	in vitro; in vivo; clinical; in vivo	5	6	0.10236451	1
3	Co-prescription	Cooccurrence	weak	0	enalapril	pubchem	5388962	aspirin	Chemical	pubchem	2244			1452929; 25230980; 8766415; 9107182; 9416938	clinical	5	5	0.10236451	1
3	Co-prescription	Cooccurrence	weak	0	cilazapril	pubchem	56330	hydrochlorothiazide	Chemical	pubchem	3639			1532534; 7700073; 7700075; 7850821; 8513849	clinical	5	6	0.10236451	1
3	Co-prescription	Cooccurrence	weak	0	captopril	pubchem	44093	isosorbide dinitrate	Chemical	pubchem	6883			1545080; 1734637; 6325522; 7866603; 7897121	clinical; in vivo	5	7	0.10236451	1
3	Co-prescription	Cooccurrence	weak	0	ramipril	pubchem	5362129	aspirin	Chemical	pubchem	2244			16208639; 19339045; 22707187; 27708111; 28195948	clinical	5	9	0.10236451	1
3	Co-prescription	Cooccurrence	weak	0	enalapril	pubchem	5388962	furosemide	Chemical	pubchem	3440			16336294; 25771846; 3032710; 37821927; 8999774	clinical; in vivo	5	5	0.10236451	1
3	Co-prescription	Cooccurrence	weak	0	ramipril	pubchem	5362129	irbesartan	Chemical	pubchem	3749			16413241; 17667984; 18208835; 20870672; 27576780	clinical; in vivo; clinical; in vivo	5	7	0.10236451	1
3	Co-prescription	Cooccurrence	weak	0	lisinopril	pubchem	5362119	L-NAME	Chemical	pubchem	39836			16988888; 21479940; 36789818; 9185974; 9689443	in vivo	5	6	0.10236451	1
2	Effects	Induce	medium	0	perindopril	pubchem	107807	cardiac hypertrophy	Disease	ols_doid	DOID:9622			18344631; 22653691; 36753958; 8467569; 8637188	in vivo; in vitro; in vivo; clinical	5	5	0.10236451	1
1	Mechanisms	Reduce	medium	0	captopril	pubchem	44093	angiotensin-converting enzyme	Gene	uniprot	P12821	9606	Homo sapiens	11011027; 12023548; 1280730; 12835330; 23110972; 2580172; 28820392; 29425648; 3051194; 3308093; 6252028; 7892895; 8196071; 8586803	in vitro; in vivo; in vitro; in vivo; clinical	14	14	0.10197138	1
2	Effects	Reduce	medium	0	captopril	pubchem	44093	myocardial infarction	Disease	ols_doid	DOID:5844			10428581; 12030787; 14602500; 21975128; 7564367; 7585830; 8076658; 9152782; 9470059; 9824003	clinical; in vitro; in vivo; clinical	10	10	0.10193686	1
1	Mechanisms	Increase	medium	0	lisinopril	pubchem	5362119	ACE2	Gene	uniprot	P01019	9606	Homo sapiens	15897343; 16221218; 16766648; 2846685; 2853724; 6318543; 7721400; 7789045; 8915971; 9612349	in vivo; clinical	10	11	0.10193686	1
1	Mechanisms	Reduce	medium	0	perindopril	pubchem	107807	angiotensin II type 1 receptor	Gene	uniprot	P50052	9606	Homo sapiens	17261465; 18971536; 20535114; 21736602; 7892895; 8328362; 8583785	clinical; in vivo; in vitro; in vivo; in vitro	7	9	0.10162157	1
1	Mechanisms	Induce	medium	0	captopril	pubchem	44093	heat shock protein 70	Gene	uniprot	P26651	9606	Homo sapiens	15214891	in vitro; in vivo	1	1	0.10158883	1
2	Effects	Reduce	medium	0	enalaprilat	pubchem	5462501	ischaemia-related myocardial cell damage	Disease	ols_doid	DOID:9767			8868976	clinical	1	1	0.10158883	1
1	Mechanisms	Inhibit	strong	0	trandolapril	pubchem	5484727	angiotensin II type 1 receptor	Gene	uniprot	P50052	9606	Homo sapiens	10516628; 15639474; 15861352; 22487948; 24373834; 7917151	in vivo; in vitro; in vivo; clinical	6	6	0.10158311	1
2	Effects	Protect	strong	0	captopril	pubchem	44093	ischemia-reperfusion.	Disease	ols_doid	DOID:326			10716484; 10799827; 10962421; 11153758; 1378121; 15349896; 2441199; 3521515; 3886389; 8304510; 8391928; 9066375; 9275512	in vivo; in vitro; in vivo	13	16	0.10108493	1
2	Effects	Decrease	medium	0	enalapril	pubchem	5388962	cardiac hypertrophy	Disease	ols_doid	DOID:9622			12107424; 12546633; 1381046; 23414835; 7527099; 7967510; 8384300; 8656644	in vivo; in vitro; in vivo	8	8	0.10048420	1
2	Effects	Effect	weak	0	captopril	pubchem	44093	hypertension	Disease	ols_doid	DOID:10763			10347956; 10572745; 1292579; 15145922; 15309009; 16152821; 16403946; 16935827; 17198912; 17283252; 1737647; 17416569; 17904817; 1791611; 17932766; 2030804; 20429803; 2065379; 20686518; 21028997; 21036583; 2189618; 2191589; 2200384; 2218779; 22913569; 22994939; 24661965; 24709159; 2650582; 2652842; 2656775; 2669728; 2681927; 28195070; 3022083; 3037889; 3038398; 3063782; 3070039; 3074299; 32032892;…	clinical; in vivo; in vitro; clinical; in vitro; in vivo; in vitro; in vivo	87	90	0.10041784	1
1	Mechanisms	Inhibit	strong	0	enalaprilat	pubchem	5462501	renin-angiotensin-aldosterone	Gene	uniprot	B4DE80	9606	Homo sapiens	16253075; 7548800	in vivo; clinical	2	2	0.09993392	1
1	Mechanisms	Inhibit	strong	0	captopril	pubchem	44093	sACE	Gene	uniprot	A4FLS1	405948	Saccharopolyspora erythraea (strain ATCC 11635 / DSM 40517 / JCM 4748 / NBRC 13426 / NCIMB 8594 / NRRL 2338)	18160089; 29792376	in vitro; in vitro; in vivo	2	2	0.09993392	1
1	Mechanisms	Inhibit	strong	0	imidapril	pubchem	5464343	matrix metalloproteinase-9	Gene	uniprot	Q9Y354	9606	Homo sapiens	21937941; 24096831	in vitro; in vivo; in vivo	2	2	0.09993392	1
3	Co-prescription	Coadministered_with	strong	0	zofenopril	pubchem	92400	ramipril	Chemical	pubchem	5362129			22707187; 28195948	clinical	2	2	0.09993392	1
1	Mechanisms	Inhibit	strong	0	captopril	pubchem	44093	AI-induced	Gene	uniprot	Q16363	9606	Homo sapiens	6086183; 7021169	in vitro; in vivo	2	2	0.09993392	1
1	Mechanisms	Inhibit	strong	0	Captopril	pubchem	44093	72 kDa and 92 kDa matrix metalloproteinases.	Gene	uniprot	P14780	9606	Homo sapiens	8301928; 8698858	in vitro; in vivo	2	3	0.09993392	1
2	Effects	Treatment	strong	0	enalapril	pubchem	5388962	albuminuria	Disease	ols_doid	DOID:9617			10200998; 1428116; 17699311; 2015105; 2559236; 27238746; 3033178; 8941574	in vivo; clinical; in vitro; in vivo	8	8	0.09991327	1
1	Mechanisms	Inhibit	strong	1	enalapril	pubchem	5388962	angiotensin II	Gene	uniprot	P50052	9606	Homo sapiens	10760086; 11523315; 14674695; 17151298; 26505191; 2899445; 7781488; 8322774	in vivo; clinical; in vitro; in vitro; in vivo; in vitro	8	8	0.09991327	1
2	Effects	Treatment	strong	0	benazepril	pubchem	5362124	diabetic	Disease	ols_doid	DOID:8947			11798618; 15934302; 17177138; 18829990; 19748504; 24855017; 25918454; 26080907	in vivo; in vitro; in vivo; clinical	8	8	0.09991327	1
1	Mechanisms	Block	strong	0	perindopril	pubchem	107807	AT1R	Gene	uniprot	Q9Y2G3	9606	Homo sapiens	21699905	in vivo	1	1	0.09959689	1
3	Co-prescription	Coadministered_with	strong	0	benazepril	pubchem	5362124	BENA	Chemical	pubchem	8980			22122818	clinical	1	1	0.09959689	1
3	Co-prescription	Coadministered_with	strong	0	captopril	pubchem	44093	amiodarone	Chemical	pubchem	2157			23794519	clinical	1	1	0.09959689	1
1	Mechanisms	Activate	strong	0	enalapril	pubchem	5388962	VDR	Gene	uniprot	Q15648	9606	Homo sapiens	24222043	in vivo	1	1	0.09959689	1
3	Co-prescription	Coadministered_with	strong	0	captopril	pubchem	44093	amifostine	Chemical	pubchem	2141			24754562	in vitro; in vivo	1	1	0.09959689	1
1	Mechanisms	Activate	strong	0	trandolapril	pubchem	5484727	CES1-mediated	Gene	uniprot	Q9NR31	9606	Homo sapiens	33660934	clinical; in vitro	1	1	0.09959689	1
1	Mechanisms	Inhibit	strong	0	lisinopril	pubchem	5362119	ACE-inhibition	Gene	uniprot	P62328	9606	Homo sapiens	33915312	in vitro; in vivo	1	1	0.09959689	1
3	Co-prescription	Coadministered_with	strong	0	lisinopril	pubchem	5362119	LNP	Chemical	pubchem	53497560			34363915	in vitro	1	1	0.09959689	1
1	Mechanisms	Inhibit	strong	0	alacepril	pubchem	71992	Angiotensin converting-enzyme	Gene	uniprot	Q1KSG0	9606	Homo sapiens	7745853	in vivo	1	1	0.09959689	1
2	Effects	Retard	strong	0	captopril	pubchem	44093	stroke	Disease	ols_doid	DOID:0051061			9303031	in vivo	1	1	0.09959689	1
2	Effects	Patient	weak	0	Trandolapril	pubchem	5484727	hypertensive	Disease	ols_doid	DOID:9427			10100083; 10229744; 10232497; 10701819; 10746484; 10918945; 11795014; 12013487; 12640507; 15055251; 17130190; 17339868; 18375982; 18443191; 18570597; 18855271; 19128802; 21243736; 22773704; 23720247; 26915813; 27620390; 7519691; 7527105; 7564352; 7817355; 8166050; 8172483; 8881468; 9278199; 9524044; 9589381; 9928754	clinical; clinical; in vitro; in vivo	33	34	0.09957993	1
2	Effects	Treatment	strong	1	enalapril	pubchem	5388962	diabetes	Disease	ols_doid	DOID:9351			17167242; 2455124; 25010195	in vivo	3	3	0.09942893	1
2	Effects	Treatment	strong	0	captopril	pubchem	44093	CRC liver metastases	Disease	ols_doid	DOID:10190			20380732; 21703011; 24517519	in vivo	3	3	0.09942893	1
1	Mechanisms	Inhibit	strong	0	captopril	pubchem	44093	IL-6	Gene	uniprot	P29459	9606	Homo sapiens	29232287; 33724113; 8758463	in vitro; in vivo; in vitro; in vivo	3	3	0.09942893	1
3	Co-prescription	Coadministered_with	strong	0	captopril	pubchem	44093	BK	Chemical	pubchem	23971			6313565; 8529800; 9258997	in vivo; in vitro; in vivo	3	3	0.09942893	1
2	Effects	Induce	medium	0	captopril	pubchem	44093	lung injury	Disease	ols_doid	DOID:10032			16522239; 16651330; 17317879; 17506718; 17510605; 24867538; 29847180; 30291490; 9587080	in vivo; in vitro; in vivo	9	9	0.09907755	1
2	Effects	Decrease	medium	0	Perindopril	pubchem	107807	proteinuria	Disease	ols_doid	DOID:576			10374392; 21107278	in vivo	2	2	0.09893458	1
1	Mechanisms	Prevent	medium	0	Captopril	pubchem	44093	LADH	Gene	uniprot	A0A142BCG8	570277	Endozoicomonas montiporae CL-33	11008705; 7757200	in vitro; in vivo	2	2	0.09893458	1
1	Mechanisms	Decrease	medium	1	Perindopril	pubchem	107807	ACE	Gene	uniprot	P20366	9606	Homo sapiens	1723316; 1725198	in vivo; clinical	2	2	0.09893458	1
1	Mechanisms	Decrease	medium	0	Captopril	pubchem	44093	plasminogen activator inhibitor-1	Gene	uniprot	P00747	9606	Homo sapiens	18520644; 8006284	in vivo; clinical	2	2	0.09893458	1
1	Mechanisms	Decrease	medium	0	captopril	pubchem	44093	MMP-7	Gene	uniprot	P16035	9606	Homo sapiens	19031137; 34198223	in vitro; in vitro; in vivo	2	2	0.09893458	1
1	Mechanisms	Decrease	medium	0	captopril	pubchem	44093	NF-kappaB	Gene	uniprot	A2I828	9606	Homo sapiens	19166939; 28209920	in vitro; in vivo; in vitro	2	2	0.09893458	1
1	Mechanisms	Increase	medium	0	racecadotril	pubchem	107751	insulin	Gene	uniprot	P01308	9606	Homo sapiens	20143290; 21557151	in vitro; in vivo; in vivo	2	2	0.09893458	1
1	Mechanisms	Decrease	medium	0	enalapril	pubchem	5388962	Ang (1-7)	Gene	uniprot	P13489	9606	Homo sapiens	23547034; 2544109	in vivo	2	2	0.09893458	1
1	Mechanisms	Increase	medium	0	enalapril	pubchem	5388962	IGF-IR	Gene	uniprot	P08069	9606	Homo sapiens	25772062; 2850834	in vitro; in vivo	2	2	0.09893458	1
1	Mechanisms	Modulate	medium	0	enalapril	pubchem	5388962	PKC	Gene	uniprot	P28906	9606	Homo sapiens	37012034; 7862429	in vitro; in vivo; in vivo	2	2	0.09893458	1
2	Effects	Correct	medium	0	captopril	pubchem	44093	hypertension	Disease	ols_doid	DOID:10763			3915608; 7869731	in vivo; clinical	2	2	0.09893458	1
1	Mechanisms	Decrease	medium	0	Captopril	pubchem	44093	neuropeptide Y	Gene	uniprot	Q59G72	9606	Homo sapiens	8380185; 8477561	clinical; in vitro; clinical	2	2	0.09893458	1
2	Effects	Decrease	medium	0	quinapril	pubchem	54892	proteinuria	Disease	ols_doid	DOID:576			8587237; 9176845	in vitro; in vivo; in vivo	2	2	0.09893458	1
1	Mechanisms	Increase	medium	0	Captopril	pubchem	44093	beta-receptor	Gene	uniprot	Q9Y2C3	9606	Homo sapiens	8953933; 9070973	in vitro; in vivo	2	2	0.09893458	1
2	Effects	Patient	weak	0	captopril	pubchem	44093	Type 2 diabetic	Disease	ols_doid	DOID:8947			10391396; 10480522; 11777181; 11798671; 12502669; 1425158; 1558156; 1581012; 16114784; 16470486; 1776410; 1791611; 18445178; 1860008; 1920340; 22340561; 2265765; 2656775; 2678308; 3069935; 3091164; 7508065; 7711427; 8762219; 8848991; 8852495; 8907805; 8914032; 9250456; 9274838; 9334064; 9799034	clinical; in vivo; clinical; in vitro; in vivo	32	34	0.09892317	1
2	Effects	Ameliorate	medium	0	Temocapril	pubchem	443874	myocarditis	Disease	ols_doid	DOID:820			12123771; 12870672; 12882710	in vitro; in vivo	3	3	0.09843464	1
2	Effects	Reduce	medium	1	captopril	pubchem	44093	hypertension	Disease	ols_doid	DOID:10763			20506010; 3091164; 3298573	in vivo; clinical	3	3	0.09843464	1
2	Effects	Induce	medium	0	ramipril	pubchem	5362129	cough	Disease	ols_doid	SYMP:0000614			20848272; 20924096; 23756395	in vivo	3	3	0.09843464	1
2	Effects	Ameliorate	medium	0	captopril	pubchem	44093	hypertension	Disease	ols_doid	DOID:10763			2528846; 27325568; 32765804	in vivo	3	3	0.09843464	1
1	Mechanisms	Antagonize	strong	0	captopril	pubchem	44093	V1-receptor	Gene	uniprot	Q3S2J4	9606	Homo sapiens	1492563; 1996723; 2127552; 24650734; 7554759; 8868998	in vivo; in vitro; in vivo	6	6	0.09819700	1
2	Effects	Effect	weak	0	enalapril	pubchem	5388962	hypotensive	Disease	ols_doid	SYMP:0000893			10408249; 10706380; 10894321; 11642085; 12500972; 1432566; 1442581; 14744816; 16206600; 16642666; 1676367; 1691384; 1810815; 18239819; 18260838; 19257863; 20396726; 20614101; 20966761; 22416445; 2345595; 25254079; 2541741; 2549580; 2554364; 26069137; 2832575; 2892143; 3018566; 3026294; 6099390; 7527096; 7662226; 7894534; 8517437; 8755685; 8901819; 9407442; 9719059; 9821855	in vivo; clinical; in vitro; in vivo	40	40	0.09721742	1
1	Mechanisms	Reduce	medium	0	enalapril	pubchem	5388962	TNF-alpha	Gene	uniprot	P29966	9606	Homo sapiens	11292619; 12586136; 20398183; 22031851; 22639176; 24836352	in vivo; in vitro; in vitro; in vivo; clinical	6	6	0.09721503	1
2	Effects	Prevent	strong	0	Captopril	pubchem	44093	diabetic	Disease	ols_doid	DOID:8947			10721643; 11723089; 14573998; 15191409; 15634486; 16890245; 2055428; 7489832; 8285184	clinical; in vivo; in vitro; in vivo	9	10	0.09713486	1
1	Mechanisms	Reduce	medium	0	enalapril	pubchem	5388962	collagen	Gene	uniprot	Q16832	9606	Homo sapiens	15723969; 18812665; 19960445; 8384300; 9140694	clinical; in vivo; in vitro; in vivo	5	5	0.09697691	1
2	Effects	Reduce	medium	0	Benazepril	pubchem	5362124	proteinuria	Disease	ols_doid	DOID:576			16407508; 16891915; 17063696; 17494885; 19187647; 28669137; 8255512	clinical; in vivo	7	7	0.09678245	1
1	Mechanisms	Antagonize	strong	0	MK-422	pubchem	5462501	arginine vasopressin	Gene	uniprot	P01185	9606	Homo sapiens	2871176; 2889370; 2989171; 8466705	in vivo	4	5	0.09664585	1
2	Effects	Treatment	strong	0	captopril	pubchem	44093	hemorrhagic stroke	Disease	ols_doid	DOID:0051063			10525073; 20531216; 20648036; 28827087; 30114508	in vivo	5	6	0.09626757	1
2	Effects	Protect	strong	0	Captopril	pubchem	44093	myocardial injury	Disease	ols_doid	DOID:9767			1653186; 2441199; 2698963; 27405835; 9066375	in vivo; in vitro; in vivo	5	5	0.09626757	1
2	Effects	Treatment	strong	0	cilazapril	pubchem	56330	essential hypertension	Disease	ols_doid	DOID:10825			10883128; 2527542; 2532459; 8193609; 8485825; 8723170; 8884559	clinical; clinical; in vitro	7	7	0.09623255	1
2	Effects	Treatment	strong	0	perindopril	pubchem	107807	ischemic heart disease	Disease	ols_doid	DOID:3393			11882622; 18260977; 18799820; 20435188; 22180357; 9127459; 9236432	in vitro; in vivo; clinical; clinical; in vitro; in vitro; clinical; in vitro; in vivo	7	8	0.09623255	1
2	Effects	Treatment	strong	0	perindopril	pubchem	107807	myocardial infarction	Disease	ols_doid	DOID:5844			1378122; 14748202; 19303575; 23268418; 26045879; 9676723; 9733347	in vivo; clinical	7	7	0.09623255	1
2	Effects	Decrease	medium	0	Captopril	pubchem	44093	LV hypertrophy	Disease	ols_doid	DOID:9622			12079874; 12777955; 15924789; 17204904; 1833328; 21995907; 2403980; 9463635	in vivo	8	8	0.09591674	1
2	Effects	Attenuate	medium	0	captopril	pubchem	44093	hypertrophy	Disease	ols_doid	DOID:9622			12618234; 1453538; 1700933; 19057517; 19100119; 2006997; 34857899; 9403625	in vitro; in vivo; in vivo	8	8	0.09591674	1
1	Mechanisms	Reduce	medium	0	enalapril	pubchem	5388962	ACE	Gene	uniprot	P20366	9606	Homo sapiens	10888384; 1325880; 23369979; 23733546; 2558792; 26618728; 2834755; 7555530; 7858555; 8181153; 8431665	in vivo; clinical	11	11	0.09583493	1
2	Effects	Receive	weak	0	enalapril	pubchem	5388962	heart failure	Disease	ols_doid	SYMP:0000292			11499735; 11704477; 1390330; 15105283; 16086927; 16125499; 2057034; 2057035; 25176015; 2839020; 28980368; 39284545; 40461938; 8505940; 9568453	clinical	15	15	0.09576571	1
2	Effects	Decrease	medium	0	enalapril	pubchem	5388962	diabetic	Disease	ols_doid	DOID:8947			14984003; 15952590; 17898118; 18671986; 2015105; 21414306; 2245881; 22464881; 25368027; 2546846; 27511457; 2853753; 33895761; 8546135; 9197016	in vivo; in vitro; in vivo; clinical	15	15	0.09576571	1
3	Co-prescription	Cooccurrence	weak	0	ramipril	pubchem	5362129	icatibant	Chemical	pubchem	6918173			10334814; 11284442; 9211177; 9663919	in vivo	4	7	0.09567939	1
3	Co-prescription	Cooccurrence	weak	0	enalapril	pubchem	5388962	felodipine	Chemical	pubchem	3333			10577635; 15223721; 1599636; 9495263	clinical; in vivo	4	6	0.09567939	1
3	Co-prescription	Cooccurrence	weak	0	imidapril	pubchem	5464343	L-NAME	Chemical	pubchem	39836			10652192; 11893585; 9657629; 9877518	in vitro; in vivo; in vivo	4	7	0.09567939	1
3	Co-prescription	Cooccurrence	weak	0	benazepril	pubchem	5362124	valsartan	Chemical	pubchem	60846			10678548; 11510275; 12692753; 16305977	clinical; in vivo	4	6	0.09567939	1
2	Effects	Induce	medium	0	lisinopril	pubchem	5362119	proteinuria	Disease	ols_doid	DOID:576			10703672; 1660550; 19164508; 19820754	in vivo; clinical; in vitro; in vivo	4	4	0.09567939	1
3	Co-prescription	Cooccurrence	weak	0	ramipril	pubchem	5362129	NaCl	Chemical	pubchem	5234			10764216; 11435737; 11680616; 20870672	in vivo; in vitro; in vivo	4	6	0.09567939	1
3	Co-prescription	Cooccurrence	weak	0	lisinopril	pubchem	5362119	candesartan	Chemical	pubchem	2541			12410855; 15365275; 19820754; 20719975	clinical; in vitro; in vivo	4	8	0.09567939	1
3	Co-prescription	Cooccurrence	weak	0	captopril	pubchem	44093	thiorphan	Chemical	pubchem	3132			14623771; 2565386; 7982459; 9226396	in vitro; in vivo; in vivo; in vitro	4	4	0.09567939	1
3	Co-prescription	Cooccurrence	weak	0	ramipril	pubchem	5362129	L-NAME	Chemical	pubchem	39836			15381675; 29525675; 7635531; 8762203	clinical; in vivo	4	7	0.09567939	1
3	Co-prescription	Cooccurrence	weak	0	lisinopril	pubchem	5362119	valsartan	Chemical	pubchem	60846			15770604; 17472820; 23261172; 31391706	in vivo; clinical	4	4	0.09567939	1
2	Effects	Therapy	medium	0	trandolapril	pubchem	5484727	Hypertensive	Disease	ols_doid	DOID:9427			16036489; 21243736; 7898083; 9928754	in vivo; clinical	4	4	0.09567939	1
3	Co-prescription	Cooccurrence	weak	0	zofenopril	pubchem	92400	hydrochlorothiazide	Chemical	pubchem	3639			18029326; 24415271; 26703917; 27653164	clinical	4	5	0.09567939	1
3	Co-prescription	Cooccurrence	weak	0	enalapril	pubchem	5388962	folic acid	Chemical	pubchem	135398658			18656328; 20058594; 28288974; 31865785	clinical	4	6	0.09567939	1
3	Co-prescription	Cooccurrence	weak	0	captopril	pubchem	44093	aspirin	Chemical	pubchem	2244			41028410; 7511753; 8305640; 9559321	clinical; clinical; in vitro; in vivo	4	6	0.09567939	1
1	Mechanisms	Inhibit	strong	0	fosinopril	pubchem	9601226	Ang II	Gene	uniprot	P12004	9606	Homo sapiens	12411096; 16837815; 32466632	in vivo; in vitro; in vivo; in vitro	3	4	0.09545177	1
1	Mechanisms	Inhibit	strong	1	captopril	pubchem	44093	trypsin inhibitor	Gene	uniprot	P05067	9606	Homo sapiens	12548077; 1641073; 16735936	in vitro; in vivo	3	3	0.09545177	1
1	Mechanisms	Antagonize	strong	0	captopril	pubchem	44093	alpha 1 adrenergic	Gene	uniprot	P25100	9606	Homo sapiens	1506078; 3549436; 7037633	in vivo; in vitro; in vivo	3	3	0.09545177	1
1	Mechanisms	Antagonize	strong	0	lisinopril	pubchem	5362119	AT1	Gene	uniprot	P01009	9606	Homo sapiens	24464858; 7614717; 8788596	in vivo; in vitro; in vivo	3	3	0.09545177	1
1	Mechanisms	Inhibit	strong	0	lisinopril	pubchem	5362119	insulin	Gene	uniprot	P01308	9606	Homo sapiens	7662220; 7709462; 8751016	in vitro; clinical	3	3	0.09545177	1
2	Effects	Treatment	strong	0	captopril	pubchem	44093	idiopathic dilated cardiomyopathy	Disease	ols_doid	DOID:12930			10935777; 8138400	clinical	2	2	0.09539147	1
1	Mechanisms	Inhibit	strong	0	captopril	pubchem	44093	MAP kinase	Gene	uniprot	P17948	9606	Homo sapiens	11137855; 9988128	in vitro; in vivo	2	2	0.09539147	1
1	Mechanisms	Block	strong	0	perindopril	pubchem	107807	ARB	Gene	uniprot	O76090	9606	Homo sapiens	11584371; 12957207	in vitro; in vivo	2	2	0.09539147	1
3	Co-prescription	Coadministered_with	strong	0	perindopril	pubchem	107807	prostacyclin	Chemical	pubchem	5282411			12575297; 12934393	in vivo	2	4	0.09539147	1
1	Mechanisms	Block	strong	0	ramipril	pubchem	5362129	ACE	Gene	uniprot	P20366	9606	Homo sapiens	15715683; 3038397	clinical; in vitro; in vivo	2	2	0.09539147	1
3	Co-prescription	Coadministered_with	strong	0	zofenopril	pubchem	92400	enalapril	Chemical	pubchem	5388962			16197366; 22107891	in vivo	2	2	0.09539147	1
2	Effects	Treatment	strong	0	zofenopril	pubchem	92400	acute myocardial infarction	Disease	ols_doid	DOID:9408			19656211; 28195948	clinical	2	2	0.09539147	1
2	Effects	Treatment	strong	0	trandolapril	pubchem	5484727	ischaemic heart disease	Disease	ols_doid	DOID:114			9534101; 9820054	clinical	2	2	0.09539147	1
2	Effects	Treatment	strong	0	lisinopril	pubchem	5362119	stroke	Disease	ols_doid	DOID:0051061			11315826; 21183746; 21676221; 22470539; 24078198; 7851032	clinical	6	6	0.09502936	1
1	Mechanisms	Antagonize	strong	0	ramipril	pubchem	5362129	bradykinin	Gene	uniprot	P14735	9606	Homo sapiens	1282637; 1324047; 1462884; 7895363; 9312348; 9554808	in vivo; in vitro; in vivo	6	6	0.09502936	1
2	Effects	Patient	weak	0	lisinopril	pubchem	5362119	hypertensive	Disease	ols_doid	DOID:9427			10075388; 10805052; 10900288; 11128341; 11131273; 11212974; 11465654; 11740389; 11751715; 12011663; 12092742; 12420198; 12486426; 12803510; 12806591; 1312854; 1318845; 1321248; 1334803; 14508234; 14685749; 15021839; 15167457; 15201546; 15365275; 15677778; 15851647; 16021438; 16268059; 16306998; 16404864; 1663163; 1665178; 1665182; 1665183; 16702981; 17324738; 17541328; 18188164; 18698222; 1880046…	clinical; in vivo; clinical; in vitro; in vitro	83	83	0.09432471	1
1	Mechanisms	Inhibit	strong	0	captopril	pubchem	44093	Ance	Gene	uniprot	P01042	9606	Homo sapiens	12431739; 1484407; 16801982; 1942492; 2441174; 3541494; 3687591; 390990; 6086184; 6122371; 6283229; 7775412; 8112404; 8432310; 8591894	in vivo; in vitro; in vivo	15	16	0.09431472	1
1	Mechanisms	Stimulate	strong	0	captopril	pubchem	44093	secretin-stimulated	Gene	uniprot	Q13562	9606	Homo sapiens	11855923	in vitro; in vivo	1	1	0.09406373	1
3	Co-prescription	Coadministered_with	strong	0	enalapril	pubchem	5388962	diclofenac	Chemical	pubchem	3033			14716214	in vivo	1	2	0.09406373	1
3	Co-prescription	Coadministered_with	strong	0	captopril	pubchem	44093	lithium	Chemical	pubchem	3028194			16269970	in vivo	1	1	0.09406373	1
1	Mechanisms	Inhibit	strong	0	benazepril	pubchem	5362124	B2R	Gene	uniprot	B2RC85	9606	Homo sapiens	16982965	in vivo	1	1	0.09406373	1
2	Effects	Prevent	strong	0	perindopril	pubchem	107807	cerebrovascular disease	Disease	ols_doid	DOID:6713			17804673	clinical	1	1	0.09406373	1
1	Mechanisms	Activate	strong	0	enalaprilat	pubchem	5462501	B1R	Gene	uniprot	P0C881	9606	Homo sapiens	18201802	in vitro; in vivo	1	1	0.09406373	1
3	Co-prescription	Coadministered_with	strong	0	enalapril	pubchem	5388962	Ranolazine	Chemical	pubchem	56959			18820026	in vivo	1	1	0.09406373	1
3	Co-prescription	Coadministered_with	strong	0	enalapril	pubchem	5388962	folic acid	Chemical	pubchem	135398658			20058594	clinical	1	1	0.09406373	1
1	Mechanisms	Potentiate	strong	1	enalapril	pubchem	5388962	hypoxia-inducible factor-1 alpha	Gene	uniprot	O95262	9606	Homo sapiens	20228418	in vivo	1	1	0.09406373	1
3	Co-prescription	Coadministered_with	strong	0	fosinopril	pubchem	9601226	propranolol	Chemical	pubchem	4946			20369615	clinical	1	1	0.09406373	1
3	Co-prescription	Coadministered_with	strong	0	captopril	pubchem	44093	phenylbutyrate	Chemical	pubchem	4775			20547165	in vitro; in vivo	1	2	0.09406373	1
1	Mechanisms	Stimulate	strong	0	zofenopril	pubchem	92400	TF	Gene	uniprot	P08709	9606	Homo sapiens	20798130	in vitro	1	1	0.09406373	1
3	Co-prescription	Coadministered_with	strong	0	ramipril	pubchem	5362129	Rosuvastatin	Chemical	pubchem	446157			21295363	clinical	1	2	0.09406373	1
3	Co-prescription	Coadministered_with	strong	0	enalapril	pubchem	5388962	breviscapine	Chemical	pubchem	6426802			23664882	in vivo	1	1	0.09406373	1
3	Co-prescription	Coadministered_with	strong	0	perindopril	pubchem	107807	felodipine	Chemical	pubchem	3333			23937849	clinical	1	1	0.09406373	1
3	Co-prescription	Coadministered_with	strong	0	enalapril	pubchem	5388962	nicardipine	Chemical	pubchem	4474			2450244	clinical	1	1	0.09406373	1
3	Co-prescription	Coadministered_with	strong	0	perindopril	pubchem	107807	DXM	Chemical	pubchem	5360696			24519760	in vivo	1	1	0.09406373	1
3	Co-prescription	Coadministered_with	strong	0	benazepril	pubchem	5362124	atorvastatin	Chemical	pubchem	60823			25807427	in vivo	1	1	0.09406373	1
2	Effects	Reverse	strong	1	captopril	pubchem	44093	cytotoxicity	Disease	ols_doid	DOID:0111941			30139243	in vitro	1	1	0.09406373	1
3	Co-prescription	Coadministered_with	strong	0	perindopril	pubchem	107807	CII	Chemical	pubchem	25134246			30412852	in vitro	1	1	0.09406373	1
3	Co-prescription	Coadministered_with	strong	0	captopril	pubchem	44093	SNX	Chemical	pubchem	24812721			32032892	in vivo	1	1	0.09406373	1
3	Co-prescription	Coadministered_with	strong	0	perindopril	pubchem	107807	trimetazidine	Chemical	pubchem	21109			32415948	in vivo	1	1	0.09406373	1
1	Mechanisms	Activate	strong	0	enalapril	pubchem	5388962	SIRT1	Gene	uniprot	Q8N163	9606	Homo sapiens	33179827	in vivo	1	1	0.09406373	1
3	Co-prescription	Coadministered_with	strong	0	captopril	pubchem	44093	HG	Chemical	pubchem	23931			37114746	in vitro	1	1	0.09406373	1
3	Co-prescription	Coadministered_with	strong	0	Enalapril	pubchem	5388962	RIPost	Chemical	pubchem	53735			41117457	in vitro; in vivo	1	1	0.09406373	1
3	Co-prescription	Coadministered_with	strong	0	captopril	pubchem	44093	cyclophosphamide	Chemical	pubchem	2907			9112663	in vitro; in vivo	1	1	0.09406373	1
1	Mechanisms	Antagonize	strong	0	lisinopril	pubchem	5362119	Endothelin receptor	Gene	uniprot	A0A2R8Y748	9606	Homo sapiens	9495878	in vitro; in vivo	1	1	0.09406373	1
2	Effects	Treatment	strong	0	lisinopril	pubchem	5362119	type 2 diabetes mellitus.	Disease	ols_doid	DOID:9352			10323377; 12882847; 12882873; 16021438; 17676311; 21980964; 30618388; 9200654	clinical; clinical; in vivo	8	8	0.09403602	1
2	Effects	Treatment	strong	0	lisinopril	pubchem	5362119	chronic heart failure	Disease	ols_doid	DOID:0051064			11113723; 18172987; 1850668; 25837018; 28475676; 7965272; 9118514; 9856370	clinical; in vitro; in vivo; in vivo	8	8	0.09403602	1
1	Mechanisms	Block	strong	0	captopril	pubchem	44093	renin	Gene	uniprot	P01019	9606	Homo sapiens	1325512; 16979787; 2155547; 21975128; 2558676; 3078272; 3881984; 3903010; 6099784; 6117515; 6266727; 6325675; 6375889; 7606354; 8242257; 8950071	in vivo; in vitro; in vivo; clinical; clinical; in vitro	16	16	0.09349301	1
2	Effects	Prevent	strong	0	enalapril	pubchem	5388962	nephrotic	Disease	ols_doid	DOID:1184			10596472; 11859270; 12243364; 2260622	in vivo; in vitro; in vivo	4	4	0.09319421	1
1	Mechanisms	Inhibit	strong	0	perindopril	pubchem	107807	nitric oxide synthase	Gene	uniprot	P35968	9606	Homo sapiens	11403357; 11882622; 19080171; 8762203	in vivo; in vitro; in vivo	4	4	0.09319421	1
2	Effects	Reduce	medium	0	imidapril	pubchem	5464343	learning deficits	Disease	ols_doid	DOID:8927			10456289	in vivo	1	1	0.09312309	1
2	Effects	Reduce	medium	0	imidapril	pubchem	5464343	brain oedema	Disease	ols_doid	DOID:11030			10456289	in vivo	1	2	0.09312309	1
1	Mechanisms	Reduce	medium	0	quinapril	pubchem	54892	collagen	Gene	uniprot	Q16832	9606	Homo sapiens	10773234	in vivo	1	1	0.09312309	1
1	Mechanisms	Reduce	medium	0	Ramipril	pubchem	5362129	MMP-2	Gene	uniprot	P16035	9606	Homo sapiens	11851355	in vitro; in vivo	1	1	0.09312309	1
1	Mechanisms	Reduce	medium	0	captopril	pubchem	44093	TNF-alpha-induced	Gene	uniprot	Q6GPH4	9606	Homo sapiens	12228766	in vitro	1	1	0.09312309	1
2	Effects	Reduce	medium	1	enalapril	pubchem	5388962	glomerular injury	Disease	ols_doid	DOID:0081292			1428116	in vivo	1	1	0.09312309	1
2	Effects	Reduce	medium	0	ramipril	pubchem	5362129	hypokalemia	Disease	ols_doid	DOID:4500			15786818	clinical	1	1	0.09312309	1
1	Mechanisms	Induce	medium	0	moexipril	pubchem	91270	catalase	Gene	uniprot	P04040	9606	Homo sapiens	16311918	in vivo	1	1	0.09312309	1
2	Effects	Reduce	medium	0	Fosinopril	pubchem	9601226	albuminuria	Disease	ols_doid	DOID:9617			17000930	clinical	1	1	0.09312309	1
2	Effects	Reduce	medium	0	ramipril	pubchem	5362129	normal tissue radiation injury	Disease	ols_doid	DOID:7127			17903031	in vivo	1	1	0.09312309	1
1	Mechanisms	Reduce	medium	0	ramipril	pubchem	5362129	endothelin-1	Gene	uniprot	Q4FAT2	9606	Homo sapiens	17909084	clinical	1	1	0.09312309	1
1	Mechanisms	Reduce	medium	0	perindopril	pubchem	107807	sIL-6	Gene	uniprot	O43699	9606	Homo sapiens	18326980	clinical	1	1	0.09312309	1
1	Mechanisms	Reduce	medium	0	captopril	pubchem	44093	CHH	Gene	uniprot	A0A218L0G8	71621	Rimicaris exoculata	18481304	in vitro; in vivo	1	1	0.09312309	1
1	Mechanisms	Reduce	medium	1	zofenopril	pubchem	92400	caveolin-1	Gene	uniprot	Q7Z4F3	9606	Homo sapiens	18606247	in vitro; in vivo	1	1	0.09312309	1
2	Effects	Reduce	medium	0	Captopril	pubchem	44093	renal IR injury	Disease	ols_doid	DOID:0080569			19079539	in vivo	1	1	0.09312309	1
1	Mechanisms	Reduce	medium	0	quinapril	pubchem	54892	Cx43	Gene	uniprot	B4DN47	9606	Homo sapiens	19286947	in vitro; in vivo	1	1	0.09312309	1
2	Effects	Reduce	medium	0	perindopril	pubchem	107807	tumor	Disease	ols_doid	DOID:0080366			23436228	in vitro; in vivo	1	1	0.09312309	1
2	Effects	Improve	medium	0	imidapril	pubchem	5464343	cancer cachexia	Disease	ols_doid	HP:0004326			23959470	in vivo	1	1	0.09312309	1
1	Mechanisms	Lower	medium	0	captopril	pubchem	44093	ALDO	Gene	uniprot	Q9P2A2	9606	Homo sapiens	2677140	in vivo	1	1	0.09312309	1
1	Mechanisms	Lower	medium	0	ramipril	pubchem	5362129	KAT I	Gene	uniprot	Q16773	9606	Homo sapiens	27423316	in vitro; in vivo	1	1	0.09312309	1
1	Mechanisms	Reduce	medium	0	enalaprilat	pubchem	5462501	kininase	Gene	uniprot	J3KSQ5	9606	Homo sapiens	2821209	in vivo	1	1	0.09312309	1
1	Mechanisms	Lower	medium	0	Captopril	pubchem	44093	PTH	Gene	uniprot	Q03431	9606	Homo sapiens	30865228	in vitro; in vivo	1	1	0.09312309	1
2	Effects	Improve	medium	0	captopril	pubchem	44093	cognitive deficits	Disease	ols_doid	DOID:1561			32171570	in vivo	1	1	0.09312309	1
2	Effects	Reduce	medium	0	Captopril	pubchem	44093	lung inflammation	Disease	ols_doid	DOID:850			33616187	in vitro; in vivo	1	1	0.09312309	1
1	Mechanisms	Reduce	medium	0	acetorphan	pubchem	107751	YGG	Gene	uniprot	J3KSQ5	9606	Homo sapiens	3526354	in vitro; in vivo	1	1	0.09312309	1
2	Effects	Improve	medium	0	captopril	pubchem	44093	NASH	Disease	ols_doid	DOID:0080547			35328352	in vivo	1	1	0.09312309	1
2	Effects	Reduce	medium	0	enalapril	pubchem	5388962	adhesion	Disease	ols_doid	DOID:6612			39498787	in vivo	1	2	0.09312309	1
2	Effects	Reduce	medium	0	captopril	pubchem	44093	cytotoxicity	Disease	ols_doid	DOID:0111941			40865781	in vivo	1	1	0.09312309	1
2	Effects	Reduce	medium	0	cilazapril	pubchem	56330	left ventricular hypertrophy	Disease	ols_doid	DOID:0051064			7509325	clinical	1	1	0.09312309	1
2	Effects	Reduce	medium	0	Quinapril	pubchem	54892	proteinuria	Disease	ols_doid	DOID:576			7816249	in vitro; in vivo	1	1	0.09312309	1
2	Effects	Reduce	medium	0	imidapril	pubchem	5464343	renal biochemical and histopathological injuries	Disease	ols_doid	DOID:0111101			7869607	in vivo	1	1	0.09312309	1
1	Mechanisms	Reduce	medium	0	Delapril	pubchem	5362116	angiotensin II	Gene	uniprot	P50052	9606	Homo sapiens	8301670	in vivo	1	1	0.09312309	1
1	Mechanisms	Lower	medium	0	lisinopril	pubchem	5362119	ANF	Gene	uniprot	O60231	9606	Homo sapiens	8394952	in vivo	1	1	0.09312309	1
1	Mechanisms	Induce	medium	0	imidapril	pubchem	5464343	SP-induced	Gene	uniprot	B3KMR4	9606	Homo sapiens	8569047	in vivo	1	1	0.09312309	1
1	Mechanisms	Reduce	medium	0	enalaprilat	pubchem	5462501	insulin-stimulated	Gene	uniprot	Q8TDJ4	9606	Homo sapiens	8642232	clinical	1	1	0.09312309	1
2	Effects	Reduce	medium	0	quinapril	pubchem	54892	hypoxic pulmonary hypertension	Disease	ols_doid	DOID:6432			8873672	in vivo	1	2	0.09312309	1
1	Mechanisms	Reduce	medium	0	perindopril	pubchem	107807	bradykinin	Gene	uniprot	P14735	9606	Homo sapiens	8961071	in vivo	1	1	0.09312309	1
2	Effects	Reduce	medium	0	cilazapril	pubchem	56330	ventricular arrhythmia	Disease	ols_doid	SYMP:0000287			9220212	clinical	1	1	0.09312309	1
1	Mechanisms	Reduce	medium	0	ramipril	pubchem	5362129	bradykinin	Gene	uniprot	P14735	9606	Homo sapiens	9228545	in vivo	1	1	0.09312309	1
1	Mechanisms	Reduce	medium	0	Captopril	pubchem	44093	insulin-mediated	Gene	uniprot	B2MUX6	9606	Homo sapiens	9740614	in vitro; in vivo	1	1	0.09312309	1
2	Effects	Treatment	strong	1	enalapril	pubchem	5388962	cough	Disease	ols_doid	SYMP:0000614			10515442; 1451716; 2054277; 7619668; 9217714	clinical	5	5	0.09305865	1
2	Effects	Treatment	strong	0	Captopril	pubchem	44093	albuminuria	Disease	ols_doid	DOID:9617			11881129; 1844111; 22443474; 22997257; 9799034	in vitro; in vivo; clinical; in vivo; in vitro	5	5	0.09305865	1
1	Mechanisms	Inhibit	strong	0	captopril	pubchem	44093	angiotensinogen	Gene	uniprot	P00797	9606	Homo sapiens	1282947; 1407372; 2270368; 9588872; 9665063	in vitro; in vivo; in vivo	5	5	0.09305865	1
2	Effects	Reduce	medium	0	captopril	pubchem	44093	hypertension	Disease	ols_doid	DOID:10763			11272159; 19696478; 202693; 2188749; 2192585; 24370755; 24917138; 2580182; 2846908; 2943240; 3038398; 3083712; 3279725; 3298573; 35513487; 6214858; 7573522; 8870106	in vitro; in vivo; in vivo; clinical	18	18	0.09297606	1
2	Effects	Induce	medium	0	captopril	pubchem	44093	hypoxia-induced	Disease	ols_doid	DOID:2835			10452123; 1648428; 1964875	in vitro; in vivo; in vivo	3	3	0.09264437	1
1	Mechanisms	Induce	medium	0	captopril	pubchem	44093	insulin-induced	Gene	uniprot	B4DQ23	9606	Homo sapiens	1524760; 2552916; 3121350	clinical; in vivo	3	3	0.09264437	1
1	Mechanisms	Decrease	medium	0	captopril	pubchem	44093	bradykinin	Gene	uniprot	P14735	9606	Homo sapiens	1728438; 6122372; 7037633; 8244513; 8749030; 9832171; 9951431	clinical; in vivo; in vitro; in vivo	7	7	0.09238325	1
1	Mechanisms	Induce	medium	0	captopril	pubchem	44093	ACE-inhibitor	Gene	uniprot	P12821	9606	Homo sapiens	10202858; 1318861; 1964875; 26398443; 3026518; 6256177; 6280480; 6280482; 6286710; 7528299; 7752642; 7851475; 9351069	in vitro; in vivo; in vitro; in vivo; clinical; in vitro; clinical	13	14	0.09237607	1
2	Effects	Suppress	medium	0	perindopril	pubchem	107807	tumor	Disease	ols_doid	DOID:0080366			11309359; 15449186	in vitro; in vivo	2	2	0.09233894	1
2	Effects	Alleviate	medium	0	Lisinopril	pubchem	5362119	chronic pancreatitis	Disease	ols_doid	DOID:0051065			12671898; 38333911	in vivo	2	2	0.09233894	1
1	Mechanisms	Attenuate	medium	0	Enalapril	pubchem	5388962	angiotensin II-induced	Gene	uniprot	P30556	9606	Homo sapiens	15585195; 7721409	in vivo; clinical	2	2	0.09233894	1
2	Effects	Attenuate	medium	0	captopril	pubchem	44093	metabolic syndrome	Disease	ols_doid	DOID:0070635			17679035; 29620605	in vivo	2	2	0.09233894	1
2	Effects	Improve	medium	0	ramipril	pubchem	5362129	chronic kidney disease	Disease	ols_doid	DOID:784			17709915; 22198016	clinical; in vivo	2	2	0.09233894	1
1	Mechanisms	Normalize	medium	0	Captopril	pubchem	44093	insulin	Gene	uniprot	P01308	9606	Homo sapiens	18450963; 20678234	in vitro; in vivo; in vivo	2	2	0.09233894	1
2	Effects	Attenuate	medium	0	enalaprilat	pubchem	5462501	postischemic dysfunction	Disease	ols_doid	DOID:9779			1850188; 9674204	in vivo; in vitro; in vivo	2	2	0.09233894	1
2	Effects	Attenuate	medium	0	enalapril	pubchem	5388962	ischemia	Disease	ols_doid	DOID:326			20436217; 9049213	in vivo	2	2	0.09233894	1
2	Effects	Attenuate	medium	0	Lisinopril	pubchem	5362119	renal oxidative injury	Disease	ols_doid	DOID:0080204			21479940; 23528611	in vivo	2	2	0.09233894	1
2	Effects	Ameliorate	medium	0	enalapril	pubchem	5388962	renal failure	Disease	ols_doid	SYMP:0000731			22031851; 25087615	in vivo; in vitro; in vivo	2	2	0.09233894	1
2	Effects	Attenuate	medium	0	captopril	pubchem	44093	brain injury	Disease	ols_doid	DOID:0081292			2205771; 26273143	in vivo; clinical	2	2	0.09233894	1
2	Effects	Alleviate	medium	0	captopril	pubchem	44093	hypertension	Disease	ols_doid	DOID:10763			22443474; 30183974	in vivo	2	2	0.09233894	1
2	Effects	Attenuate	medium	0	captopril	pubchem	44093	calcification	Disease	ols_doid	DOID:14224			25360706; 32111501	in vivo	2	3	0.09233894	1
1	Mechanisms	Stabilize	medium	0	Vadadustat	pubchem	23634441	HIF	Gene	uniprot	A0A1Z2WUC2	9606	Homo sapiens	27650732; 40526427	clinical	2	2	0.09233894	1
2	Effects	Improve	medium	0	lisinopril	pubchem	5362119	heart failure	Disease	ols_doid	SYMP:0000292			7560247; 8393685	clinical	2	2	0.09233894	1
2	Effects	Therapy	medium	0	Captopril	pubchem	44093	proteinuria	Disease	ols_doid	DOID:576			1806338; 3295665; 6993700; 7891796; 8295285	in vivo; clinical; in vitro	5	5	0.09212806	1
1	Mechanisms	Inhibit	strong	0	enalapril	pubchem	5388962	Ang I	Gene	uniprot	P13489	9606	Homo sapiens	10560789; 10968199; 1510124; 2995065; 7505360; 9220359	in vivo; in vitro; in vivo; clinical	6	6	0.09205969	1
2	Effects	Treatment	strong	0	delapril	pubchem	5362116	hypertensive	Disease	ols_doid	DOID:9427			11274226; 12198325; 18360017; 21931073; 7555608; 8862221	in vivo; clinical	6	6	0.09205969	1
2	Effects	Treatment	strong	0	captopril	pubchem	44093	cough	Disease	ols_doid	SYMP:0000614			12903913; 18534136; 2009148; 2225957; 2656775; 8673930	in vivo; clinical; in vitro; in vitro; in vivo	6	6	0.09205969	1
2	Effects	Treatment	strong	1	enalapril	pubchem	5388962	diabetic	Disease	ols_doid	DOID:8947			1343858; 14563973; 16174584; 16336586; 17196960; 2015105	in vitro; in vivo; in vitro; in vivo	6	6	0.09205969	1
1	Mechanisms	Inhibit	strong	0	perindopril	pubchem	107807	calcium channel	Gene	uniprot	Q9UL62	9606	Homo sapiens	16325415; 18443544; 18971536; 24293132; 24520379; 8952600	in vivo; in vitro; in vivo; clinical; in vitro	6	6	0.09205969	1
2	Effects	Treatment	strong	1	Ramipril	pubchem	5362129	hyperglycaemia	Disease	ols_doid	DOID:9351			10235657; 19477351; 7958536	in vivo; clinical	3	3	0.09178055	1
1	Mechanisms	Inhibit	strong	1	captopril	pubchem	44093	aminopeptidase	Gene	uniprot	Q9UQ80	9606	Homo sapiens	10672972; 2574934; 8938667	in vivo; in vitro; in vivo	3	3	0.09178055	1
2	Effects	Treatment	strong	1	captopril	pubchem	44093	diabetes	Disease	ols_doid	DOID:9351			11798671; 14573998; 15051931	clinical; in vivo	3	3	0.09178055	1
2	Effects	Treatment	strong	0	enalapril	pubchem	5388962	fall of glomerular filtration	Disease	ols_doid	DOID:1312			12169868; 25143333; 3033178	clinical; in vitro; in vivo; in vivo	3	3	0.09178055	1
2	Effects	Treatment	strong	0	captopril	pubchem	44093	tachycardia	Disease	ols_doid	SYMP:0000529			14962492; 3051194; 3891617	in vitro; in vivo; clinical; in vitro	3	3	0.09178055	1
3	Co-prescription	Coadministered_with	strong	0	enalapril	pubchem	5388962	aspirin	Chemical	pubchem	2244			20653798; 8766415; 9727545	clinical	3	3	0.09178055	1
2	Effects	Treatment	strong	0	lisinopril	pubchem	5362119	cough	Disease	ols_doid	SYMP:0000614			10423659; 1330386; 7664216; 7848615; 7851032; 9055135; 9079233; 9322828; 9829449	clinical	9	9	0.09173847	1
1	Mechanisms	Inhibit	strong	0	fosinopril	pubchem	9601226	angiotensin II receptor	Gene	uniprot	P50052	9606	Homo sapiens	10690290; 10856268; 12411096; 15462108; 16837815; 19761681; 3241238; 7980708	in vivo; clinical; in vitro; in vivo; clinical; in vitro; in vivo	8	8	0.09134927	1
1	Mechanisms	Antagonize	strong	0	enalapril	pubchem	5388962	5-HT(2B/2C) receptor	Gene	uniprot	P41595	9606	Homo sapiens	10924930; 18644367	in vivo; in vitro; in vivo	2	2	0.09124401	1
1	Mechanisms	Inhibit	strong	0	ramipril	pubchem	5362129	AT(1) receptor	Gene	uniprot	P35916	9606	Homo sapiens	11159730; 15367388	in vivo	2	2	0.09124401	1
1	Mechanisms	Antagonize	strong	0	enalapril	pubchem	5388962	AT1-antagonist	Gene	uniprot	Q9NPD5	9606	Homo sapiens	11878061; 8791170	clinical; in vivo	2	2	0.09124401	1
1	Mechanisms	Inhibit	strong	0	ramipril	pubchem	5362129	angiotensin-independent	Gene	uniprot	Q6UVH2	9606	Homo sapiens	1650862; 25713419	in vitro; in vivo; in vitro	2	2	0.09124401	1
1	Mechanisms	Inhibit	strong	0	imidapril	pubchem	5464343	Rho-kinase	Gene	uniprot	E9PF63	9606	Homo sapiens	16555582; 20664550	in vivo; in vitro; in vivo	2	2	0.09124401	1
1	Mechanisms	Block	strong	0	trandolapril	pubchem	5484727	angiotensin converting enzyme	Gene	uniprot	P12821	9606	Homo sapiens	1822264; 8515503	clinical; in vivo	2	2	0.09124401	1
1	Mechanisms	Block	strong	0	perindopril	pubchem	107807	Ang II	Gene	uniprot	P12004	9606	Homo sapiens	19107135; 8770133	in vitro; in vivo	2	2	0.09124401	1
3	Co-prescription	Coadministered_with	strong	0	fosinopril	pubchem	9601226	amlodipine	Chemical	pubchem	2162			20666269; 9822138	clinical	2	3	0.09124401	1
1	Mechanisms	Block	strong	0	enalaprilat	pubchem	5462501	ANG II	Gene	uniprot	P12004	9606	Homo sapiens	2140023; 8384414	in vivo	2	2	0.09124401	1
1	Mechanisms	Inhibit	strong	0	quinapril	pubchem	54892	CE	Gene	uniprot	A0A1U9WYT1	9606	Homo sapiens	2163328; 8361396	in vivo	2	2	0.09124401	1
3	Co-prescription	Coadministered_with	strong	0	benazepril	pubchem	5362124	pimobendan	Chemical	pubchem	4823			28693297; 29392741	in vivo	2	2	0.09124401	1
3	Co-prescription	Coadministered_with	strong	0	captopril	pubchem	44093	lisinopril	Chemical	pubchem	5362119			8938668; 9180125	in vivo; in vitro	2	2	0.09124401	1
1	Mechanisms	Attenuate	medium	0	captopril	pubchem	44093	angiotensin-converting enzyme	Gene	uniprot	P12821	9606	Homo sapiens	16079071; 18520644; 6096726; 6256155; 7759858; 8206612; 8788449; 9441827; 9990649	in vitro; in vivo; in vitro; in vivo	9	9	0.09082109	1
2	Effects	Reduce	medium	0	fosinopril	pubchem	9601226	proteinuria	Disease	ols_doid	DOID:576			16773409; 17205814; 8052432; 8420442	clinical	4	4	0.09064363	1
1	Mechanisms	Inhibit	strong	0	enalapril	pubchem	5388962	calcium channel	Gene	uniprot	Q9UL62	9606	Homo sapiens	10692268; 10833541; 22626243; 25680887; 7733149; 9374951; 9797191	clinical; in vivo	7	7	0.09057181	1
2	Effects	Treatment	strong	0	captopril	pubchem	44093	infarction	Disease	ols_doid	DOID:13738			1325296; 14962492; 2121490; 2212379; 9288556; 9330127; 9365816	in vivo; in vitro; in vivo; clinical	7	7	0.09057181	1
1	Mechanisms	Inhibit	strong	0	acetorphan	pubchem	107751	neutral endopeptidase	Gene	uniprot	A0A804HKN7	9606	Homo sapiens	1348542; 1376694; 17028311; 26907621; 40532787; 8276061; 9988097	in vivo; clinical; in vivo; in vitro; in vivo	7	9	0.09057181	1
2	Effects	Patient	weak	0	enalapril	pubchem	5388962	hypertensive	Disease	ols_doid	DOID:9427			10192233; 10216807; 10344347; 10408592; 10424316; 10442506; 10480471; 10482155; 10676602; 10701823; 10836728; 10894321; 10904284; 10915394; 10967698; 10981547; 11057435; 11078178; 11105808; 11212065; 11233387; 11273316; 11328912; 11376827; 11465647; 11519412; 11527119; 11689274; 11693029; 11712824; 11773989; 12298188; 12353420; 12361192; 12538743; 12769163; 1283588; 1330574; 1341608; 1397674; 145…	clinical; in vivo; clinical; clinical; in vitro; in vitro; in vivo; clinical; in vitro; in vivo; in vitro; in vivo	190	192	0.08970653	1
2	Effects	Induce	medium	0	captopril	pubchem	44093	hypertensive	Disease	ols_doid	DOID:9427			10419072; 10914636; 1334354; 15646324; 16371063; 1920340; 20591093; 2104627; 21309738; 2180818; 26938552; 2698946; 3026518; 30372885; 30399581; 34857899; 3533326; 6280480; 6413405; 6454943; 7568335; 7996790; 8591894; 8856165; 8866900; 8868133; 9175047	in vivo; in vitro; in vivo; clinical; clinical; in vitro; in vivo; in vitro	27	27	0.08935172	1
1	Mechanisms	Inhibit	strong	0	temocapril	pubchem	443874	angiotensin II type 1 receptor	Gene	uniprot	P50052	9606	Homo sapiens	11081773; 12270870; 12352315; 12688410; 14620930; 15361770	in vivo; in vitro; in vivo	6	6	0.08927000	1
1	Mechanisms	Synthesize	strong	0	Captopril	pubchem	44093	ANG II	Gene	uniprot	P12004	9606	Homo sapiens	2178449; 2559169; 3337271; 8285291; 8304532; 9622590	in vivo; in vitro; in vivo	6	6	0.08927000	1
1	Mechanisms	Block	strong	0	cilazapril	pubchem	56330	Ang II	Gene	uniprot	P12004	9606	Homo sapiens	10454454	in vivo	1	1	0.08911301	1
1	Mechanisms	Inhibit	strong	0	ramipril	pubchem	5362129	IL-6	Gene	uniprot	P29459	9606	Homo sapiens	11999344	in vivo	1	1	0.08911301	1
1	Mechanisms	Block	strong	0	quinapril	pubchem	54892	Ang II	Gene	uniprot	P12004	9606	Homo sapiens	12644877	in vivo	1	1	0.08911301	1
1	Mechanisms	Inhibit	strong	0	trandolapril	pubchem	5484727	p38 MAP kinase	Gene	uniprot	Q9ULV5	9606	Homo sapiens	15194473	in vitro; in vivo	1	1	0.08911301	1
1	Mechanisms	Inhibit	strong	0	ramipril	pubchem	5362129	hs-CRP	Gene	uniprot	Q9UQD0	9606	Homo sapiens	15868362	clinical	1	1	0.08911301	1
2	Effects	Treatment	strong	0	fosinopril	pubchem	9601226	IgA nephropathy	Disease	ols_doid	DOID:2986			16669971	clinical	1	1	0.08911301	1
1	Mechanisms	Block	strong	0	enalaprilat	pubchem	5462501	angiotensin convertase	Gene	uniprot	Q9BYF1	9606	Homo sapiens	21606562	clinical	1	1	0.08911301	1
1	Mechanisms	Inhibit	strong	0	ramipril	pubchem	5362129	NHE3	Gene	uniprot	P48764	9606	Homo sapiens	23108657	in vivo	1	1	0.08911301	1
3	Co-prescription	Coadministered_with	strong	0	ramipril	pubchem	5362129	verapamil	Chemical	pubchem	2520			23497760	clinical	1	2	0.08911301	1
1	Mechanisms	Antagonize	strong	0	Captopril	pubchem	44093	MR	Gene	uniprot	Q96P23	9606	Homo sapiens	24066305	in vivo	1	1	0.08911301	1
1	Mechanisms	Inhibit	strong	0	trandolapril	pubchem	5484727	CE	Gene	uniprot	A0A1U9WYT1	9606	Homo sapiens	2476605	in vivo	1	2	0.08911301	1
1	Mechanisms	Antagonize	strong	0	enalapril	pubchem	5388962	DA1 dopamine receptor	Gene	uniprot	P21675	9606	Homo sapiens	2892767	in vivo	1	1	0.08911301	1
1	Mechanisms	Inhibit	strong	0	vadadustat	pubchem	23634441	Hypoxia-inducible factor prolyl hydroxylase inhibitors	Gene	uniprot	Q9NWT6	9606	Homo sapiens	37096396	clinical	1	1	0.08911301	1
1	Mechanisms	Inhibit	strong	0	trandolapril	pubchem	5484727	ACE inhibitors	Gene	uniprot	P08473	9606	Homo sapiens	38597325	in vitro; in vivo	1	1	0.08911301	1
1	Mechanisms	Inhibit	strong	0	captopril	pubchem	44093	PGK1	Gene	uniprot	P00558	9606	Homo sapiens	40368646	in vitro	1	1	0.08911301	1
1	Mechanisms	Block	strong	0	captopril	pubchem	44093	histamine receptors	Gene	uniprot	P35367	9606	Homo sapiens	8238605	in vivo	1	1	0.08911301	1
1	Mechanisms	Inhibit	strong	0	benazepril	pubchem	5362124	NEPI	Gene	uniprot	A0A812S8V1	878477	Symbiodinium natans	9676726	in vivo	1	1	0.08911301	1
1	Mechanisms	Suppress	strong	0	enalaprilat	pubchem	5462501	ANG II	Gene	uniprot	P12004	9606	Homo sapiens	9887083	in vitro; in vivo	1	1	0.08911301	1
2	Effects	Treatment	strong	0	imidapril	pubchem	5464343	hypertensive	Disease	ols_doid	DOID:9427			10419064; 11041163; 11973410; 15147828; 16700881; 16865302; 21981801; 7963504	in vivo; clinical	8	8	0.08881179	1
2	Effects	Patient	weak	0	enalapril	pubchem	5388962	NIDDM	Disease	ols_doid	DOID:9352			11441198; 11515986; 11689274; 12654706; 15206496; 15662233; 15723969; 15811479; 16020405; 16829707; 17198918; 17635177; 1773691; 20481040; 2210987; 26320285; 35400328; 7794577; 7854171; 7956631; 8062609; 8158885; 8586009; 8743519; 9314638; 9797181	clinical	26	32	0.08860164	1
1	Mechanisms	Inhibit	strong	0	temocapril	pubchem	443874	ARB	Gene	uniprot	O76090	9606	Homo sapiens	11081773; 12504813; 14567499	in vivo; clinical	3	3	0.08838127	1
2	Effects	Therapy	medium	0	enalapril	pubchem	5388962	proteinuria	Disease	ols_doid	DOID:576			12753291; 15206496; 22031851; 3037894; 40583089; 8773356	in vivo; clinical	6	6	0.08837730	1
1	Mechanisms	Lower	medium	0	captopril	pubchem	44093	ACE	Gene	uniprot	P20366	9606	Homo sapiens	10999062; 15144597; 15803438; 27449068; 2854903; 32794232; 7756099; 9562921	clinical; in vivo	8	8	0.08792368	1
3	Co-prescription	Cooccurrence	weak	0	captopril	pubchem	44093	phosphoramidon	Chemical	pubchem	445114			10228105; 12629189; 1709505	in vitro; in vivo; in vivo	3	4	0.08749746	1
3	Co-prescription	Cooccurrence	weak	0	quinapril	pubchem	54892	losartan	Chemical	pubchem	3961			10409471; 16389160; 18827176	in vitro; in vivo; clinical	3	5	0.08749746	1
3	Co-prescription	Cooccurrence	weak	0	enalapril	pubchem	5388962	isradipine	Chemical	pubchem	3784			10577635; 10854683; 15223721	clinical	3	4	0.08749746	1
3	Co-prescription	Cooccurrence	weak	0	captopril	pubchem	44093	valsartan	Chemical	pubchem	60846			14610160; 15967846; 19576338	clinical	3	4	0.08749746	1
3	Co-prescription	Cooccurrence	weak	0	perindopril	pubchem	107807	irbesartan	Chemical	pubchem	3749			14656956; 16175942; 16502511	in vivo; clinical; in vitro; in vivo	3	4	0.08749746	1
3	Co-prescription	Cooccurrence	weak	0	delapril	pubchem	5362116	manidipine	Chemical	pubchem	4008			15531004; 16060411; 18360017	clinical	3	3	0.08749746	1
3	Co-prescription	Cooccurrence	weak	0	captopril	pubchem	44093	verapamil	Chemical	pubchem	2520			1610414; 7678684; 8469038	clinical	3	3	0.08749746	1
3	Co-prescription	Cooccurrence	weak	0	captopril	pubchem	44093	Hoe 140	Chemical	pubchem	6918172			1618271; 9453450; 9496441	in vivo	3	4	0.08749746	1
3	Co-prescription	Cooccurrence	weak	0	enalapril	pubchem	5388962	amlodipine	Chemical	pubchem	2162			16296700; 18405787; 25680887	clinical	3	4	0.08749746	1
3	Co-prescription	Cooccurrence	weak	0	ramipril	pubchem	5362129	candesartan	Chemical	pubchem	2541			16330466; 16845252; 21095333	clinical	3	6	0.08749746	1
3	Co-prescription	Cooccurrence	weak	0	ramipril	pubchem	5362129	piretanide	Chemical	pubchem	4849			1725032; 2474109; 8249842	clinical	3	3	0.08749746	1
3	Co-prescription	Cooccurrence	weak	0	captopril	pubchem	44093	L-thyroxine	Chemical	pubchem	5819			19406008; 2537405; 9225731	in vitro; in vivo; in vivo	3	5	0.08749746	1
3	Co-prescription	Cooccurrence	weak	0	lisinopril	pubchem	5362119	sodium	Chemical	pubchem	5360545			2154086; 23261172; 9185974	clinical; in vivo	3	6	0.08749746	1
3	Co-prescription	Cooccurrence	weak	0	zofenopril	pubchem	92400	ASA	Chemical	pubchem	2244			22707187; 27708111; 28195948	clinical	3	4	0.08749746	1
3	Co-prescription	Cooccurrence	weak	0	captopril	pubchem	44093	nitrendipine	Chemical	pubchem	4507			2487803; 3159163; 7737734	clinical; in vivo	3	5	0.08749746	1
2	Effects	Induce	medium	0	captopril	pubchem	44093	proteinuria	Disease	ols_doid	DOID:576			25185126; 2651951; 6454943	in vivo; clinical	3	3	0.08749746	1
3	Co-prescription	Cooccurrence	weak	0	benazepril	pubchem	5362124	furosemide	Chemical	pubchem	3440			25224804; 27338786; 34028078	in vivo	3	3	0.08749746	1
3	Co-prescription	Cooccurrence	weak	0	enalapril	pubchem	5388962	prazosin	Chemical	pubchem	4893			8021054; 8500236; 8500244	clinical	3	3	0.08749746	1
3	Co-prescription	Cooccurrence	weak	0	spirapril	pubchem	5311447	isradipine	Chemical	pubchem	3784			8466726; 9160765; 9493699	clinical	3	5	0.08749746	1
3	Co-prescription	Cooccurrence	weak	0	perindopril	pubchem	107807	N(G)-nitro-L-arginine methyl ester	Chemical	pubchem	39836			8613236; 8762203; 9323291	in vivo	3	5	0.08749746	1
3	Co-prescription	Cooccurrence	weak	0	quinapril	pubchem	54892	L-NAME	Chemical	pubchem	39836			8794817; 8797148; 9146891	in vitro; in vivo; in vivo	3	6	0.08749746	1
1	Mechanisms	Antagonize	strong	0	enalaprilat	pubchem	5462501	AT1	Gene	uniprot	P01009	9606	Homo sapiens	12057995; 8298820	in vivo	2	2	0.08744218	1
3	Co-prescription	Coadministered_with	strong	0	captopril	pubchem	44093	DITPA	Chemical	pubchem	160565			12165118; 18030062	clinical; in vivo	2	2	0.08744218	1
2	Effects	Prevent	strong	0	quinapril	pubchem	54892	proteinuria	Disease	ols_doid	DOID:576			14871401; 8797148	in vivo	2	2	0.08744218	1
1	Mechanisms	Inhibit	strong	0	captopril	pubchem	44093	xanthine oxidase	Gene	uniprot	Q06278	9606	Homo sapiens	14996089; 7654490	in vitro	2	2	0.08744218	1
2	Effects	Prevent	strong	0	lisinopril	pubchem	5362119	cardiac hypertrophy	Disease	ols_doid	DOID:9622			15561321; 9076844	in vivo	2	2	0.08744218	1
3	Co-prescription	Coadministered_with	strong	0	ramipril	pubchem	5362129	acetylsalicylic acid	Chemical	pubchem	2244			22707187; 28195948	clinical	2	2	0.08744218	1
3	Co-prescription	Coadministered_with	strong	0	Enalapril	pubchem	5388962	Benznidazole	Chemical	pubchem	31593			26350447; 28720491	in vivo; in vitro; in vivo	2	2	0.08744218	1
3	Co-prescription	Coadministered_with	strong	0	perindopril	pubchem	107807	N(G)-nitro-L-arginine methyl ester	Chemical	pubchem	39836			8613236; 9931112	in vivo; in vitro	2	4	0.08744218	1
2	Effects	Treatment	strong	0	ramipril	pubchem	5362129	cardiac hypertrophy.	Disease	ols_doid	DOID:9622			11179044; 7843775; 8640983; 9595459; 9990539	in vitro; in vivo; in vivo	5	5	0.08724248	1
1	Mechanisms	Antagonize	strong	0	trandolapril	pubchem	5484727	ET(A)	Gene	uniprot	Q13287	9606	Homo sapiens	12062365; 12196345; 12352322; 15585510; 9987075	in vivo; in vitro; in vivo	5	5	0.08724248	1
1	Mechanisms	Control	medium	0	captopril	pubchem	44093	Ang II	Gene	uniprot	P12004	9606	Homo sapiens	10432403; 15076166; 1999358; 2200659; 2666615; 7737731; 8160896; 8760097; 8760231	clinical; in vitro; in vivo; in vivo	9	9	0.08718825	1
2	Effects	Prevent	strong	0	Quinapril	pubchem	54892	hypertrophy	Disease	ols_doid	DOID:9622			11816618; 1828458; 7805197; 9869009	in vivo	4	4	0.08698126	1
3	Co-prescription	Coadministered_with	strong	0	ramipril	pubchem	5362129	piretanide	Chemical	pubchem	4849			2474099; 2485050; 2851414; 8249842	in vivo; clinical	4	5	0.08698126	1
1	Mechanisms	Stimulate	strong	0	captopril	pubchem	44093	renin	Gene	uniprot	P01019	9606	Homo sapiens	1387500; 17515456; 20395378; 2650928; 3295035; 34286472; 6245897; 6756707; 7036759; 7204574; 7679164; 8380185	clinical; in vivo; clinical; in vitro	12	12	0.08694998	1
1	Mechanisms	Inhibit	strong	0	Captopril	pubchem	44093	AngII receptor	Gene	uniprot	Q63035	10116	Rattus norvegicus	10533617; 23636094; 25867313; 27239047; 8502656; 9453317	in vitro; in vivo; in vivo; in vitro	6	6	0.08664442	1
1	Mechanisms	Inhibit	strong	0	perindopril	pubchem	107807	angiotensin II subtype 1 receptor	Gene	uniprot	P30556	9606	Homo sapiens	11318958; 11518847; 11786082; 25445054; 28465657; 38065251	in vivo; in vitro	6	6	0.08664442	1
2	Effects	Treatment	strong	0	perindopril	pubchem	107807	diabetes	Disease	ols_doid	DOID:9351			12536612; 14592956; 21765240; 24554346; 28700133; 32372207	in vivo; in vitro; in vivo; clinical	6	6	0.08664442	1
2	Effects	Treatment	strong	0	perindopril	pubchem	107807	heart failure	Disease	ols_doid	SYMP:0000292			12605793; 15899134; 16053783; 17536604; 23268418; 7484884	clinical; in vitro; in vivo; in vivo	6	6	0.08664442	1
2	Effects	Treatment	strong	0	moexipril	pubchem	91270	hypertension	Disease	ols_doid	DOID:10763			7526056; 7884791; 8793166; 8961074; 9140801; 9229835	clinical	6	6	0.08664442	1
2	Effects	Ameliorate	medium	0	perindopril	pubchem	107807	myocardial ischemia	Disease	ols_doid	DOID:326			11855668; 31606943	clinical; in vivo	2	2	0.08656776	1
2	Effects	Ameliorate	medium	0	ramipril	pubchem	5362129	proteinuria	Disease	ols_doid	DOID:576			21816757; 8649651	in vitro; in vivo; in vivo	2	2	0.08656776	1
2	Effects	Ameliorate	medium	0	captopril	pubchem	44093	myocardial hypertrophy	Disease	ols_doid	DOID:9767			32765804; 9678264	in vivo	2	2	0.08656776	1
2	Effects	Decrease	medium	0	captopril	pubchem	44093	brain ischemia	Disease	ols_doid	DOID:2316			8167670; 8378962	in vivo	2	2	0.08656776	1
2	Effects	Reduce	medium	0	Captopril	pubchem	44093	inflammatory	Disease	ols_doid	DOID:8233			1653186; 29032968; 41042896; 6277993	in vivo; in vitro; in vivo	4	4	0.08611145	1
1	Mechanisms	Restore	medium	0	perindopril	pubchem	107807	angiotensin I	Gene	uniprot	P50052	9606	Homo sapiens	10340121	in vivo	1	2	0.08595978	1
1	Mechanisms	Enhance	medium	0	Enalapril	pubchem	5388962	Se-GPx	Gene	uniprot	F6LQK3	165450	Sinohyriopsis cumingii	10712274	in vitro; in vivo	1	1	0.08595978	1
1	Mechanisms	Enhance	medium	0	enalaprilat	pubchem	5462501	insulin-induced	Gene	uniprot	B4DQ23	9606	Homo sapiens	10948084	in vitro; in vivo	1	1	0.08595978	1
1	Mechanisms	Restore	medium	0	Captopril	pubchem	44093	transforming growth factor-beta type II receptor	Gene	uniprot	P36897	9606	Homo sapiens	11176447	in vitro; in vivo	1	2	0.08595978	1
1	Mechanisms	Enhance	medium	0	Captopril	pubchem	44093	transforming growth factor (TGF)-beta1	Gene	uniprot	A5YM40	9606	Homo sapiens	12499886	clinical; in vitro	1	1	0.08595978	1
1	Mechanisms	Enhance	medium	0	captopril	pubchem	44093	TGF-beta1	Gene	uniprot	A0A510GAF6	9606	Homo sapiens	12499886	clinical; in vitro	1	1	0.08595978	1
1	Mechanisms	Prevent	medium	0	Enalapril	pubchem	5388962	impaired nitric oxide synthase-dependent	Gene	uniprot	P35520	9606	Homo sapiens	14563973	in vivo	1	1	0.08595978	1
2	Effects	Improve	medium	0	Ramipril	pubchem	5362129	pain-free	Disease	ols_doid	DOID:0060145			16670135	clinical	1	1	0.08595978	1
1	Mechanisms	Prevent	medium	0	Captopril	pubchem	44093	myosin light chain phosphatase	Gene	uniprot	P62140	9606	Homo sapiens	16815432	in vivo	1	1	0.08595978	1
2	Effects	Improve	medium	0	enalapril	pubchem	5388962	pulmonary fibrosis	Disease	ols_doid	DOID:3770			17265423	in vivo	1	1	0.08595978	1
1	Mechanisms	Restore	medium	0	captopril	pubchem	44093	NCC	Gene	uniprot	P55017	9606	Homo sapiens	17507603	in vivo	1	1	0.08595978	1
1	Mechanisms	Prevent	medium	0	captopril	pubchem	44093	myosin-induced	Gene	uniprot	Q06S79	9606	Homo sapiens	17588693	in vivo	1	1	0.08595978	1
2	Effects	Improve	medium	0	Captopril	pubchem	44093	osteopenia	Disease	ols_doid	DOID:0111849			20686802	in vitro; in vivo	1	1	0.08595978	1
1	Mechanisms	Restore	medium	0	Perindopril	pubchem	107807	PDE	Gene	uniprot	Q13944	9606	Homo sapiens	25939307	in vivo	1	1	0.08595978	1
1	Mechanisms	Restore	medium	0	Ramipril	pubchem	5362129	PPARβ/δ	Gene	uniprot	Q01469	9606	Homo sapiens	27592051	in vivo	1	1	0.08595978	1
2	Effects	Improve	medium	0	Captopril	pubchem	44093	tumor	Disease	ols_doid	DOID:0080366			28939029	in vitro; in vivo	1	1	0.08595978	1
1	Mechanisms	Restore	medium	0	enalapril	pubchem	5388962	IL-6	Gene	uniprot	P29459	9606	Homo sapiens	31535830	in vivo	1	1	0.08595978	1
2	Effects	Improve	medium	0	Enalapril	pubchem	5388962	obesity	Disease	ols_doid	DOID:9970			33049402	in vivo	1	1	0.08595978	1
2	Effects	Induce	medium	0	ramipril	pubchem	5362129	I/R-induced	Disease	ols_doid	DOID:12802			38218697	in vivo	1	1	0.08595978	1
2	Effects	Modulate	medium	0	captopril	pubchem	44093	ascites syndrome-related	Disease	ols_doid	SYMP:0000526			39049705	in vivo	1	1	0.08595978	1
2	Effects	Improve	medium	0	cilazapril	pubchem	56330	insulin resistance	Disease	ols_doid	DOID:9352			8139485	in vivo	1	1	0.08595978	1
1	Mechanisms	Induce	medium	0	captopril	pubchem	44093	hCG-induced	Gene	uniprot	A4D2M9	9606	Homo sapiens	8282785	in vitro; in vivo	1	1	0.08595978	1
1	Mechanisms	Restore	medium	0	Enalaprilat	pubchem	5462501	adenylyl cyclase	Gene	uniprot	P40145	9606	Homo sapiens	9260993	in vivo	1	1	0.08595978	1
1	Mechanisms	Enhance	medium	0	fosinopril	pubchem	9601226	interleukin-1beta-stimulated	Gene	uniprot	P51681	9606	Homo sapiens	9369275	in vitro; in vivo	1	1	0.08595978	1
1	Mechanisms	Induce	medium	0	captopril	pubchem	44093	Fas-induced	Gene	uniprot	A8K9X5	9606	Homo sapiens	9815121	in vitro	1	1	0.08595978	1
3	Co-prescription	Coadministered_with	strong	0	ramipril	pubchem	5362129	saline	Chemical	pubchem	5234			10584658; 11211108; 8032605	in vivo; in vitro; in vivo	3	3	0.08522480	1
2	Effects	Retard	strong	0	captopril	pubchem	44093	hypertension	Disease	ols_doid	DOID:10763			1461544; 397195; 8385284	clinical; in vivo	3	3	0.08522480	1
2	Effects	Treatment	strong	0	perindopril	pubchem	107807	CHF-T	Disease	ols_doid	DOID:11200			15899134; 16053783; 17536604	in vitro; in vivo	3	3	0.08522480	1
1	Mechanisms	Block	strong	0	quinapril	pubchem	54892	angiotensin (Ang) II	Gene	uniprot	P01019	9606	Homo sapiens	20634797; 23880184; 28359068	clinical; in vitro; in vivo	3	3	0.08522480	1
1	Mechanisms	Inhibit	strong	0	enalapril	pubchem	5388962	vasopressin	Gene	uniprot	P01185	9606	Homo sapiens	2345595; 2433081; 8638700	in vivo; clinical	3	3	0.08522480	1
1	Mechanisms	Block	strong	1	captopril	pubchem	44093	Ang II	Gene	uniprot	P12004	9606	Homo sapiens	2407370; 2669838; 7914063	in vitro; in vivo; in vivo	3	4	0.08522480	1
1	Mechanisms	Inhibit	strong	0	captopril	pubchem	44093	NDM-1	Gene	uniprot	B3KY36	9606	Homo sapiens	25693499; 30838850; 33647540	in vivo; in vitro; in vitro; in vivo	3	3	0.08522480	1
2	Effects	Treatment	strong	0	trandolapril	pubchem	5484727	CHF	Disease	ols_doid	DOID:6000			10323590; 11067783; 11682444; 11788231; 15194473; 7474361; 7527099; 8949315; 9489624; 9534101	in vivo; clinical; in vitro; in vivo	10	10	0.08494738	1
1	Mechanisms	Inhibit	strong	0	lisinopril	pubchem	5362119	renin	Gene	uniprot	P01019	9606	Homo sapiens	10193670; 11112999; 11131275; 16221218; 17541390; 19389807; 26600645; 32882529; 34440554; 6318543; 7721400; 9797801	clinical; in vivo; in vitro	12	12	0.08487975	1
2	Effects	Reduce	medium	0	enalapril	pubchem	5388962	heart failure	Disease	ols_doid	SYMP:0000292			10099910; 1463530; 1638712; 1691416; 17916031; 1931347; 2057034; 2191855; 25176015; 26022006; 27283779; 27296397; 27868321; 28330649; 2839019; 28784687; 28948656; 30204280; 30415601; 30741494; 31401165; 31825471; 32980364; 33992607; 36404386; 38904251; 9036753; 9880125	clinical; in vivo	28	28	0.08477692	1
1	Mechanisms	Antagonize	strong	1	captopril	pubchem	44093	angiotensin II	Gene	uniprot	P50052	9606	Homo sapiens	10583422; 1854458; 216064; 2232490; 2875891; 3287209; 6320208; 8591894; 9152365	clinical; in vivo; in vitro; in vivo; in vitro	9	10	0.08468167	1
1	Mechanisms	Inhibit	strong	0	captopril	pubchem	44093	bradykinin-and	Gene	uniprot	G3V4Y2	9606	Homo sapiens	10594341	in vitro; in vivo	1	1	0.08465736	1
2	Effects	Prevent	strong	0	perindopril	pubchem	107807	hypertrophy of left ventricle	Disease	ols_doid	DOID:5338			10806829	in vivo	1	1	0.08465736	1
2	Effects	Prevent	strong	0	enalapril	pubchem	5388962	hypercholesterolaemia-induced	Disease	ols_doid	DOID:3145			11881065	in vivo	1	1	0.08465736	1
2	Effects	Treatment	strong	0	captopril	pubchem	44093	cirrhosis.	Disease	ols_doid	DOID:5082			1483484	clinical	1	1	0.08465736	1
3	Co-prescription	Coadministered_with	strong	0	captopril	pubchem	44093	SQ 29,852	Chemical	pubchem	189729			1773494	in vivo	1	1	0.08465736	1
2	Effects	Treatment	strong	0	Captopril	pubchem	44093	rheumatic heart disease	Disease	ols_doid	DOID:0050827			2698461	clinical	1	1	0.08465736	1
2	Effects	Treatment	strong	0	quinapril	pubchem	54892	thrombosis	Disease	ols_doid	DOID:0060903			29980144	in vivo	1	1	0.08465736	1
1	Mechanisms	Antagonize	strong	0	captopril	pubchem	44093	angiotensin-convertase	Gene	uniprot	Q9BYF1	9606	Homo sapiens	33161389	in vitro	1	1	0.08465736	1
1	Mechanisms	Bind	strong	0	Captopril	pubchem	44093	angiotensin converting	Gene	uniprot	P01019	9606	Homo sapiens	6303332	in vitro; in vivo	1	1	0.08465736	1
2	Effects	Treatment	strong	0	lisinopril	pubchem	5362119	obese	Disease	ols_doid	SYMP:0020018			7662221	clinical	1	1	0.08465736	1
3	Co-prescription	Coadministered_with	strong	0	enalapril	pubchem	5388962	trichlormethiazide	Chemical	pubchem	5560			7703975	in vivo	1	1	0.08465736	1
1	Mechanisms	Inhibit	strong	0	captopril	pubchem	44093	platelet-derived growth factor ligand and receptor	Gene	uniprot	P16234	9606	Homo sapiens	7767772	in vivo	1	1	0.08465736	1
1	Mechanisms	Inhibit	strong	1	captopril	pubchem	44093	P18	Gene	uniprot	P36639	9606	Homo sapiens	8409383	in vitro	1	1	0.08465736	1
3	Co-prescription	Coadministered_with	strong	0	captopril	pubchem	44093	ramiprilat	Chemical	pubchem	5464096			8529800	in vitro; in vivo	1	1	0.08465736	1
2	Effects	Treatment	strong	0	enalapril	pubchem	5388962	postischemic liver injury	Disease	ols_doid	DOID:10190			9049213	in vivo	1	1	0.08465736	1
2	Effects	Treatment	strong	0	spirapril	pubchem	5311447	diabetic	Disease	ols_doid	DOID:8947			9567746	in vivo	1	1	0.08465736	1
1	Mechanisms	Inhibit	strong	0	captopril	pubchem	44093	clusterin	Gene	uniprot	P10909	9606	Homo sapiens	9670208	in vivo	1	1	0.08465736	1
1	Mechanisms	Inhibit	strong	0	enalaprilat	pubchem	5462501	Ang I	Gene	uniprot	P13489	9606	Homo sapiens	10359736; 10560789; 10720592; 11342966; 11478597; 11799091; 15467007; 2856821; 3034074; 7508047; 8024040; 8179016; 8384939; 8840953	in vitro; in vivo; clinical; in vitro; in vivo	14	16	0.08427387	1
1	Mechanisms	Inhibit	strong	0	temocapril	pubchem	443874	angiotensin II receptor type-1	Gene	uniprot	P30556	9606	Homo sapiens	12368744; 15785013; 16156511; 9403592	in vivo; in vitro; in vivo	4	4	0.08417542	1
2	Effects	Protect	strong	0	captopril	pubchem	44093	oxidative injury	Disease	ols_doid	DOID:0081292			1334275; 2698963; 8973771; 9191504	in vivo; in vitro; in vivo; clinical; in vitro	4	4	0.08417542	1
1	Mechanisms	Inhibit	strong	0	captopril	pubchem	44093	converting	Gene	uniprot	B2RCJ5	9606	Homo sapiens	1999357; 2608554; 3022582; 8869864	in vivo; in vitro; in vivo; clinical	4	4	0.08417542	1
1	Mechanisms	Inhibit	strong	0	cilazapril	pubchem	56330	angiotensin I-induced	Gene	uniprot	P30556	9606	Homo sapiens	2410692; 2548552; 9369255; 9841488	in vitro; clinical; in vivo	4	4	0.08417542	1
2	Effects	Effect	weak	1	captopril	pubchem	44093	hypotensive	Disease	ols_doid	SYMP:0000893			12956256; 15330492; 1737647; 18692558; 1884112; 2487544; 2656775; 2804549; 2891835; 3171969; 3301080; 3333529; 3530609; 3537354; 6756701; 6986949; 6993602; 7002436; 7031986; 8222495; 8358544; 8427662; 8467363; 8762219; 8884461; 8886422; 9533611	in vivo; clinical; in vitro; in vivo	27	27	0.08409573	1
1	Mechanisms	Inhibit	strong	0	temocapril	pubchem	443874	Ang II type 1 receptor	Gene	uniprot	P04637	9606	Homo sapiens	10889138; 15276022	in vitro; in vivo; in vivo	2	2	0.08394449	1
1	Mechanisms	Antagonize	strong	0	delapril	pubchem	5362116	angiotensin converting enzyme	Gene	uniprot	P12821	9606	Homo sapiens	1343282; 8017262	clinical; in vivo	2	2	0.08394449	1
1	Mechanisms	Inhibit	strong	0	benazepril	pubchem	5362124	AT1-receptor	Gene	uniprot	Q13063	9606	Homo sapiens	15662231; 8763405	in vivo; in vitro; in vivo	2	2	0.08394449	1
1	Mechanisms	Antagonize	strong	0	cilazapril	pubchem	56330	AT1 receptor	Gene	uniprot	Q13063	9606	Homo sapiens	15969257; 25144992	in vivo	2	2	0.08394449	1
1	Mechanisms	Inhibit	strong	0	enalapril	pubchem	5388962	RAS	Gene	uniprot	P20936	9606	Homo sapiens	21479266; 34020248	in vivo	2	2	0.08394449	1
1	Mechanisms	Inhibit	strong	0	enalapril	pubchem	5388962	rho kinase	Gene	uniprot	Q14289	9606	Homo sapiens	21620829; 21851178	in vitro	2	2	0.08394449	1
1	Mechanisms	Antagonize	strong	0	captopril	pubchem	44093	beta-adrenergic	Gene	uniprot	P49407	9606	Homo sapiens	3096940; 7015366	in vivo	2	2	0.08394449	1
1	Mechanisms	Antagonize	strong	0	delapril	pubchem	5362116	Ang II type 1 receptor	Gene	uniprot	P04637	9606	Homo sapiens	8017262; 8133017	in vivo	2	2	0.08394449	1
1	Mechanisms	Prevent	medium	0	captopril	pubchem	44093	Angiotensin II	Gene	uniprot	P50052	9606	Homo sapiens	15634486; 18586855; 19079539; 19432815; 3044144; 6358461; 6802291; 8461219; 9426022	in vivo; in vitro; in vivo; clinical	9	9	0.08383485	1
2	Effects	Patient	weak	0	lisinopril	pubchem	5362119	hypertension	Disease	ols_doid	DOID:10763			10075388; 10344043; 10423659; 11110735; 11380832; 11737121; 12204500; 12486426; 12943892; 1321248; 1330386; 1331444; 14680343; 14685749; 15262456; 15295717; 15677778; 16112244; 16461961; 1655262; 1659494; 1659495; 1665184; 17216247; 17315307; 17472820; 17541390; 1848392; 18491582; 18698222; 19840529; 20883227; 21155616; 2160884; 2163450; 2166253; 22277140; 22947356; 23519546; 24261232; 24398888; …	clinical; in vitro	75	80	0.08376867	1
2	Effects	Reduce	medium	0	captopril	pubchem	44093	inflammation	Disease	ols_doid	SYMP:0000061			17588693; 28033321; 32171570; 33945910; 7564367	in vivo; in vitro	5	5	0.08375278	1
2	Effects	Treatment	strong	0	enalaprilat	pubchem	5462501	hypertensive	Disease	ols_doid	DOID:9427			10355071; 10604488; 12494111; 19257864; 7487244; 8834708; 9773137	clinical; in vivo	7	7	0.08322815	1
2	Effects	Patient	weak	0	enalapril	pubchem	5388962	chronic renal failure.	Disease	ols_doid	DOID:784			10219067; 11881130; 12538743; 20584070; 22257685; 2247767; 22860014; 27548766; 35400328; 7950612; 8089635; 8678058; 9175047; 9241623; 9647493	clinical	15	19	0.08299695	1
1	Mechanisms	Decrease	medium	0	enalapril	pubchem	5388962	albumin	Gene	uniprot	P02768	9606	Homo sapiens	10692268; 1692447; 1857482; 2152662; 2561147; 26719973; 2848604; 2853753; 7514874; 7977316; 8039844; 8187356; 8586009; 9197016; 9625684	clinical; in vivo	15	15	0.08299695	1
1	Mechanisms	Reduce	medium	0	Captopril	pubchem	44093	Flk-1	Gene	uniprot	P35968	9606	Homo sapiens	10797131; 11272159; 26207369	in vivo; in vitro; in vivo	3	3	0.08289233	1
1	Mechanisms	Inhibit	strong	0	lisinopril	pubchem	5362119	renin-angiotensin	Gene	uniprot	Q15296	9606	Homo sapiens	10052484; 11482942; 11809790; 17184180; 2846685; 29232287; 35052483; 7721400; 7789045	clinical; in vivo; in vitro	9	9	0.08256463	1
2	Effects	Prevent	strong	0	enalapril	pubchem	5388962	congestive heart failure	Disease	ols_doid	DOID:6000			11822810; 14674695; 15167280	in vivo; in vitro; in vivo	3	5	0.08228601	1
2	Effects	Prevent	strong	0	captopril	pubchem	44093	CKD	Disease	ols_doid	DOID:784			15569840; 2125252; 7643519	clinical; in vivo	3	4	0.08228601	1
1	Mechanisms	Antagonize	strong	0	enalapril	pubchem	5388962	angiotensin II (AII) receptor	Gene	uniprot	Q96P20	9606	Homo sapiens	1560388; 7475045; 7521459	in vivo	3	3	0.08228601	1
2	Effects	Treatment	strong	0	quinapril	pubchem	54892	primary arterial hypertension	Disease	ols_doid	DOID:14557			10676106; 1630680; 17901573; 19827527; 8532944	clinical; in vivo	5	5	0.08211057	1
1	Mechanisms	Inhibit	strong	0	Enalapril	pubchem	5388962	NF-kappaB	Gene	uniprot	A2I828	9606	Homo sapiens	12003776; 16772709; 21377515; 24239644; 27571604	in vivo; in vitro; in vivo	5	5	0.08211057	1
2	Effects	Treatment	strong	0	quinapril	pubchem	54892	diabetes	Disease	ols_doid	DOID:9351			17272962; 21161164; 22698914; 24945577; 28359068	clinical; in vivo	5	5	0.08211057	1
2	Effects	Medicate	medium	0	ramipril	pubchem	5362129	Diabetes	Disease	ols_doid	DOID:9351			17209507; 20009095; 21116607; 21515846	clinical; clinical; in vitro	4	4	0.08201091	1
3	Co-prescription	Cooccurrence	weak	0	ramipril	pubchem	5362129	ramipril	Chemical	pubchem	5362129			10334814; 10511130; 11506246; 12798820; 12815575; 1473306; 1531013; 15381675; 15716710; 16222899; 16330466; 16845252; 17097496; 1725032; 17667984; 18492122; 19196886; 19628647; 21095333; 21816757; 22687052; 23136004; 24198271; 2474109; 2522661; 29525675; 3034018; 34363382; 34436523; 37428955; 37741921; 7521483; 8416760; 8582104; 8762203; 9211177; 9663919; 9746114; 9788454; 9851320	in vivo; in vitro; in vivo; clinical; clinical; in vitro	40	40	0.08186730	1
1	Mechanisms	Block	strong	0	quinapril	pubchem	54892	angiotensin II	Gene	uniprot	P50052	9606	Homo sapiens	10470999; 12693379; 14639023; 18838625; 20118410; 9218183	in vivo	6	6	0.08183084	1
1	Mechanisms	Antagonize	strong	0	captopril	pubchem	44093	bradykinin	Gene	uniprot	P14735	9606	Homo sapiens	10385260; 10409290; 11903508; 12028132; 1440645; 15075183; 16026715; 1928964; 21155278; 26361946; 6214858; 8071842; 8556004; 8748944; 8864525; 8899821	in vitro; in vivo; in vivo; clinical	16	16	0.08155773	1
2	Effects	Treatment	strong	0	cilazapril	pubchem	56330	diabetic	Disease	ols_doid	DOID:8947			11953118; 14619584; 8884559; 9559483	in vivo; clinical	4	4	0.08154493	1
2	Effects	Treatment	strong	0	Captopril	pubchem	44093	renal hypertension	Disease	ols_doid	DOID:1073			2097777; 3072834; 3530559; 6399313	clinical; in vivo	4	4	0.08154493	1
2	Effects	Treatment	strong	0	spirapril	pubchem	5311447	hypertensive	Disease	ols_doid	DOID:9427			2836872; 7681495; 8061849; 9567746	in vivo; clinical	4	4	0.08154493	1
1	Mechanisms	Induce	medium	0	enalapril	pubchem	5388962	insulin-induced	Gene	uniprot	B4DQ23	9606	Homo sapiens	10052641; 2164528	in vivo; clinical	2	2	0.08147554	1
1	Mechanisms	Upregulate	medium	0	Fosinopril	pubchem	9601226	klotho	Gene	uniprot	G3XKV3	9606	Homo sapiens	21038689; 21311136	in vitro; in vivo; in vivo	2	2	0.08147554	1
1	Mechanisms	Attenuate	medium	0	captopril	pubchem	44093	angiotensin-I	Gene	uniprot	Q1KSG0	9606	Homo sapiens	2852930; 3293542	in vivo	2	2	0.08147554	1
2	Effects	Induce	medium	0	ramipril	pubchem	5362129	diabetic	Disease	ols_doid	DOID:8947			10615954; 15930093; 19082301; 20689340; 21158039; 7958536; 8971089	in vitro; in vivo; in vitro; in vivo	7	7	0.08129726	1
1	Mechanisms	Induce	medium	0	Enalapril	pubchem	5388962	angiotensin II	Gene	uniprot	P50052	9606	Homo sapiens	11714658; 1362690; 1377309; 19114890; 6086183; 7859801; 7893582	in vivo; in vitro; in vivo; clinical	7	8	0.08129726	1
2	Effects	Induce	medium	0	ramipril	pubchem	5362129	diabetes	Disease	ols_doid	DOID:9351			12753302; 15764086; 19082301; 24047125; 28438648; 32559789; 9519748	in vivo	7	7	0.08129726	1
2	Effects	Receive	weak	0	enalapril	pubchem	5388962	chronic heart failure	Disease	ols_doid	DOID:0051064			10368114; 15523323; 15589004; 16125499; 31401165; 33357641; 8500237; 9857102	clinical; in vitro	8	8	0.08116032	1
2	Effects	Treatment	strong	0	captopril	pubchem	44093	Obese	Disease	ols_doid	SYMP:0020018			10409290; 12548087; 15145922; 35780942; 7869926; 9711996; 9801794	in vitro; in vivo; in vivo	7	7	0.08103794	1
1	Mechanisms	Inhibit	strong	0	captopril	pubchem	44093	angiotensin-receptor	Gene	uniprot	Q13767	9606	Homo sapiens	10781436; 10793225; 14610160; 25655494; 27093744; 3676478; 8068188	in vitro; in vitro; in vivo; clinical; in vivo	7	7	0.08103794	1
2	Effects	Decrease	medium	0	Enalapril	pubchem	5388962	hypertension	Disease	ols_doid	DOID:10763			12154518; 14629192; 16710252; 17537837; 24041954; 8712120	in vivo; in vitro; in vivo; clinical	6	7	0.08101253	1
2	Effects	Therapy	medium	0	Enalapril	pubchem	5388962	acute myocardial infarction	Disease	ols_doid	DOID:9408			1495520; 1657799; 7572651; 7626347; 8213578; 9183041	clinical	6	6	0.08101253	1
2	Effects	Prevent	strong	0	enalapril	pubchem	5388962	LV hypertrophy	Disease	ols_doid	DOID:9622			10496334; 11357481; 12067486; 19296328; 22492934; 7594436; 7805197; 8072019; 8764319; 9749160	in vivo; in vitro; in vivo	10	10	0.08090227	1
1	Mechanisms	Antagonize	strong	0	ramipril	pubchem	5362129	bradykinin B2 receptor	Gene	uniprot	B4DRL4	9606	Homo sapiens	10334814; 10511130; 10630734; 11284442; 12028455; 12131544; 1282637; 1324047; 8591893; 9312348; 9313758; 9623722; 9806340	in vivo; in vitro; in vivo	13	13	0.08086794	1
1	Mechanisms	Reduce	medium	0	Captopril	pubchem	44093	ET1	Gene	uniprot	P05305	9606	Homo sapiens	11881060; 12212053; 14759563; 7734095; 8522408; 8803588; 8840871; 8971086; 9057069	in vivo; clinical; in vitro; in vivo	9	9	0.08072986	1
1	Mechanisms	Block	strong	0	perindopril	pubchem	107807	TGF-beta1	Gene	uniprot	A0A510GAF6	9606	Homo sapiens	16137008; 16872305	in vivo	2	2	0.08071586	1
1	Mechanisms	Inhibit	strong	1	ramipril	pubchem	5362129	NO synthase	Gene	uniprot	P30049	9606	Homo sapiens	16432054; 9806340	clinical; in vivo	2	2	0.08071586	1
1	Mechanisms	Antagonize	strong	1	captopril	pubchem	44093	kinin	Gene	uniprot	A0A075E6Y0	9606	Homo sapiens	1646165; 1737647	in vivo	2	2	0.08071586	1
2	Effects	Protect	strong	0	captopril	pubchem	44093	stroke-prone	Disease	ols_doid	DOID:0051061			1930850; 30219484	in vivo	2	3	0.08071586	1
1	Mechanisms	Inhibit	strong	0	captopril	pubchem	44093	AII type 1 (AT1) receptor	Gene	uniprot	P33396	9103	Meleagris gallopavo	8677292; 9587080	in vivo	2	2	0.08071586	1
1	Mechanisms	Inhibit	strong	0	ramipril	pubchem	5362129	beta 1-selective adrenoceptor	Gene	uniprot	P07550	9606	Homo sapiens	10088202	clinical	1	1	0.08062606	1
1	Mechanisms	Block	strong	0	perindopril	pubchem	107807	AT1 receptor	Gene	uniprot	Q13063	9606	Homo sapiens	11518847	in vivo	1	1	0.08062606	1
1	Mechanisms	Antagonize	strong	0	enalaprilat	pubchem	5462501	AT(1)R	Gene	uniprot	P24928	9606	Homo sapiens	11583902	in vivo	1	1	0.08062606	1
2	Effects	Prevent	strong	0	quinapril	pubchem	54892	restenosis	Disease	ols_doid	DOID:4247			11849656	clinical	1	1	0.08062606	1
2	Effects	Reverse	strong	0	Enalaprilat	pubchem	5462501	hypertension	Disease	ols_doid	DOID:10763			15992826	in vivo	1	1	0.08062606	1
1	Mechanisms	Inhibit	strong	0	enalaprilat	pubchem	5462501	PKC epsilon	Gene	uniprot	Q05586	9606	Homo sapiens	16282523	in vitro	1	1	0.08062606	1
2	Effects	Treatment	strong	0	Perindopril	pubchem	107807	myocarditis	Disease	ols_doid	DOID:820			16710898	in vivo	1	2	0.08062606	1
3	Co-prescription	Coadministered_with	strong	0	ramipril	pubchem	5362129	candesartan	Chemical	pubchem	2541			17483542	clinical	1	1	0.08062606	1
2	Effects	Reverse	strong	0	Ramipril	pubchem	5362129	impaired endothelial function	Disease	ols_doid	DOID:557			18279739	clinical	1	1	0.08062606	1
3	Co-prescription	Coadministered_with	strong	0	captopril	pubchem	44093	pindolol	Chemical	pubchem	4828			1830320	clinical	1	1	0.08062606	1
2	Effects	Prevent	strong	0	lisinopril	pubchem	5362119	cardiac alterations	Disease	ols_doid	DOID:0081402			19344651	in vivo	1	1	0.08062606	1
1	Mechanisms	Inhibit	strong	0	ramipril	pubchem	5362129	HMG-CoA reductase	Gene	uniprot	B4DSB1	9606	Homo sapiens	19578502	in vivo	1	1	0.08062606	1
2	Effects	Reverse	strong	0	perindopril	pubchem	107807	toxicity	Disease	ols_doid	DOID:11754			21845573	in vitro; in vivo	1	1	0.08062606	1
1	Mechanisms	Inhibit	strong	0	benazepril	pubchem	5362124	MEK1/2	Gene	uniprot	Q8IVT5	9606	Homo sapiens	25218145	in vivo	1	1	0.08062606	1
3	Co-prescription	Coadministered_with	strong	0	Ramipril	pubchem	5362129	Insulin	Chemical	pubchem	70678557			26207881	in vivo	1	1	0.08062606	1
1	Mechanisms	Inhibit	strong	0	enalapril	pubchem	5388962	RAAS	Gene	uniprot	O00755	9606	Homo sapiens	27080979	in vitro; in vivo	1	1	0.08062606	1
1	Mechanisms	Activate	strong	0	enalapril	pubchem	5388962	PARP	Gene	uniprot	P09874	9606	Homo sapiens	27571604	in vivo	1	1	0.08062606	1
1	Mechanisms	Inhibit	strong	0	enalapril	pubchem	5388962	renin-angiotensin inhibitors	Gene	uniprot	Q07075	9606	Homo sapiens	32799423	in vivo	1	1	0.08062606	1
1	Mechanisms	Inhibit	strong	0	captopril	pubchem	44093	dipeptidyl-carboxypeptidase	Gene	uniprot	B4DPD6	9606	Homo sapiens	3535921	in vivo	1	1	0.08062606	1
1	Mechanisms	Block	strong	0	ramipril	pubchem	5362129	beta 1	Gene	uniprot	Q14114	9606	Homo sapiens	8024910	clinical	1	1	0.08062606	1
1	Mechanisms	Inhibit	strong	0	cilazapril	pubchem	56330	platelet-derived growth factor B chain	Gene	uniprot	P07948	9606	Homo sapiens	8869081	in vivo	1	1	0.08062606	1
1	Mechanisms	Inhibit	strong	1	moexipril	pubchem	91270	ACE	Gene	uniprot	P20366	9606	Homo sapiens	8903666	in vivo	1	1	0.08062606	1
1	Mechanisms	Antagonize	strong	1	captopril	pubchem	44093	vasopressin V1 receptor	Gene	uniprot	P47901	9606	Homo sapiens	8996229	in vivo	1	1	0.08062606	1
3	Co-prescription	Coadministered_with	strong	0	quinapril	pubchem	54892	metoprolol	Chemical	pubchem	4171			9019639	clinical	1	1	0.08062606	1
1	Mechanisms	Suppress	strong	0	lisinopril	pubchem	5362119	IL-12	Gene	uniprot	E7ENE1	9606	Homo sapiens	9672144	in vitro	1	1	0.08062606	1
1	Mechanisms	Block	strong	0	cilazapril	pubchem	56330	AT1 receptor	Gene	uniprot	Q13063	9606	Homo sapiens	9931135	in vitro	1	1	0.08062606	1
2	Effects	Patient	weak	0	enalapril	pubchem	5388962	type 1 diabetic	Disease	ols_doid	DOID:8947			10480522; 10836728; 11289051; 11686543; 12477620; 12769163; 1283588; 1341608; 16331117; 16794490; 1698674; 16989068; 17083064; 17596489; 1791611; 1857482; 18721739; 19459520; 2075903; 2147631; 2170218; 21715517; 2540054; 25628416; 2850132; 2850552; 2853753; 7692159; 7859051; 7977316; 8187356; 8443481; 8743521; 8934214; 9197016; 9314638; 9581728	clinical; clinical; in vitro; in vitro; clinical; in vitro; in vivo	37	40	0.08054755	1
2	Effects	Patient	weak	0	Perindopril	pubchem	107807	congestive heart failure	Disease	ols_doid	DOID:6000			10344062; 11453887; 14582440; 15163387; 15803314; 1793331; 18441453; 21390582; 28509487; 9424761	clinical	10	14	0.08009325	1
2	Effects	Attenuate	medium	0	captopril	pubchem	44093	hypertensive	Disease	ols_doid	DOID:9427			10511768; 1498715; 16959271; 1737647; 2205771; 2655965; 2819743; 30114508; 38810397; 6188560; 8082685; 8327665; 9385468	clinical; in vivo; in vitro; in vivo	13	13	0.08005926	1
2	Effects	Patient	weak	0	zofenopril	pubchem	92400	Hypertensive	Disease	ols_doid	DOID:9427			17386354; 18046973; 18046974; 18046975; 19033012; 22026256; 2298472; 23552127; 27653164; 28155333; 35787718; 36946189; 9205939	clinical; in vitro; clinical	13	13	0.08005926	1
1	Mechanisms	Improve	medium	0	enalapril	pubchem	5388962	ACEI	Gene	uniprot	A0A385EWN8	945555	Acinetobacter baumannii WM99c	10413075	in vivo	1	1	0.07981980	1
1	Mechanisms	Increase	medium	0	enalapril	pubchem	5388962	cytochrome P-450 (CYP450) reductase	Gene	uniprot	Q8J2U4	5476	Candida albicans	11171663	in vitro; in vivo	1	1	0.07981980	1
2	Effects	Decrease	medium	0	enalapril	pubchem	5388962	cerebral edema	Disease	ols_doid	DOID:4724			11206680	in vivo	1	1	0.07981980	1
1	Mechanisms	Increase	medium	0	Lisinopril	pubchem	5362119	beta-NAG	Gene	uniprot	O15440	9606	Homo sapiens	11450501	in vivo	1	1	0.07981980	1
1	Mechanisms	Reduce	medium	0	captopril	pubchem	44093	ADM	Gene	uniprot	E9PL83	9606	Homo sapiens	12049620	in vivo	1	1	0.07981980	1
1	Mechanisms	Increase	medium	0	captopril	pubchem	44093	TGF-beta	Gene	uniprot	A6MIV6	9606	Homo sapiens	12499886	clinical; in vitro	1	1	0.07981980	1
1	Mechanisms	Decrease	medium	0	enalapril	pubchem	5388962	ALK-5	Gene	uniprot	Q6UX46	9606	Homo sapiens	12883979	in vivo	1	1	0.07981980	1
1	Mechanisms	Increase	medium	0	captopril	pubchem	44093	NK1R	Gene	uniprot	P25103	9606	Homo sapiens	14623771	in vitro; in vivo	1	1	0.07981980	1
1	Mechanisms	Prevent	medium	0	Enalaprilat	pubchem	5462501	ANG II-induced	Gene	uniprot	P12004	9606	Homo sapiens	15992826	in vivo	1	1	0.07981980	1
1	Mechanisms	Increase	medium	0	Quinapril	pubchem	54892	adiponectin	Gene	uniprot	Q15848	9606	Homo sapiens	16352688	clinical	1	1	0.07981980	1
1	Mechanisms	Increase	medium	1	enalapril	pubchem	5388962	NO synthase	Gene	uniprot	P30049	9606	Homo sapiens	17824808	in vitro; in vivo	1	1	0.07981980	1
1	Mechanisms	Reduce	medium	0	imidapril	pubchem	5464343	MCP-1-triggered	Gene	uniprot	Q16292	9606	Homo sapiens	17878405	in vitro	1	1	0.07981980	1
2	Effects	Correct	medium	0	enalapril	pubchem	5388962	diabetes	Disease	ols_doid	DOID:9351			18190998	in vivo	1	1	0.07981980	1
2	Effects	Ameliorate	medium	0	captopril	pubchem	44093	necrotizing pancreatitis	Disease	ols_doid	DOID:0080998			19525099	in vivo	1	1	0.07981980	1
1	Mechanisms	Decrease	medium	0	Captopril	pubchem	44093	alpha-AR	Gene	uniprot	Q9BQ69	9606	Homo sapiens	19923872	in vitro; in vivo	1	1	0.07981980	1
1	Mechanisms	Modulate	medium	0	Captopril	pubchem	44093	hypoxia-inducible factors	Gene	uniprot	A0AAF0YZ08	9606	Homo sapiens	21146580	in vitro; in vivo	1	1	0.07981980	1
1	Mechanisms	Modulate	medium	0	Captopril	pubchem	44093	acetylcholinesterase	Gene	uniprot	P22303	9606	Homo sapiens	21286734	in vitro	1	1	0.07981980	1
1	Mechanisms	Increase	medium	0	Ramipril	pubchem	5362129	IL-1β	Gene	uniprot	Q9BY25	9606	Homo sapiens	22158433	clinical	1	1	0.07981980	1
2	Effects	Induce	medium	0	enalapril	pubchem	5388962	lesions	Disease	ols_doid	DOID:0060689			2286425	in vivo	1	1	0.07981980	1
1	Mechanisms	Increase	medium	0	Enalapril	pubchem	5388962	IL-10	Gene	uniprot	P22301	9606	Homo sapiens	23369979	in vivo	1	1	0.07981980	1
1	Mechanisms	Increase	medium	0	imidapril	pubchem	5464343	SDF-1	Gene	uniprot	P48061	9606	Homo sapiens	23734079	in vitro; in vivo	1	1	0.07981980	1
1	Mechanisms	Increase	medium	0	Enalaprilat	pubchem	5462501	PPARβ/δ	Gene	uniprot	Q01469	9606	Homo sapiens	23834779	in vivo	1	1	0.07981980	1
1	Mechanisms	Increase	medium	0	ramipril	pubchem	5362129	Aβ	Gene	uniprot	E9PHZ6	9606	Homo sapiens	24487585	in vitro	1	1	0.07981980	1
1	Mechanisms	Decrease	medium	0	benazepril	pubchem	5362124	ILK	Gene	uniprot	P48059	9606	Homo sapiens	25142208	in vitro; in vivo	1	1	0.07981980	1
1	Mechanisms	Induce	medium	0	lisinopril	pubchem	5362119	BSA	Gene	uniprot	O95870	9606	Homo sapiens	26300521	in vivo	1	1	0.07981980	1
1	Mechanisms	Increase	medium	0	Lisinopril	pubchem	5362119	KAT I	Gene	uniprot	Q16773	9606	Homo sapiens	27423316	in vitro; in vivo	1	1	0.07981980	1
1	Mechanisms	Decrease	medium	1	ramipril	pubchem	5362129	KAT II	Gene	uniprot	Q6YP21	9606	Homo sapiens	27423316	in vitro; in vivo	1	1	0.07981980	1
1	Mechanisms	Decrease	medium	0	captopril	pubchem	44093	insulin-stimulated	Gene	uniprot	Q8TDJ4	9606	Homo sapiens	27487419	in vitro; in vivo	1	1	0.07981980	1
1	Mechanisms	Increase	medium	0	Enalapril	pubchem	5388962	antidiuretic hormone	Gene	uniprot	X5DQP6	9606	Homo sapiens	2841136	clinical	1	1	0.07981980	1
2	Effects	Decrease	medium	0	Captopril	pubchem	44093	gliosarcoma	Disease	ols_doid	DOID:3071			34198223	in vitro; in vivo	1	1	0.07981980	1
2	Effects	Decrease	medium	1	enalapril	pubchem	5388962	hyperlipidaemia	Disease	ols_doid	DOID:1168			34255857	in vivo	1	1	0.07981980	1
1	Mechanisms	Increase	medium	0	Captopril	pubchem	44093	Sp1	Gene	uniprot	B2R4Y6	9606	Homo sapiens	37735515	in vitro; in vivo	1	1	0.07981980	1
2	Effects	Therapy	medium	0	enalapril	pubchem	5388962	hypercalcemia	Disease	ols_doid	DOID:12678			40583089	clinical	1	1	0.07981980	1
1	Mechanisms	Increase	medium	0	trandolapril	pubchem	5484727	Cx43	Gene	uniprot	B4DN47	9606	Homo sapiens	41154686	in vivo	1	1	0.07981980	1
1	Mechanisms	Increase	medium	0	Enalapril	pubchem	5388962	Na/K ATPase	Gene	uniprot	Q9H0Q3	9606	Homo sapiens	6100870	clinical; in vitro	1	1	0.07981980	1
2	Effects	Decrease	medium	0	trandolapril	pubchem	5484727	ventricular fibrillation	Disease	ols_doid	SYMP:0000899			7925522	in vivo	1	1	0.07981980	1
2	Effects	Therapy	medium	0	captopril	pubchem	44093	anxiety-related	Disease	ols_doid	DOID:2030			8804641	in vivo	1	1	0.07981980	1
1	Mechanisms	Decrease	medium	0	Enalapril	pubchem	5388962	nuclear factor kappa B	Gene	uniprot	P25963	9606	Homo sapiens	9328931	in vivo	1	1	0.07981980	1
2	Effects	Induce	medium	0	enalapril	pubchem	5388962	syncope	Disease	ols_doid	SYMP:0000407			9812081	clinical	1	1	0.07981980	1
1	Mechanisms	Normalize	medium	0	ramipril	pubchem	5362129	sarcoplasmic reticulum calcium ATPase	Gene	uniprot	P23297	9606	Homo sapiens	9990539	in vitro; in vivo	1	1	0.07981980	1
1	Mechanisms	Antagonize	strong	0	captopril	pubchem	44093	AT(1) receptor	Gene	uniprot	P35916	9606	Homo sapiens	10896891; 11004147; 11805201; 15155278; 19359612	in vivo; in vitro; in vivo	5	5	0.07976456	1
1	Mechanisms	Inhibit	strong	0	ramipril	pubchem	5362129	COX-2	Gene	uniprot	P00403	9606	Homo sapiens	11211108; 11316844; 12010742; 12239231; 15569856; 23489008	in vivo; in vitro; in vivo; in vitro	6	6	0.07961919	1
1	Mechanisms	Activate	strong	0	enalapril	pubchem	5388962	Tissue plasminogen activator	Gene	uniprot	P00747	9606	Homo sapiens	10347337; 11859853; 7661384	clinical	3	4	0.07954315	1
2	Effects	Reverse	strong	1	Captopril	pubchem	44093	hypertrophy	Disease	ols_doid	DOID:9622			12071287; 19633453; 8474126	in vivo	3	3	0.07954315	1
2	Effects	Treatment	strong	0	ramipril	pubchem	5362129	albuminuria	Disease	ols_doid	DOID:9617			15012722; 2529067; 8573756	in vitro; in vivo; in vivo	3	3	0.07954315	1
2	Effects	Treatment	strong	0	Perindopril	pubchem	107807	cardiac and vascular hypertrophy	Disease	ols_doid	DOID:178			1533747; 8390524; 8613236	in vitro; in vivo; in vivo	3	3	0.07954315	1
2	Effects	Protect	strong	0	captopril	pubchem	44093	endothelial dysfunction	Disease	ols_doid	DOID:9779			16306805; 18334254; 28163022	in vitro; in vivo; in vivo	3	3	0.07954315	1
1	Mechanisms	Antagonize	strong	0	captopril	pubchem	44093	Bradykinin B2 receptor	Gene	uniprot	B4DRL4	9606	Homo sapiens	10375734; 11903508; 17129638; 1849501; 20164447; 7485548; 8591894; 8864525; 8917279; 9315372; 9488225; 9631877	in vitro; in vivo; in vivo	12	12	0.07922110	1
1	Mechanisms	Inhibit	strong	0	captopril	pubchem	44093	nitric oxide (NO) synthase	Gene	uniprot	P35968	9606	Homo sapiens	11800063; 12468583; 14632165; 15680268; 19126665; 20852041; 21620829; 25761067; 27775423; 7554759; 7643519	in vivo; in vitro; in vitro; in vivo	11	11	0.07920242	1
1	Mechanisms	Regulate	medium	0	temocapril	pubchem	443874	TRX	Gene	uniprot	Q9UM91	9606	Homo sapiens	12123771; 12870672; 12882710	in vitro; in vivo	3	3	0.07874771	1
1	Mechanisms	Improve	medium	0	Ramipril	pubchem	5362129	insulin	Gene	uniprot	P01308	9606	Homo sapiens	12668518; 26207881; 8697308	in vivo; clinical	3	3	0.07874771	1
2	Effects	Induce	medium	0	captopril	pubchem	44093	ventricular tachycardia.	Disease	ols_doid	SYMP:0000827			1389714; 2468944; 3534853	clinical; in vivo	3	5	0.07874771	1
1	Mechanisms	Decrease	medium	0	captopril	pubchem	44093	Ang-(1-7)	Gene	uniprot	O15123	9606	Homo sapiens	19166939; 22743141; 34757000	in vitro; in vivo; in vivo	3	3	0.07874771	1
2	Effects	Treatment	strong	0	benazepril	pubchem	5362124	hypertensive	Disease	ols_doid	DOID:9427			11883791; 15773232; 15838331; 19487956; 22954122; 26080514; 33274787; 7553405; 8763405	in vivo; clinical; clinical; in vitro; in vitro; in vivo	9	10	0.07863298	1
2	Effects	Cause	weak	0	captopril	pubchem	44093	hypotension	Disease	ols_doid	SYMP:0000059			11641146; 1334354; 1884112; 2139547; 2404862; 2434771; 2666613; 2865355; 3532827; 3551631; 385332; 7568335	in vivo; in vitro; in vivo	12	12	0.07842889	1
2	Effects	Cause	weak	0	enalapril	pubchem	5388962	hypotension	Disease	ols_doid	SYMP:0000059			10938492; 15452190; 7568335; 8021054	clinical; in vivo	4	4	0.07828314	1
2	Effects	Suppress	medium	0	Enalapril	pubchem	5388962	atrial fibrosis	Disease	ols_doid	DOID:0050855			15167279; 15167280; 15841141; 24866131	in vivo	4	4	0.07828314	1
2	Effects	Therapy	medium	0	ramipril	pubchem	5362129	hypertensive	Disease	ols_doid	DOID:9427			16896999; 19011670; 23883161; 9353850	clinical; in vivo; in vitro; in vivo	4	4	0.07828314	1
1	Mechanisms	Increase	medium	1	Captopril	pubchem	44093	bradykinin	Gene	uniprot	P14735	9606	Homo sapiens	1728438; 2043220; 8866902; 9622145	clinical; in vivo	4	4	0.07828314	1
2	Effects	Induce	medium	0	Ramipril	pubchem	5362129	hypertension-induced	Disease	ols_doid	DOID:10763			31218330; 8760166; 9853269; 9931125	in vivo	4	4	0.07828314	1
2	Effects	Drug	weak	0	captopril	pubchem	44093	hypotensive	Disease	ols_doid	SYMP:0000893			3896045; 6191240; 6325675; 8222495	clinical; in vivo	4	4	0.07828314	1
1	Mechanisms	Reduce	medium	0	enalapril	pubchem	5388962	angiotensin converting enzyme	Gene	uniprot	P12821	9606	Homo sapiens	10193670; 10862636; 1510124; 2547680; 2906019; 8384953; 8431665	clinical; in vivo	7	7	0.07817044	1
2	Effects	Patient	weak	0	enalapril	pubchem	5388962	AH	Disease	ols_doid	DOID:0080935			11022421; 17926468; 19257863; 20481040; 21623715; 22416445; 26320285	clinical	7	7	0.07817044	1
1	Mechanisms	Reduce	medium	1	Captopril	pubchem	44093	angiotensin II	Gene	uniprot	P50052	9606	Homo sapiens	11393680; 12588767; 20625318; 3091164; 3355587; 6258934; 7002436	in vitro; in vivo; in vitro; in vivo; clinical	7	8	0.07817044	1
2	Effects	Induce	medium	0	captopril	pubchem	44093	Cardiac hypertrophy	Disease	ols_doid	DOID:9622			10052650; 1453538; 15929827; 16220007; 1873003; 21189582; 2291953; 27048408; 8283835	in vitro; in vivo; in vivo; clinical	9	9	0.07784665	1
1	Mechanisms	Decrease	medium	0	Perindopril	pubchem	107807	ACE	Gene	uniprot	P20366	9606	Homo sapiens	11882622; 17131847; 19080340; 19361967; 21864581; 22460064; 7799645; 8992496; 9504354	in vitro; in vivo; clinical; in vivo	9	9	0.07784665	1
1	Mechanisms	Inhibit	strong	0	captopril	pubchem	44093	tyrosinase	Gene	uniprot	P14679	9606	Homo sapiens	11341938; 28126276	in vitro; in vitro; in vivo	2	2	0.07772638	1
1	Mechanisms	Suppress	strong	0	Captopril	pubchem	44093	IL-1	Gene	uniprot	Q9NY32	9606	Homo sapiens	21823430; 8580368	in vitro; in vivo; in vitro	2	2	0.07772638	1
1	Mechanisms	Inhibit	strong	0	lisinopril	pubchem	5362119	Ang I	Gene	uniprot	P13489	9606	Homo sapiens	11408523; 12586636; 18192334; 19389807; 25757657	in vitro; in vivo; in vivo	5	5	0.07754887	1
2	Effects	Treatment	strong	0	ramipril	pubchem	5362129	left ventricular dysfunction	Disease	ols_doid	DOID:0051064			10732883; 11999344; 1328047; 1725036; 20310083; 22288296; 28195948; 28475676; 7599749; 7843775; 8994995; 9580230	clinical; in vivo; in vitro; in vivo	12	12	0.07749890	1
1	Mechanisms	Antagonize	strong	0	captopril	pubchem	44093	Ang-II type 1 receptor	Gene	uniprot	P01019	9606	Homo sapiens	11153758; 15117826; 17129638; 21963836; 2907610; 31409604; 6756701; 6993602; 8748944; 9040450; 9533611	in vitro; in vivo; in vitro; clinical; in vivo	11	11	0.07744237	1
2	Effects	Treatment	strong	0	Benazepril	pubchem	5362124	chronic renal disease	Disease	ols_doid	DOID:784			18471418; 19366333; 22686073; 23707880; 24773179; 26474314; 8928272	in vivo; clinical	7	7	0.07698604	1
1	Mechanisms	Inhibit	strong	0	Captopril	pubchem	44093	plasminogen tissue activator	Gene	uniprot	P00747	9606	Homo sapiens	18695719; 21028997; 6326700; 7661384; 8731927; 9038940; 9152782	in vitro; clinical; in vitro; in vivo	7	7	0.07698604	1
2	Effects	Treatment	strong	0	lisinopril	pubchem	5362119	acute myocardial infarction	Disease	ols_doid	DOID:9408			10178659; 8557903; 8922912	clinical	3	3	0.07697724	1
2	Effects	Treatment	strong	0	ramipril	pubchem	5362129	infarct-related complications	Disease	ols_doid	DOID:5104			12195686; 18334667; 9405169	clinical; in vitro; in vivo	3	3	0.07697724	1
1	Mechanisms	Inhibit	strong	1	lisinopril	pubchem	5362119	AT(2)-receptor	Gene	uniprot	P01009	9606	Homo sapiens	12890711; 27404504; 7895240	in vitro; in vivo; in vitro	3	3	0.07697724	1
3	Co-prescription	Coadministered_with	strong	0	perindopril	pubchem	107807	candesartan cilexetil	Chemical	pubchem	2540			10720593	in vivo	1	2	0.07696124	1
1	Mechanisms	Block	strong	0	lisinopril	pubchem	5362119	alpha-adrenergic	Gene	uniprot	P25100	9606	Homo sapiens	11358940	in vivo	1	1	0.07696124	1
2	Effects	Treatment	strong	0	Ramipril	pubchem	5362129	glaucomatous neuropathy	Disease	ols_doid	DOID:870			12011739	clinical	1	1	0.07696124	1
1	Mechanisms	Block	strong	0	enalaprilat	pubchem	5462501	AT1R	Gene	uniprot	Q9Y2G3	9606	Homo sapiens	12651915	in vitro; in vivo	1	1	0.07696124	1
1	Mechanisms	Inhibit	strong	0	trandolapril	pubchem	5484727	MMP-9	Gene	uniprot	P16035	9606	Homo sapiens	17587759	in vitro; in vivo	1	1	0.07696124	1
1	Mechanisms	Inhibit	strong	0	captopril	pubchem	44093	chymotrypsin	Gene	uniprot	P03973	9606	Homo sapiens	19050326	in vitro	1	1	0.07696124	1
1	Mechanisms	Inhibit	strong	0	captopril	pubchem	44093	IKK	Gene	uniprot	O14920	9606	Homo sapiens	19303015	in vitro	1	1	0.07696124	1
3	Co-prescription	Coadministered_with	strong	0	perindopril	pubchem	107807	Ca(2+)	Chemical	pubchem	271			19620082	in vitro; in vivo	1	1	0.07696124	1
2	Effects	Treatment	strong	0	benazepril	pubchem	5362124	GS	Disease	ols_doid	DOID:4183			20493835	in vivo	1	1	0.07696124	1
2	Effects	Treatment	strong	0	captopril	pubchem	44093	pheochromocytoma	Disease	ols_doid	DOID:0050771			2154406	in vitro; in vivo	1	1	0.07696124	1
1	Mechanisms	Inhibit	strong	0	enalaprilat	pubchem	5462501	p38MAPK	Gene	uniprot	E5RHA7	9606	Homo sapiens	22395404	in vitro; in vivo	1	1	0.07696124	1
1	Mechanisms	Inhibit	strong	0	Benazepril	pubchem	5362124	NF-κB	Gene	uniprot	A2I828	9606	Homo sapiens	23707880	in vivo	1	1	0.07696124	1
2	Effects	Treatment	strong	0	captopril	pubchem	44093	coronary occlusion	Disease	ols_doid	DOID:3362			25592815	in vitro; in vivo	1	1	0.07696124	1
1	Mechanisms	Inhibit	strong	0	lisinopril	pubchem	5362119	matrix metalloproteinase-2	Gene	uniprot	P08253	9606	Homo sapiens	25767848	in vitro; in vivo	1	1	0.07696124	1
1	Mechanisms	Synthesize	strong	0	lisinopril	pubchem	5362119	Agt	Gene	uniprot	A7L3A5	9606	Homo sapiens	26391272	in vivo	1	1	0.07696124	1
2	Effects	Treatment	strong	0	ramipril	pubchem	5362129	scars	Disease	ols_doid	HP:0001075			29463869	in vitro; in vivo	1	1	0.07696124	1
1	Mechanisms	Stimulate	strong	0	ramipril	pubchem	5362129	ANG I	Gene	uniprot	P13489	9606	Homo sapiens	29874111	in vitro; in vivo	1	1	0.07696124	1
2	Effects	Treatment	strong	0	captopril	pubchem	44093	vascular disease	Disease	ols_doid	DOID:178			3534862	clinical	1	1	0.07696124	1
2	Effects	Treatment	strong	0	enalaprilat	pubchem	5462501	erythrocytosis	Disease	ols_doid	DOID:0080290			36856520	in vitro	1	1	0.07696124	1
2	Effects	Prevent	strong	0	enalapril	pubchem	5388962	decline in physical function	Disease	ols_doid	DOID:0080831			39581157	in vivo	1	1	0.07696124	1
2	Effects	Treatment	strong	0	ramipril	pubchem	5362129	CKD	Disease	ols_doid	DOID:784			41110489	in vivo	1	1	0.07696124	1
2	Effects	Treatment	strong	0	captopril	pubchem	44093	Raynaud's disease	Disease	ols_doid	DOID:10300			6393495	clinical	1	1	0.07696124	1
1	Mechanisms	Inhibit	strong	0	enalaprilat	pubchem	5462501	angiotensin-II receptor	Gene	uniprot	Q13767	9606	Homo sapiens	7477443	in vivo	1	1	0.07696124	1
2	Effects	Treatment	strong	1	captopril	pubchem	44093	salt appetite	Disease	ols_doid	SYMP:0000245			8422586	in vivo	1	1	0.07696124	1
2	Effects	Treatment	strong	0	captopril	pubchem	44093	bronchoconstriction	Disease	ols_doid	DOID:0080821			8907588	in vitro; in vivo	1	1	0.07696124	1
1	Mechanisms	Inhibit	strong	0	quinapril	pubchem	54892	3-hydroxy-3-methylglutaryl-coenzyme A (HMGCoA) reductase	Gene	uniprot	P34135	44689	Dictyostelium discoideum	9683927	in vitro; in vivo	1	1	0.07696124	1
3	Co-prescription	Cooccurrence	weak	0	captopril	pubchem	44093	phenytoin	Chemical	pubchem	1775			11097307; 15996772	in vitro; in vitro; in vivo	2	3	0.07694912	1
3	Co-prescription	Cooccurrence	weak	0	captopril	pubchem	44093	canrenoate	Chemical	pubchem	656615			11256540; 16290961	clinical	2	4	0.07694912	1
3	Co-prescription	Cooccurrence	weak	0	ramipril	pubchem	5362129	vitamin E	Chemical	pubchem	14985			11479247; 34363382	clinical; in vivo	2	3	0.07694912	1
3	Co-prescription	Cooccurrence	weak	0	ramipril	pubchem	5362129	prednisone	Chemical	pubchem	5865			11506246; 19628647	clinical	2	2	0.07694912	1
3	Co-prescription	Cooccurrence	weak	0	benazepril	pubchem	5362124	glucose	Chemical	pubchem	5793			11510275; 19748504	in vivo; in vitro; in vivo	2	3	0.07694912	1
3	Co-prescription	Cooccurrence	weak	0	enalapril	pubchem	5388962	enalaprilat	Chemical	pubchem	5462501			11523062; 6289858	clinical; in vivo	2	2	0.07694912	1
3	Co-prescription	Cooccurrence	weak	0	enalapril	pubchem	5388962	rapamycin	Chemical	pubchem	5284616			11566913; 21393611	in vivo; clinical	2	2	0.07694912	1
3	Co-prescription	Cooccurrence	weak	0	delapril	pubchem	5362116	indapamide	Chemical	pubchem	3702			12201354; 12574793	clinical	2	2	0.07694912	1
3	Co-prescription	Cooccurrence	weak	0	fosinopril	pubchem	9601226	indapamide	Chemical	pubchem	3702			12201354; 20053144	clinical	2	3	0.07694912	1
3	Co-prescription	Cooccurrence	weak	0	lisinopril	pubchem	5362119	L-158,809	Chemical	pubchem	183134			12444208; 9567218	in vivo	2	3	0.07694912	1
2	Effects	Ameliorate	medium	0	quinapril	pubchem	54892	peritoneal fibrosis	Disease	ols_doid	DOID:0050855			12457623; 16214149	in vivo	2	2	0.07694912	1
3	Co-prescription	Cooccurrence	weak	0	ramipril	pubchem	5362129	furosemide	Chemical	pubchem	3440			12798820; 21450356	in vivo	2	2	0.07694912	1
3	Co-prescription	Cooccurrence	weak	0	ramipril	pubchem	5362129	telmisartan	Chemical	pubchem	65999			15155118; 16222899	clinical	2	3	0.07694912	1
3	Co-prescription	Cooccurrence	weak	0	fosinopril	pubchem	9601226	pravastatin	Chemical	pubchem	54687			15514192; 9763538	clinical; in vitro; in vivo	2	3	0.07694912	1
2	Effects	Induce	medium	0	imidapril	pubchem	5464343	dry cough	Disease	ols_doid	SYMP:0000025			16097368; 8569047	in vivo	2	2	0.07694912	1
3	Co-prescription	Cooccurrence	weak	0	lisinopril	pubchem	5362119	telmisartan	Chemical	pubchem	65999			16112244; 25399733	clinical	2	3	0.07694912	1
3	Co-prescription	Cooccurrence	weak	0	enalapril	pubchem	5388962	lercanidipine	Chemical	pubchem	65866			16331117; 17581601	clinical	2	4	0.07694912	1
3	Co-prescription	Cooccurrence	weak	0	perindopril	pubchem	107807	amiodarone	Chemical	pubchem	2157			16776916; 16825288	clinical	2	3	0.07694912	1
3	Co-prescription	Cooccurrence	weak	0	ramipril	pubchem	5362129	bosentan	Chemical	pubchem	104865			17097496; 18492122	in vivo	2	4	0.07694912	1
3	Co-prescription	Cooccurrence	weak	0	ramipril	pubchem	5362129	carvedilol	Chemical	pubchem	2585			17365932; 19597055	clinical; in vivo	2	2	0.07694912	1
3	Co-prescription	Cooccurrence	weak	0	enalapril	pubchem	5388962	eplerenone	Chemical	pubchem	443872			17699311; 18227404	clinical; in vivo	2	3	0.07694912	1
3	Co-prescription	Cooccurrence	weak	0	enalapril	pubchem	5388962	nitrendipine	Chemical	pubchem	4507			19499963; 2422487	clinical; in vivo	2	3	0.07694912	1
3	Co-prescription	Cooccurrence	weak	0	captopril	pubchem	44093	indapamide	Chemical	pubchem	3702			19633451; 21995907	in vivo	2	4	0.07694912	1
3	Co-prescription	Cooccurrence	weak	0	captopril	pubchem	44093	spironolactone	Chemical	pubchem	5833			19633453; 7805462	in vivo; clinical	2	2	0.07694912	1
3	Co-prescription	Cooccurrence	weak	0	lisinopril	pubchem	5362119	eplerenone	Chemical	pubchem	443872			19820754; 27822449	clinical; in vivo	2	3	0.07694912	1
3	Co-prescription	Cooccurrence	weak	0	captopril	pubchem	44093	metoprolol	Chemical	pubchem	4171			2006653; 8110623	clinical; in vivo	2	3	0.07694912	1
3	Co-prescription	Cooccurrence	weak	0	lisinopril	pubchem	5362119	rosuvastatin	Chemical	pubchem	446157			20719975; 21878554	in vitro; in vivo; in vivo	2	2	0.07694912	1
3	Co-prescription	Cooccurrence	weak	0	enalapril	pubchem	5388962	atorvastatin	Chemical	pubchem	60823			21393611; 25230980	clinical	2	3	0.07694912	1
3	Co-prescription	Cooccurrence	weak	0	captopril	pubchem	44093	angiotensin-(1-7)	Chemical	pubchem	123805			24390175; 28758595	in vitro; in vivo; in vitro	2	3	0.07694912	1
3	Co-prescription	Cooccurrence	weak	0	enalapril	pubchem	5388962	aliskiren	Chemical	pubchem	5493444			24880039; 28948656	in vivo; clinical	2	3	0.07694912	1
3	Co-prescription	Cooccurrence	weak	0	ramipril	pubchem	5362129	indomethacin	Chemical	pubchem	3715			2522661; 7635531	in vivo	2	3	0.07694912	1
3	Co-prescription	Cooccurrence	weak	0	enalapril	pubchem	5388962	milrinone	Chemical	pubchem	4197			2556283; 2836220	in vivo	2	3	0.07694912	1
3	Co-prescription	Cooccurrence	weak	0	lisinopril	pubchem	5362119	spironolactone	Chemical	pubchem	5833			26178166; 27822449	in vitro; in vivo	2	3	0.07694912	1
3	Co-prescription	Cooccurrence	weak	0	benazepril	pubchem	5362124	robenacoxib	Chemical	pubchem	6433107			27302598; 27338786	in vivo	2	4	0.07694912	1
3	Co-prescription	Cooccurrence	weak	0	enalapril	pubchem	5388962	indomethacin	Chemical	pubchem	3715			2827471; 31820361	clinical	2	4	0.07694912	1
3	Co-prescription	Cooccurrence	weak	0	lisinopril	pubchem	5362119	sodium fluoride	Chemical	pubchem	5235			31710167; 33893992	in vivo	2	4	0.07694912	1
2	Effects	Therapy	medium	0	captopril	pubchem	44093	diabetic nephropathy	Disease	ols_doid	DOID:0070314			3295665; 7700028	clinical	2	2	0.07694912	1
3	Co-prescription	Cooccurrence	weak	0	ramipril	pubchem	5362129	empagliflozin	Chemical	pubchem	11949646			37428955; 38960044	in vivo; clinical	2	3	0.07694912	1
2	Effects	Induce	medium	0	Captopril	pubchem	44093	cytotoxicity	Disease	ols_doid	DOID:0111941			40542768; 9587014	in vitro; in vitro; in vivo	2	2	0.07694912	1
3	Co-prescription	Cooccurrence	weak	0	captopril	pubchem	44093	NE	Chemical	pubchem	23935			6284411; 8859936	in vivo	2	4	0.07694912	1
3	Co-prescription	Cooccurrence	weak	0	captopril	pubchem	44093	SQ 28,603	Chemical	pubchem	123742			8531099; 8632340	in vivo	2	2	0.07694912	1
3	Co-prescription	Cooccurrence	weak	0	captopril	pubchem	44093	icatibant	Chemical	pubchem	6918173			8840871; 9791144	in vivo; clinical	2	3	0.07694912	1
3	Co-prescription	Cooccurrence	weak	0	moexipril	pubchem	91270	hydrochlorothiazide	Chemical	pubchem	3639			9010710; 9140801	clinical	2	3	0.07694912	1
3	Co-prescription	Cooccurrence	weak	0	captopril	pubchem	44093	pravastatin	Chemical	pubchem	54687			9676717; 9683046	in vivo	2	4	0.07694912	1
2	Effects	Decrease	medium	0	perindopril	pubchem	107807	kidney hypertrophy	Disease	ols_doid	DOID:9622			11856772; 12689819; 16502511; 7646844; 8637188	in vivo; in vitro; in vivo; clinical	5	6	0.07677339	1
1	Mechanisms	Secrete	weak	0	captopril	pubchem	44093	renin	Gene	uniprot	P01019	9606	Homo sapiens	1307720; 1317225; 6196593; 7036759; 8738111	in vitro; in vivo; in vivo	5	5	0.07677339	1
3	Co-prescription	Coadministered_with	strong	0	ramipril	pubchem	5362129	furosemide	Chemical	pubchem	3440			11851355; 1725026; 2143597; 2474099	in vitro; in vivo; clinical; in vivo	4	5	0.07674817	1
2	Effects	Prevent	strong	0	enalapril	pubchem	5388962	infarction	Disease	ols_doid	DOID:13738			16908757; 2856461; 8476087; 9594263	in vivo; clinical	4	4	0.07674817	1
2	Effects	Treatment	strong	0	spirapril	pubchem	5311447	essential hypertension	Disease	ols_doid	DOID:10825			8061845; 8061848; 8061853; 9493699	clinical	4	4	0.07674817	1
1	Mechanisms	Inhibit	strong	0	enalapril	pubchem	5388962	renin-angiotensin	Gene	uniprot	Q15296	9606	Homo sapiens	11288044; 11488744; 12372674; 15257186; 15452190; 15589004; 16042986; 1928402; 20429803; 2164528; 2172161; 2405694; 24630519; 27147668; 27455575; 2831078; 6098235; 6295819; 7930196; 7967354; 8091887; 8092208; 8884552; 9006812; 9386177; 9869008	clinical; in vivo; in vitro; in vivo; clinical; in vitro; in vivo; in vitro	26	26	0.07671137	1
2	Effects	Patient	weak	0	perindopril	pubchem	107807	essential hypertensive	Disease	ols_doid	DOID:9427			10321443; 10583036; 11157185; 11504165; 11641310; 11798658; 12214263; 12522468; 12708879; 12803735; 12808303; 12946547; 1395119; 14724419; 14751655; 15001199; 15110902; 15163387; 15257187; 15323062; 15449975; 16175942; 16335885; 1657092; 17066085; 1725198; 1725201; 1725202; 17472022; 17583188; 17969366; 18235048; 18305548; 1873003; 18793109; 19247267; 19564839; 19827645; 19888783; 1998761; 201757…	clinical; in vivo; in vitro; in vivo; clinical; in vitro; in vitro	76	76	0.07667199	1
2	Effects	Patient	weak	0	captopril	pubchem	44093	type II diabetes mellitus	Disease	ols_doid	DOID:9352			10692751; 10785875; 11472461; 12502669; 15665549; 1581012; 1600852; 2044397; 2210987; 7891796; 8447032; 8742566; 8886549; 9732338	clinical	14	16	0.07647854	1
1	Mechanisms	Inhibit	strong	0	ramipril	pubchem	5362129	renin-angiotensin	Gene	uniprot	Q15296	9606	Homo sapiens	11174028; 11575208; 16822509; 16845252; 1999357; 20050585; 20968182; 2483429; 2532921; 9294828; 9306261; 9353383	in vivo; clinical; in vitro; in vitro; in vivo	12	12	0.07584999	1
1	Mechanisms	Inhibit	strong	0	lisinopril	pubchem	5362119	aminopeptidase P	Gene	uniprot	Q9UQ80	9606	Homo sapiens	14527819; 15106813; 18440066; 1966900; 8392718; 8938667	in vivo; in vitro; in vivo	6	6	0.07553616	1
1	Mechanisms	Activate	strong	0	enalapril	pubchem	5388962	renin-angiotensin	Gene	uniprot	Q15296	9606	Homo sapiens	16227143; 1676367; 16859993; 16924413; 2220604; 2225374; 29042425; 7930196; 8074020; 9110255	clinical; in vivo	10	10	0.07550878	1
1	Mechanisms	Increase	medium	0	perindopril	pubchem	107807	renin	Gene	uniprot	P01019	9606	Homo sapiens	1282386; 1660448; 22357413; 7700888; 8144213; 8845072; 8961071; 9323291	in vivo; clinical	8	10	0.07536315	1
1	Mechanisms	Enhance	medium	0	captopril	pubchem	44093	renin	Gene	uniprot	P01019	9606	Homo sapiens	1636021; 16998537; 1847704; 1986918; 2440439; 6325675; 8368393; 8709342	in vivo; clinical	8	8	0.07536315	1
2	Effects	Patient	weak	0	Quinapril	pubchem	54892	hypertensive	Disease	ols_doid	DOID:9427			11765480; 12149661; 12441222; 12799093; 12808303; 15117912; 1559192; 15741734; 1575170; 17086021; 17272962; 17460710; 17928625; 18568956; 18587241; 18670740; 3190999; 7662247; 7859244; 8319817; 8546341; 8790251; 8894262; 8930174; 8986916; 9008252; 9049526	clinical; clinical; in vitro; in vitro	27	27	0.07524355	1
2	Effects	Treatment	strong	0	enalapril	pubchem	5388962	renal injury	Disease	ols_doid	DOID:0080204			11711505; 12954793; 16772709; 27238873; 3038404; 31535830; 38198460; 8190327; 8964641	in vivo; clinical	9	9	0.07505875	1
2	Effects	Induce	medium	0	captopril	pubchem	44093	hypotensive	Disease	ols_doid	SYMP:0000893			1334354; 1662280; 17850902; 2404862; 2557739; 26458404; 30372885; 3069933; 3275734; 34857899; 3537354; 6191727; 6354932	in vivo; in vitro; in vivo; clinical	13	13	0.07505556	1
2	Effects	Improve	medium	0	Enalapril	pubchem	5388962	diabetes-related	Disease	ols_doid	DOID:9351			17196960; 19187647; 7854171	in vivo; clinical	3	3	0.07499782	1
1	Mechanisms	Enhance	medium	0	captopril	pubchem	44093	bradykinin-induced	Gene	uniprot	P01042	9606	Homo sapiens	6173526; 8112404; 8432310	in vivo; in vitro; in vivo	3	3	0.07499782	1
1	Mechanisms	Inhibit	strong	0	enalaprilat	pubchem	5462501	chymase	Gene	uniprot	P23946	9606	Homo sapiens	10720592; 11263608	clinical; in vitro	2	2	0.07495044	1
2	Effects	Prevent	strong	1	enalapril	pubchem	5388962	vascular injury	Disease	ols_doid	DOID:0080856			11040237; 14706568	in vivo	2	2	0.07495044	1
1	Mechanisms	Inhibit	strong	0	imidapril	pubchem	5464343	calcium channel	Gene	uniprot	Q9UL62	9606	Homo sapiens	16766855; 8743536	clinical; in vivo; in vitro; in vivo	2	2	0.07495044	1
2	Effects	Prevent	strong	0	captopril	pubchem	44093	albuminuria	Disease	ols_doid	DOID:9617			2055428; 9933759	in vitro; in vivo; in vivo	2	2	0.07495044	1
3	Co-prescription	Coadministered_with	strong	0	perindopril	pubchem	107807	dexamethasone	Chemical	pubchem	5743			24519760; 27019898	in vivo	2	2	0.07495044	1
1	Mechanisms	Inhibit	strong	0	Vadadustat	pubchem	23634441	hypoxia-inducible factor prolyl-hydroxylase domain	Gene	uniprot	Q9GZT9	9606	Homo sapiens	28343225; 29672740	clinical	2	3	0.07495044	1
2	Effects	Attenuate	medium	0	Captopril	pubchem	44093	hepatic fibrosis	Disease	ols_doid	DOID:0061215			11438504; 18191530; 21189448; 7804427	in vivo; in vitro; in vivo	4	4	0.07487952	1
1	Mechanisms	Increase	medium	0	captopril	pubchem	44093	AI	Gene	uniprot	Q9HBK5	9606	Homo sapiens	15754263; 3016357; 3038403; 6384268	in vitro; in vitro; in vivo	4	4	0.07487952	1
1	Mechanisms	Decrease	medium	0	Enalapril	pubchem	5388962	TGF-beta1	Gene	uniprot	A0A510GAF6	9606	Homo sapiens	12883979; 19197123; 19349682; 22129820; 9357928; 9621288	in vivo	6	7	0.07478080	1
1	Mechanisms	Reduce	medium	0	captopril	pubchem	44093	AI	Gene	uniprot	Q9HBK5	9606	Homo sapiens	1487127; 2191795; 3884072; 3905501; 6997093; 7721047	in vitro; in vivo; in vivo; in vitro	6	6	0.07478080	1
2	Effects	Treatment	strong	0	temocapril	pubchem	443874	diabetic	Disease	ols_doid	DOID:8947			10502942; 12477969; 7815741	in vivo; in vitro; in vivo	3	3	0.07457170	1
1	Mechanisms	Potentiate	strong	0	ramipril	pubchem	5362129	bradykinin	Gene	uniprot	P14735	9606	Homo sapiens	10630734; 2853732; 9733359	in vivo; in vitro; in vivo	3	3	0.07457170	1
3	Co-prescription	Coadministered_with	strong	0	fosinopril	pubchem	9601226	irbesartan	Chemical	pubchem	3749			14508195; 16029550; 17926612	clinical; in vivo	3	4	0.07457170	1
2	Effects	Treatment	strong	0	Fosinopril	pubchem	9601226	type 2 diabetic	Disease	ols_doid	DOID:8947			16634995; 8656660; 9366283	clinical; in vivo	3	3	0.07457170	1
2	Effects	Treatment	strong	0	lisinopril	pubchem	5362119	renal failure	Disease	ols_doid	SYMP:0000731			17053543; 3038391; 7995322	in vivo; clinical	3	3	0.07457170	1
2	Effects	Treatment	strong	0	captopril	pubchem	44093	nephrotic	Disease	ols_doid	DOID:1184			2270368; 6340493; 9107441	in vivo; in vitro	3	3	0.07457170	1
1	Mechanisms	Attenuate	medium	0	Enalapril	pubchem	5388962	endothelin-1-induced	Gene	uniprot	P19075	9606	Homo sapiens	12574005	in vivo	1	1	0.07449848	1
2	Effects	Attenuate	medium	0	Enalapril	pubchem	5388962	cardiorenal damage	Disease	ols_doid	DOID:11452			14629192	in vitro; in vivo	1	1	0.07449848	1
2	Effects	Suppress	medium	0	quinapril	pubchem	54892	inflammatory arthritis.	Disease	ols_doid	DOID:848			15353612	in vitro; in vivo	1	2	0.07449848	1
2	Effects	Attenuate	medium	0	Ramipril	pubchem	5362129	cardiac hypertrophy	Disease	ols_doid	DOID:9622			15671045	in vitro	1	1	0.07449848	1
2	Effects	Improve	medium	1	captopril	pubchem	44093	cardiac hypertrophy	Disease	ols_doid	DOID:9622			17679035	in vivo	1	1	0.07449848	1
2	Effects	Attenuate	medium	0	Enalapril	pubchem	5388962	GS	Disease	ols_doid	DOID:4183			1877649	in vivo	1	1	0.07449848	1
2	Effects	Improve	medium	0	enalapril	pubchem	5388962	osteoporosis	Disease	ols_doid	DOID:11476			18847324	in vitro	1	1	0.07449848	1
1	Mechanisms	Attenuate	medium	0	Captopril	pubchem	44093	matrix metalloproteinase-2 and -9	Gene	uniprot	Q9NRE1	9606	Homo sapiens	19057128	in vitro; in vivo	1	1	0.07449848	1
2	Effects	Decrease	medium	0	ramipril	pubchem	5362129	CKD	Disease	ols_doid	DOID:784			22198016	in vivo	1	1	0.07449848	1
1	Mechanisms	Attenuate	medium	0	Captopril	pubchem	44093	leptin	Gene	uniprot	B2R8Y2	9606	Homo sapiens	22610169	in vivo	1	1	0.07449848	1
2	Effects	Attenuate	medium	0	ramipril	pubchem	5362129	inflammation	Disease	ols_doid	SYMP:0000061			23079082	in vitro; in vivo	1	1	0.07449848	1
2	Effects	Attenuate	medium	0	Enalapril	pubchem	5388962	ischaemic brain oedema	Disease	ols_doid	DOID:2316			24471927	in vivo	1	1	0.07449848	1
2	Effects	Attenuate	medium	0	delapril	pubchem	5362116	MI-induced	Disease	ols_doid	DOID:0111734			26321755	in vitro; in vivo	1	1	0.07449848	1
1	Mechanisms	Attenuate	medium	0	Captopril	pubchem	44093	Prion Peptide-Mediated	Gene	uniprot	P04156	9606	Homo sapiens	30288697	in vitro; in vivo	1	1	0.07449848	1
1	Mechanisms	Attenuate	medium	0	Captopril	pubchem	44093	PrP	Gene	uniprot	Q9BXL6	9606	Homo sapiens	30288697	in vitro; in vivo	1	1	0.07449848	1
1	Mechanisms	Normalize	medium	0	enalapril	pubchem	5388962	IFN-γ	Gene	uniprot	Q13287	9606	Homo sapiens	31535830	in vivo	1	1	0.07449848	1
1	Mechanisms	Attenuate	medium	0	Trandolapril	pubchem	5484727	angiotensin I	Gene	uniprot	P50052	9606	Homo sapiens	3383998	in vivo	1	1	0.07449848	1
2	Effects	Alleviate	medium	0	Captopril	pubchem	44093	oxidative	Disease	ols_doid	DOID:0060286			34953892	in vitro; in vivo	1	2	0.07449848	1
2	Effects	Alleviate	medium	0	Captopril	pubchem	44093	epilepsy	Disease	ols_doid	DOID:1826			36104755	in vivo	1	1	0.07449848	1
2	Effects	Suppress	medium	0	fosinopril	pubchem	9601226	tumor	Disease	ols_doid	DOID:0080366			41271670	in vitro; in vivo	1	1	0.07449848	1
2	Effects	Reduce	medium	0	captopril	pubchem	44093	reduced increase in	Disease	ols_doid	DOID:8719			7597145	in vivo	1	1	0.07449848	1
2	Effects	Induce	medium	0	cilazapril	pubchem	56330	apnea-induced	Disease	ols_doid	DOID:0050847			7617607	clinical	1	1	0.07449848	1
1	Mechanisms	Attenuate	medium	0	Captopril	pubchem	44093	CSE-induced	Gene	uniprot	Q15119	9606	Homo sapiens	9199272	in vitro	1	1	0.07449848	1
2	Effects	Attenuate	medium	0	trandolapril	pubchem	5484727	cardiac SR dysfunction	Disease	ols_doid	DOID:9779			9489622	in vitro; in vivo	1	1	0.07449848	1
2	Effects	Attenuate	medium	0	captopril	pubchem	44093	atherosclerosis	Disease	ols_doid	DOID:1936			9554802	in vitro; in vivo	1	1	0.07449848	1
2	Effects	Effect	weak	0	enalapril	pubchem	5388962	pressure	Disease	ols_doid	DOID:1572			10862446; 15662233; 1614072; 18343247; 18799820; 24519863; 2540388; 27834686; 2843201; 3011329; 3038408; 3241238; 33963573; 6089325; 8557971; 9270085	clinical; in vivo; in vitro; in vivo; in vitro	16	16	0.07440944	1
1	Mechanisms	Inhibit	strong	0	enalapril	pubchem	5388962	renin-angiotensin-aldosterone	Gene	uniprot	B4DE80	9606	Homo sapiens	1484407; 24667808; 27036051; 3026539; 39206534; 8915446; 9208042; 9550640	in vivo; clinical	8	8	0.07435406	1
2	Effects	Patient	weak	0	enalapril	pubchem	5388962	heart failure	Disease	ols_doid	SYMP:0000292			10089936; 10099910; 10400007; 11117374; 12208593; 12788569; 1329478; 1463530; 15115904; 15798702; 16086927; 16148375; 16339819; 1638712; 1675867; 1676239; 17068892; 18528751; 19299427; 1931347; 2024543; 20516425; 2178657; 25176015; 25403646; 2541754; 26022006; 26746371; 26915374; 27296397; 2821938; 28244205; 28330649; 28980368; 29129252; 29468383; 29653636; 29776559; 2989349; 2994698; 2994990; 30…	clinical; clinical; in vitro	81	81	0.07434239	1
2	Effects	Effect	weak	0	enalapril	pubchem	5388962	hypertensive	Disease	ols_doid	DOID:9427			10052641; 10408249; 10445129; 10489114; 10652036; 10706380; 10803488; 10968199; 11110232; 11116103; 11191827; 11527119; 11689274; 11939622; 12574005; 12584835; 12611644; 12782212; 12799093; 12872054; 12878374; 1289501; 1325517; 1341608; 14596367; 14716214; 14747881; 15076169; 15076198; 1521370; 1531207; 15379961; 1545401; 15730439; 15750263; 1582056; 16036499; 16206600; 16680070; 16984089; 170830…	in vivo; clinical; in vitro; in vivo; in vitro; clinical; in vitro; clinical; in vitro; in vivo	124	124	0.07397475	1
1	Mechanisms	Enhance	medium	0	enalapril	pubchem	5388962	bradykinin	Gene	uniprot	P14735	9606	Homo sapiens	1330401; 14744816; 17898118; 2854218; 8448072	in vitro; in vivo; in vivo; clinical	5	5	0.07370245	1
1	Mechanisms	Inhibit	strong	0	enalapril	pubchem	5388962	insulin	Gene	uniprot	P01308	9606	Homo sapiens	10192233; 16794490; 17130509; 8141692; 8144214; 8466592	clinical; in vivo; clinical; in vivo; in vitro	6	6	0.07364775	1
2	Effects	Treatment	strong	0	delapril	pubchem	5362116	essential hypertension	Disease	ols_doid	DOID:10825			10826395; 12574793; 16060411; 16912024; 2009146; 7584934	clinical	6	6	0.07364775	1
1	Mechanisms	Bind	strong	1	lisinopril	pubchem	5362119	Ang II	Gene	uniprot	P12004	9606	Homo sapiens	10596285	in vivo	1	1	0.07361509	1
1	Mechanisms	Antagonize	strong	0	captopril	pubchem	44093	ATII	Gene	uniprot	Q6UVH2	9606	Homo sapiens	10742708	clinical	1	1	0.07361509	1
1	Mechanisms	Antagonize	strong	0	enalapril	pubchem	5388962	AT(1)	Gene	uniprot	Q99489	9606	Homo sapiens	10818066	in vitro; in vivo	1	1	0.07361509	1
1	Mechanisms	Block	strong	0	lisinopril	pubchem	5362119	AII receptor	Gene	uniprot	Q65Z67	9606	Homo sapiens	11316852	in vivo	1	1	0.07361509	1
1	Mechanisms	Block	strong	0	ramipril	pubchem	5362129	AT(1)	Gene	uniprot	Q99489	9606	Homo sapiens	11401943	in vivo	1	1	0.07361509	1
3	Co-prescription	Coadministered_with	strong	0	trandolapril	pubchem	5484727	eplerenone	Chemical	pubchem	443872			12783115	in vivo	1	1	0.07361509	1
3	Co-prescription	Coadministered_with	strong	0	temocapril	pubchem	443874	losartan	Chemical	pubchem	3961			15894837	clinical	1	1	0.07361509	1
1	Mechanisms	Stimulate	strong	0	enalaprilat	pubchem	5462501	t-PA	Gene	uniprot	B7ZLB1	9606	Homo sapiens	16166566	clinical	1	1	0.07361509	1
1	Mechanisms	Antagonize	strong	0	enalaprilat	pubchem	5462501	AT(1)-receptor	Gene	uniprot	Q8TBG4	9606	Homo sapiens	16490762	in vivo	1	1	0.07361509	1
1	Mechanisms	Antagonize	strong	0	perindopril	pubchem	107807	angiotensin II (type 1)-receptor	Gene	uniprot	P08473	9606	Homo sapiens	16528251	in vivo	1	1	0.07361509	1
1	Mechanisms	Inhibit	strong	0	perindopril	pubchem	107807	MMPs	Gene	uniprot	P51512	9606	Homo sapiens	17158349	in vivo	1	1	0.07361509	1
3	Co-prescription	Coadministered_with	strong	0	enalapril	pubchem	5388962	amiodarone	Chemical	pubchem	2157			18753727	clinical	1	1	0.07361509	1
2	Effects	Protect	strong	0	captopril	pubchem	44093	chronic heart failure	Disease	ols_doid	DOID:0051064			2244503	in vitro	1	1	0.07361509	1
1	Mechanisms	Block	strong	0	trandolapril	pubchem	5484727	ET(A) receptor	Gene	uniprot	Q13287	9606	Homo sapiens	22487948	in vivo	1	1	0.07361509	1
3	Co-prescription	Coadministered_with	strong	0	fosinopril	pubchem	9601226	pravastatin	Chemical	pubchem	54687			23111852	clinical; in vitro	1	1	0.07361509	1
2	Effects	Prevent	strong	0	captopril	pubchem	44093	hyperactivity	Disease	ols_doid	SYMP:0019183			25703442	in vivo	1	1	0.07361509	1
1	Mechanisms	Inhibit	strong	0	lisinopril	pubchem	5362119	mineralocorticoid receptor	Gene	uniprot	O43709	9606	Homo sapiens	26178166	in vitro	1	1	0.07361509	1
1	Mechanisms	Inhibit	strong	0	captopril	pubchem	44093	ADH-stimulated	Gene	uniprot	Q06136	9606	Homo sapiens	3323602	in vitro; in vivo	1	1	0.07361509	1
1	Mechanisms	Inhibit	strong	0	lisinopril	pubchem	5362119	rho-kinase	Gene	uniprot	E9PF63	9606	Homo sapiens	39592228	in vitro; in vivo	1	1	0.07361509	1
1	Mechanisms	Block	strong	0	trandolapril	pubchem	5484727	renin-angiotensin	Gene	uniprot	Q15296	9606	Homo sapiens	41154686	in vivo	1	1	0.07361509	1
3	Co-prescription	Coadministered_with	strong	0	captopril	pubchem	44093	amlodipine	Chemical	pubchem	2162			8310978	clinical	1	1	0.07361509	1
1	Mechanisms	Inhibit	strong	1	ramipril	pubchem	5362129	AII AT1-receptor	Gene	uniprot	P33396	9103	Meleagris gallopavo	8879346	in vivo	1	1	0.07361509	1
3	Co-prescription	Coadministered_with	strong	0	quinapril	pubchem	54892	quinapril	Chemical	pubchem	54892			11709406; 11791032; 1575170; 8006914; 9798525	in vivo; clinical	5	5	0.07346735	1
2	Effects	Treatment	strong	0	perindopril	pubchem	107807	proteinuria	Disease	ols_doid	DOID:576			12436341; 12692572; 16175942; 23326865; 9426847	clinical	5	5	0.07346735	1
3	Co-prescription	Coadministered_with	strong	0	captopril	pubchem	44093	sodium	Chemical	pubchem	5360545			20035777; 2070457; 22846885; 2580182; 26970564; 3115122; 7756099	in vivo; clinical	7	8	0.07332004	1
2	Effects	Reduce	medium	0	benazepril	pubchem	5362124	albuminuria	Disease	ols_doid	DOID:9617			11510750; 23535223	clinical	2	2	0.07289916	1
2	Effects	Reduce	medium	0	perindopril	pubchem	107807	myointimal hyperplasia	Disease	ols_doid	DOID:0080365			1452289; 15981121	in vivo	2	2	0.07289916	1
2	Effects	Reduce	medium	0	ramipril	pubchem	5362129	AF	Disease	ols_doid	SYMP:0000226			18566593; 21335482	clinical	2	2	0.07289916	1
1	Mechanisms	Increase	medium	0	captopril	pubchem	44093	vasopressin	Gene	uniprot	P01185	9606	Homo sapiens	18052934; 24650734; 3512121; 6343906; 7028623; 7977842; 7996790	in vivo; clinical; in vitro; in vivo	7	7	0.07258684	1
1	Mechanisms	Increase	medium	0	captopril	pubchem	44093	PRA	Gene	uniprot	A6NGN4	9606	Homo sapiens	2191978; 2253658; 2677140; 3034318; 6749345; 6993602; 7037811	clinical; in vivo; in vitro; in vivo	7	7	0.07258684	1
2	Effects	Prevent	strong	0	captopril	pubchem	44093	myocardial cell hypertrophy	Disease	ols_doid	DOID:9767			1387507; 1953205; 21171442; 9403625	in vivo; in vitro; in vivo	4	4	0.07248439	1
3	Co-prescription	Coadministered_with	strong	0	enalapril	pubchem	5388962	calcium	Chemical	pubchem	5460341			15997634; 19145073; 7703975; 9267040	clinical; in vivo	4	5	0.07248439	1
3	Co-prescription	Coadministered_with	strong	0	enalapril	pubchem	5388962	eplerenone	Chemical	pubchem	443872			16546838; 16650491; 17699311; 18094029	in vivo; clinical	4	5	0.07248439	1
1	Mechanisms	Block	strong	0	captopril	pubchem	44093	AI	Gene	uniprot	Q9HBK5	9606	Homo sapiens	1936912; 6099265; 6099783; 7516008	in vivo; in vitro; in vivo	4	4	0.07248439	1
1	Mechanisms	Inhibit	strong	0	CI-906	pubchem	54891	ACE	Gene	uniprot	P20366	9606	Homo sapiens	2197098; 3020249; 3309510; 6323223	clinical; in vitro; in vivo; in vivo	4	4	0.07248439	1
1	Mechanisms	Antagonize	strong	0	enalapril	pubchem	5388962	TGF-beta	Gene	uniprot	A6MIV6	9606	Homo sapiens	10760085; 17164399	in vivo	2	2	0.07236594	1
1	Mechanisms	Inhibit	strong	0	lisinopril	pubchem	5362119	AT1-receptor	Gene	uniprot	Q13063	9606	Homo sapiens	10805052; 9107180	clinical; in vitro; in vivo	2	2	0.07236594	1
2	Effects	Prevent	strong	0	temocapril	pubchem	443874	endothelial dysfunction	Disease	ols_doid	DOID:9779			10969153; 12618237	in vitro; in vivo; in vivo	2	2	0.07236594	1
1	Mechanisms	Bind	strong	0	lisinopril	pubchem	5362119	angiotensin II	Gene	uniprot	P50052	9606	Homo sapiens	1320075; 19021699	in vitro; in vivo; in vitro	2	2	0.07236594	1
1	Mechanisms	Inhibit	strong	0	cilazapril	pubchem	56330	AT1 receptor	Gene	uniprot	Q13063	9606	Homo sapiens	15772527; 8795070	in vitro; in vivo; in vivo	2	2	0.07236594	1
1	Mechanisms	Block	strong	0	captopril	pubchem	44093	Y(1) receptor	Gene	uniprot	P35916	9606	Homo sapiens	18047624; 20852041	in vivo	2	2	0.07236594	1
2	Effects	Protect	strong	0	zofenopril	pubchem	92400	ischemia-induced	Disease	ols_doid	DOID:326			21888941; 27381758	in vivo	2	2	0.07236594	1
2	Effects	Prevent	strong	1	ramipril	pubchem	5362129	left ventricular dysfunction	Disease	ols_doid	DOID:0051064			36757536; 9039145	clinical; in vivo	2	2	0.07236594	1
1	Mechanisms	Inhibit	strong	0	enalapril	pubchem	5388962	kallikrein	Gene	uniprot	P05154	9606	Homo sapiens	6143602; 7568335	in vivo	2	2	0.07236594	1
1	Mechanisms	Antagonize	strong	0	lisinopril	pubchem	5362119	AT1-receptor	Gene	uniprot	Q13063	9606	Homo sapiens	11881107; 14597946; 26234277	in vivo; clinical	3	3	0.07231195	1
1	Mechanisms	Antagonize	strong	0	temocapril	pubchem	443874	angiotensin-converting enzyme	Gene	uniprot	P12821	9606	Homo sapiens	12135325; 15302988; 9101313	in vivo; in vitro	3	3	0.07231195	1
1	Mechanisms	Inhibit	strong	0	zofenopril	pubchem	92400	ACE inhibitors	Gene	uniprot	P08473	9606	Homo sapiens	1387799; 2836109; 29972310	in vitro; in vivo; clinical	3	3	0.07231195	1
1	Mechanisms	Block	strong	0	perindopril	pubchem	107807	angiotensin subtype 1 receptors	Gene	uniprot	P30556	9606	Homo sapiens	1452289; 14871039; 7995623	in vivo	3	3	0.07231195	1
1	Mechanisms	Stimulate	strong	0	captopril	pubchem	44093	insulin-stimulated	Gene	uniprot	Q8TDJ4	9606	Homo sapiens	14624398; 27487419; 9392479	in vitro; in vivo; in vivo	3	3	0.07231195	1
2	Effects	Patient	weak	0	captopril	pubchem	44093	heart failure	Disease	ols_doid	SYMP:0000292			10226860; 10376178; 10393392; 10404354; 10437875; 10516413; 10707752; 10821361; 10827391; 10937952; 10937982; 10947144; 11131930; 11423708; 11840808; 11916359; 12792707; 1329477; 1337738; 1389702; 14610160; 1532321; 15989909; 16086938; 16209966; 1626500; 16301343; 1644089; 1676239; 17317365; 1746416; 1833901; 1975780; 1993795; 2145238; 2244503; 2447297; 2487524; 2527829; 2876233; 2893080; 2953224…	clinical; in vitro; clinical; in vitro	69	72	0.07216681	1
2	Effects	Treatment	strong	0	captopril	pubchem	44093	hypotensive	Disease	ols_doid	SYMP:0000893			11208752; 11564981; 1440402; 15071356; 15925907; 2340976; 2404863; 26764145; 2876791; 3294614; 3513052; 37958990; 6257882; 6354531; 6756701; 7049919; 8339466	in vitro; in vivo; clinical; in vitro; in vivo	17	17	0.07204392	1
1	Mechanisms	Reduce	medium	0	captopril	pubchem	44093	insulin	Gene	uniprot	P01308	9606	Homo sapiens	1621869; 2552916; 26918946; 9335414	in vivo; clinical	4	4	0.07175954	1
2	Effects	Therapy	medium	0	perindopril	pubchem	107807	heart failure	Disease	ols_doid	SYMP:0000292			10367600; 31324258; 8328367	clinical; in vitro; in vivo	3	3	0.07158883	1
1	Mechanisms	Increase	medium	0	Enalaprilat	pubchem	5462501	t-PA	Gene	uniprot	B7ZLB1	9606	Homo sapiens	12566370; 16166566; 18259028	clinical	3	3	0.07158883	1
1	Mechanisms	Decrease	medium	0	Enalapril	pubchem	5388962	p53	Gene	uniprot	Q9BVI0	9606	Homo sapiens	16900775; 27846743; 32319968	in vitro; in vivo; clinical; in vivo	3	3	0.07158883	1
2	Effects	Cause	weak	1	captopril	pubchem	44093	hypotension	Disease	ols_doid	SYMP:0000059			2894880; 3012164; 6400112	in vivo	3	3	0.07158883	1
1	Mechanisms	Produce	weak	0	captopril	pubchem	44093	angiotensin I	Gene	uniprot	P50052	9606	Homo sapiens	10069682; 11164848; 11429654; 11538668; 1325512; 1633064; 1714609; 1728438; 17588693; 22610169; 2542517; 26401072; 2645059; 2663242; 2698931; 2856549; 28878298; 2897990; 29971909; 3896362; 6253115; 6276058; 6324207; 6337739; 6639745; 7002436; 7050421; 8026565; 8105702; 8717433; 8738111; 9206179; 9641469; 9846171	in vivo; clinical; in vitro; in vivo; in vitro	34	35	0.07158404	1
2	Effects	Patient	weak	0	ramipril	pubchem	5362129	hypertensive	Disease	ols_doid	DOID:9427			10088202; 11721319; 12887823; 15151265; 16028466; 16222899; 16295047; 16461847; 1725024; 1725034; 17386354; 17483542; 17984104; 18174880; 1835914; 18566593; 18843880; 19433778; 19458624; 20722556; 21107327; 21335482; 21556450; 21880242; 21913974; 22288296; 22450428; 22515416; 22573127; 23414196; 23552127; 23557551; 23883161; 24026142; 2418304; 24195786; 24980672; 25070350; 26491273; 27174332; 278…	clinical; clinical; in vitro	53	55	0.07158108	1
2	Effects	Develop	weak	0	captopril	pubchem	44093	hypertension	Disease	ols_doid	DOID:10763			10564706; 10574415; 11834258; 12714875; 1317937; 1345222; 1380604; 1387008; 14730323; 1498715; 16282368; 16899665; 17198912; 1782398; 18483625; 19633451; 1991647; 20379690; 21208017; 2154406; 21720512; 22032921; 25110398; 2557422; 2642892; 2651516; 2656518; 27143859; 3022083; 3072834; 3370491; 3527635; 3533326; 3539794; 3907896; 3915608; 393524; 397195; 6099381; 6100756; 6117262; 6214232; 6220893…	in vivo; in vitro; in vivo; clinical	65	69	0.07135775	1
2	Effects	Effect	weak	0	captopril	pubchem	44093	cardiac hypertrophy	Disease	ols_doid	DOID:9622			10069682; 11236005; 11669406; 16188065; 1833328; 18710643; 21171442; 21423294; 2183938; 2291953; 2974893; 3050208; 7976371; 8164345; 8283835; 8485925; 9257925	in vivo; in vitro; in vivo	17	19	0.07132348	1
1	Mechanisms	Inhibit	strong	0	fosinopril	pubchem	9601226	angiotensin converting enzyme inhibitors	Gene	uniprot	P08473	9606	Homo sapiens	10510149; 10666408; 12239234; 1372856; 1387799; 15000298; 1711608; 9366283	clinical; in vitro; clinical; in vivo; in vitro; in vivo; in vivo	8	8	0.07104944	1
2	Effects	Treatment	strong	0	ramipril	pubchem	5362129	myocardial infarction	Disease	ols_doid	DOID:5844			10675735; 10678136; 15808885; 27708111; 30905788; 36018037; 9405169; 9612217	in vivo; in vitro; in vivo; clinical; clinical; in vitro	8	8	0.07104944	1
2	Effects	Event	weak	0	QUinapril	pubchem	54892	Ischemic	Disease	ols_doid	DOID:0051062			10073783; 11348602; 1345328; 8357782; 8916480	clinical	5	5	0.07086774	1
1	Mechanisms	Reduce	medium	0	perindopril	pubchem	107807	PAI-1	Gene	uniprot	Q5VU21	9606	Homo sapiens	10604482; 11991216; 15604340; 18799820; 37661180	clinical; in vivo; in vitro	5	5	0.07086774	1
2	Effects	Receive	weak	0	lisinopril	pubchem	5362119	congestive heart failure	Disease	ols_doid	DOID:6000			10606834; 14597946; 14668568; 2442558; 2442559	clinical	5	6	0.07086774	1
2	Effects	Reduce	medium	0	enalapril	pubchem	5388962	pressure	Disease	ols_doid	DOID:1572			10608477; 12355999; 1676367; 24428812; 6308068	clinical	5	5	0.07086774	1
1	Mechanisms	Elevate	medium	0	captopril	pubchem	44093	Angiotensin I	Gene	uniprot	P50052	9606	Homo sapiens	12692751; 1469647; 2035654; 36042284; 3886401	in vivo; clinical	5	6	0.07086774	1
1	Mechanisms	Increase	medium	0	enalapril	pubchem	5388962	bradykinin	Gene	uniprot	P14735	9606	Homo sapiens	1531690; 17082641; 23471234; 24996009; 2547411	in vivo; clinical; in vivo; in vitro; in vivo; clinical	5	5	0.07086774	1
2	Effects	Receive	weak	0	lisinopril	pubchem	5362119	essential hypertension	Disease	ols_doid	DOID:10825			21155616; 7511751; 7848615; 9385475; 9473956	clinical	5	5	0.07086774	1
1	Mechanisms	Produce	weak	0	enalapril	pubchem	5388962	renin	Gene	uniprot	P01019	9606	Homo sapiens	2159503; 28534088; 28688581; 6143602; 9397292	in vitro; in vivo; in vivo; in vitro; clinical	5	5	0.07086774	1
2	Effects	Prevent	strong	0	trandolapril	pubchem	5484727	angiopathy	Disease	ols_doid	DOID:11713			10773002	in vitro; in vivo	1	1	0.07054780	1
1	Mechanisms	Inhibit	strong	0	captopril	pubchem	44093	AT(1)/AT(2) angiotensin receptor	Gene	uniprot	A0A2I3T7D3	9598	Pan troglodytes	10896891	in vivo	1	1	0.07054780	1
3	Co-prescription	Coadministered_with	strong	0	Captopril	pubchem	44093	HYZ	Chemical	pubchem	24880017			11055476	in vivo	1	2	0.07054780	1
3	Co-prescription	Coadministered_with	strong	0	captopril	pubchem	44093	chymostatin	Chemical	pubchem	443119			11502696	in vitro	1	1	0.07054780	1
1	Mechanisms	Antagonize	strong	0	enalaprilat	pubchem	5462501	AT(1)	Gene	uniprot	Q99489	9606	Homo sapiens	12393362	in vivo	1	1	0.07054780	1
3	Co-prescription	Coadministered_with	strong	0	Lisinopril	pubchem	5362119	candesartan cilexetil	Chemical	pubchem	2540			12806591	clinical	1	2	0.07054780	1
1	Mechanisms	Inhibit	strong	0	enalapril	pubchem	5388962	APP	Gene	uniprot	Q9Y287	9606	Homo sapiens	14703971	in vivo	1	1	0.07054780	1
3	Co-prescription	Coadministered_with	strong	0	ramipril	pubchem	5362129	Sildenafil	Chemical	pubchem	135398744			15574127	clinical	1	1	0.07054780	1
3	Co-prescription	Coadministered_with	strong	0	cilazapril	pubchem	56330	Spironolactone	Chemical	pubchem	5833			15894838	in vivo	1	1	0.07054780	1
2	Effects	Prevent	strong	0	zofenopril	pubchem	92400	IR injury	Disease	ols_doid	DOID:0080569			16951275	in vivo	1	1	0.07054780	1
3	Co-prescription	Coadministered_with	strong	0	perindopril	pubchem	107807	irbesartan	Chemical	pubchem	3749			17767048	in vivo	1	2	0.07054780	1
3	Co-prescription	Coadministered_with	strong	0	enalapril	pubchem	5388962	sevelamer	Chemical	pubchem	3085017			19145073	in vivo	1	1	0.07054780	1
3	Co-prescription	Coadministered_with	strong	0	lisinopril	pubchem	5362119	avosentan	Chemical	pubchem	9912992			19675181	in vitro; in vivo	1	1	0.07054780	1
1	Mechanisms	Inhibit	strong	0	Enalapril	pubchem	5388962	alpha-receptor	Gene	uniprot	A0A494C0Y5	9606	Homo sapiens	20171140	clinical	1	1	0.07054780	1
3	Co-prescription	Coadministered_with	strong	0	captopril	pubchem	44093	magnesium lithospermate B	Chemical	pubchem	6918234			2070457	in vivo	1	2	0.07054780	1
1	Mechanisms	Stimulate	strong	0	zofenopril	pubchem	92400	TNF-α-mediated	Gene	uniprot	Q5STV3	9606	Homo sapiens	20798130	in vitro	1	1	0.07054780	1
3	Co-prescription	Coadministered_with	strong	0	ramipril	pubchem	5362129	BQ-123	Chemical	pubchem	443289			21158037	in vivo	1	1	0.07054780	1
3	Co-prescription	Coadministered_with	strong	0	perindopril	pubchem	107807	ivabradine	Chemical	pubchem	132999			23479985	clinical	1	1	0.07054780	1
3	Co-prescription	Coadministered_with	strong	0	enalapril	pubchem	5388962	atrasentan	Chemical	pubchem	159594			25300759	in vivo	1	1	0.07054780	1
3	Co-prescription	Coadministered_with	strong	0	MK-521	pubchem	5362119	silibinin	Chemical	pubchem	31553			31953678	in vitro; in vivo	1	1	0.07054780	1
3	Co-prescription	Coadministered_with	strong	0	captopril	pubchem	44093	OKY-046	Chemical	pubchem	6438130			3277911	clinical	1	1	0.07054780	1
1	Mechanisms	Inhibit	strong	0	captopril	pubchem	44093	PG synthetase	Gene	uniprot	P24557	9606	Homo sapiens	3283878	in vivo	1	1	0.07054780	1
3	Co-prescription	Coadministered_with	strong	0	captopril	pubchem	44093	endotoxin	Chemical	pubchem	53481793			3322604	in vivo	1	2	0.07054780	1
3	Co-prescription	Coadministered_with	strong	0	benazepril	pubchem	5362124	LCZ696	Chemical	pubchem	71300864			33378988	in vivo	1	1	0.07054780	1
3	Co-prescription	Coadministered_with	strong	0	enalapril	pubchem	5388962	firibastat	Chemical	pubchem	24851355			34020248	in vivo	1	1	0.07054780	1
1	Mechanisms	Inhibit	strong	0	Captopril	pubchem	44093	3-hydroxy-3-methylglutaryl coenzyme A (HMG-CoA) reductase	Gene	uniprot	P04035	9606	Homo sapiens	34359946	in vitro; in vivo	1	1	0.07054780	1
3	Co-prescription	Coadministered_with	strong	0	captopril	pubchem	44093	GJD	Chemical	pubchem	134820921			37414816	in vivo	1	1	0.07054780	1
3	Co-prescription	Coadministered_with	strong	0	captopril	pubchem	44093	ISDN	Chemical	pubchem	6883			7866603	clinical	1	1	0.07054780	1
3	Co-prescription	Coadministered_with	strong	0	captopril	pubchem	44093	bacitracin	Chemical	pubchem	10909430			8529800	in vitro; in vivo	1	1	0.07054780	1
3	Co-prescription	Coadministered_with	strong	0	cilazapril	pubchem	56330	Hoe 140	Chemical	pubchem	6918172			8903652	in vivo	1	2	0.07054780	1
3	Co-prescription	Coadministered_with	strong	0	lisinopril	pubchem	5362119	AcSDKP	Chemical	pubchem	65938			9402658	in vitro	1	1	0.07054780	1
3	Co-prescription	Coadministered_with	strong	0	enalapril	pubchem	5388962	FR139317	Chemical	pubchem	107810			9595520	in vivo	1	2	0.07054780	1
1	Mechanisms	Block	strong	0	captopril	pubchem	44093	beta blocker	Gene	uniprot	Q14142	9606	Homo sapiens	9732338	clinical	1	1	0.07054780	1
1	Mechanisms	Synthesize	strong	0	fosinopril	pubchem	9601226	Ang II	Gene	uniprot	P12004	9606	Homo sapiens	9761501	in vitro; in vivo	1	1	0.07054780	1
1	Mechanisms	Block	strong	0	temocapril	pubchem	443874	angiotensin converting enzyme	Gene	uniprot	P12821	9606	Homo sapiens	9926001	in vivo	1	1	0.07054780	1
1	Mechanisms	Antagonize	strong	0	lisinopril	pubchem	5362119	angiotensin converting enzyme	Gene	uniprot	P12821	9606	Homo sapiens	11465654; 7875757; 8206613; 8590792	clinical; in vivo	4	4	0.07052535	1
1	Mechanisms	Antagonize	strong	1	enalapril	pubchem	5388962	angiotensin II	Gene	uniprot	P50052	9606	Homo sapiens	12574005; 17931716; 26459423; 9180626	in vivo; in vitro	4	4	0.07052535	1
1	Mechanisms	Block	strong	0	captopril	pubchem	44093	AT1R	Gene	uniprot	Q9Y2G3	9606	Homo sapiens	21699905; 21703011; 26431621; 31629013	in vivo; in vitro; in vivo	4	4	0.07052535	1
2	Effects	Reduce	medium	0	Ramipril	pubchem	5362129	heart failure	Disease	ols_doid	SYMP:0000292			10732883; 11381289; 12204499; 12628949; 15353497; 31053170; 36321459; 9049514	clinical; in vivo	8	8	0.07033894	1
1	Mechanisms	Form	weak	0	captopril	pubchem	44093	angiotensin II	Gene	uniprot	P50052	9606	Homo sapiens	15272216; 1689447; 211515; 2423282; 2531554; 3004113; 3030763; 3066877; 3355587; 3532826; 3907740; 6085106; 6185779; 6209496; 6755124; 6758718; 6759392; 7023956; 7028950; 7041591; 7041596; 7656282; 7864170; 8220890; 9226341	in vivo; in vitro; in vivo; clinical; in vivo; in vitro	25	25	0.07025859	1
1	Mechanisms	Inhibit	strong	0	Imidapril	pubchem	5464343	plasminogen activator inhibitor type-1	Gene	uniprot	P00747	9606	Homo sapiens	10480327; 21814211; 9398110	in vivo; clinical	3	3	0.07018513	1
1	Mechanisms	Inhibit	strong	1	lisinopril	pubchem	5362119	ACE2	Gene	uniprot	P01019	9606	Homo sapiens	10969042; 20634797; 22180785	in vitro; clinical	3	3	0.07018513	1
2	Effects	Treatment	strong	0	ramipril	pubchem	5362129	diabetic nephropathy	Disease	ols_doid	DOID:0070314			11128360; 23680377; 9503815	clinical; in vivo	3	3	0.07018513	1
1	Mechanisms	Inhibit	strong	0	enalapril	pubchem	5388962	AT(1) receptor	Gene	uniprot	P35916	9606	Homo sapiens	12923401; 20429803; 21494558	in vivo	3	3	0.07018513	1
1	Mechanisms	Synthesize	strong	0	Imidapril	pubchem	5464343	angiotensin I converting enzyme	Gene	uniprot	P12821	9606	Homo sapiens	1322856; 1394683; 7963504	in vitro; in vitro; in vivo; in vivo	3	3	0.07018513	1
2	Effects	Treatment	strong	0	enalapril	pubchem	5388962	renal hypertension	Disease	ols_doid	DOID:1073			1531207; 2097777; 9158646	in vivo; clinical	3	3	0.07018513	1
3	Co-prescription	Coadministered_with	strong	0	enalapril	pubchem	5388962	sodium	Chemical	pubchem	5360545			15496152; 19536436; 8067389	in vivo	3	4	0.07018513	1
2	Effects	Treatment	strong	0	benazepril	pubchem	5362124	diabetic nephropathy	Disease	ols_doid	DOID:0070314			17943690; 19960974; 26080907	in vivo; clinical	3	3	0.07018513	1
2	Effects	Treatment	strong	1	enalapril	pubchem	5388962	nephrotic syndrome	Disease	ols_doid	DOID:1184			19224250; 2561514; 2561516	in vivo	3	3	0.07018513	1
2	Effects	Treatment	strong	0	captopril	pubchem	44093	DM	Disease	ols_doid	DOID:0060735			23541316; 24175564; 29956776	in vivo; in vitro; in vivo; in vitro	3	3	0.07018513	1
3	Co-prescription	Cooccurrence	weak	0	lisinopril	pubchem	5362119	lisinopril	Chemical	pubchem	5362119			11150409; 11967013; 12410855; 12444208; 12851621; 15365275; 16321616; 16988888; 17050503; 19108791; 19820754; 19841160; 20719975; 20883227; 21406601; 21479940; 2154086; 21863747; 22117419; 22277140; 23261172; 2442550; 25399733; 26209543; 27822449; 2833090; 3027905; 30624347; 7687717; 9663912; 9740606	in vivo; in vitro; in vivo; clinical; clinical; in vitro; in vitro	31	31	0.07017585	1
1	Mechanisms	Increase	medium	0	Captopril	pubchem	44093	insulin	Gene	uniprot	P01308	9606	Homo sapiens	10362853; 14624398; 14719038; 1524760; 18205625; 23392872; 2671740; 6391722; 9711996; 9988106	in vivo; in vitro; in vivo; clinical	10	10	0.07008159	1
2	Effects	Reduce	medium	0	enalapril	pubchem	5388962	cardiac hypertrophy	Disease	ols_doid	DOID:9622			10775891; 11693558; 12373074; 16934512; 17581216; 18788121; 27044778; 7721499; 8605951; 9147021	in vivo; in vitro; in vivo	10	10	0.07008159	1
1	Mechanisms	Reduce	medium	0	perindopril	pubchem	107807	ACE	Gene	uniprot	P20366	9606	Homo sapiens	11684080; 17140552; 1725198; 21864581; 2467090; 2838262; 7484883; 7615951; 8899557; 9343032	in vivo; clinical; in vitro; clinical; in vitro; in vivo	10	10	0.07008159	1
2	Effects	Induce	medium	0	Lisinopril	pubchem	5362119	hypertension	Disease	ols_doid	DOID:10763			12723895; 1317903; 16988888; 19164508; 22526544; 2842021; 31585258; 32767352; 39282930; 9089428	in vivo; in vitro; in vivo; in vitro; clinical	10	10	0.07008159	1
2	Effects	Treatment	strong	0	Enalapril	pubchem	5388962	kidney dysfunction	Disease	ols_doid	DOID:9779			10683374; 15353873; 16339819; 1637521; 19304119; 8569229; 9060793	in vivo; clinical	7	7	0.06998731	1
1	Mechanisms	Block	strong	0	enalapril	pubchem	5388962	vasopressin	Gene	uniprot	P01185	9606	Homo sapiens	10774614; 1922676	in vivo	2	2	0.06995374	1
1	Mechanisms	Block	strong	0	enalapril	pubchem	5388962	AT(1)	Gene	uniprot	Q99489	9606	Homo sapiens	10889139; 11595564	in vitro; in vivo; in vivo	2	2	0.06995374	1
1	Mechanisms	Inhibit	strong	0	quinapril	pubchem	54892	AT1 receptor	Gene	uniprot	Q13063	9606	Homo sapiens	11150391; 12859435	in vivo	2	2	0.06995374	1
2	Effects	Prevent	strong	0	perindopril	pubchem	107807	renal lesions	Disease	ols_doid	DOID:0080204			15350810; 18949565	in vitro; in vivo; in vivo	2	3	0.06995374	1
3	Co-prescription	Coadministered_with	strong	0	Perindopril	pubchem	107807	metoprolol	Chemical	pubchem	4171			15821705; 23479985	clinical	2	2	0.06995374	1
2	Effects	Protect	strong	0	ramipril	pubchem	5362129	arrhythmias	Disease	ols_doid	DOID:0081386			2438498; 2975971	in vitro; in vivo	2	2	0.06995374	1
2	Effects	Treatment	strong	0	Zofenopril	pubchem	92400	diabetic	Disease	ols_doid	DOID:8947			24415271; 27882442	clinical; in vivo	2	2	0.06995374	1
1	Mechanisms	Potentiate	strong	0	captopril	pubchem	44093	angiotensin I	Gene	uniprot	P50052	9606	Homo sapiens	1697074; 1737646; 20406213; 2111740; 2270850; 2875891; 3044144; 3322604; 6183034; 6275810; 6292083; 6295781; 6998710; 7021045; 9437744	in vitro; in vivo; in vivo	15	15	0.06986275	1
1	Mechanisms	Lower	medium	0	quinapril	pubchem	54892	ANG II	Gene	uniprot	P12004	9606	Homo sapiens	11709406	in vivo	1	1	0.06984232	1
2	Effects	Ameliorate	medium	0	Captopril	pubchem	44093	myocarditis	Disease	ols_doid	DOID:820			12707246	in vivo	1	1	0.06984232	1
2	Effects	Attenuate	medium	0	captopril	pubchem	44093	essential hypertension	Disease	ols_doid	DOID:10825			1316404	clinical; in vitro	1	1	0.06984232	1
2	Effects	Ameliorate	medium	0	cilazapril	pubchem	56330	proteinuria	Disease	ols_doid	DOID:576			15894838	in vivo	1	1	0.06984232	1
2	Effects	Ameliorate	medium	0	ramipril	pubchem	5362129	airway obstruction	Disease	ols_doid	DOID:2320			18492122	in vivo	1	1	0.06984232	1
2	Effects	Ameliorate	medium	0	enalapril	pubchem	5388962	cardiac oxidative injury	Disease	ols_doid	DOID:0060319			19033720	in vivo	1	1	0.06984232	1
1	Mechanisms	Upregulate	medium	0	benazepril	pubchem	5362124	Bcl-2	Gene	uniprot	P10415	9606	Homo sapiens	20026869	in vivo	1	1	0.06984232	1
2	Effects	Ameliorate	medium	0	Lisinopril	pubchem	5362119	Nephropathy	Disease	ols_doid	DOID:557			32416710	in vivo	1	1	0.06984232	1
2	Effects	Ameliorate	medium	0	Ramipril	pubchem	5362129	endometriosis	Disease	ols_doid	DOID:289			40126675	in vivo	1	1	0.06984232	1
2	Effects	Ameliorate	medium	0	lisinopril	pubchem	5362119	congestion	Disease	ols_doid	SYMP:0000237			7511728	in vivo	1	1	0.06984232	1
1	Mechanisms	Lower	medium	0	perindopril	pubchem	107807	Ang II	Gene	uniprot	P12004	9606	Homo sapiens	8418023	in vivo	1	1	0.06984232	1
1	Mechanisms	Increase	medium	0	imidapril	pubchem	5464343	endothelial cell-type NOS	Gene	uniprot	P29474	9606	Homo sapiens	8743536	in vitro; in vivo	1	2	0.06984232	1
2	Effects	Ameliorate	medium	0	Perindopril	pubchem	107807	glomerular and renal tubulointerstitial injury	Disease	ols_doid	DOID:0060062			9369281	in vivo	1	1	0.06984232	1
1	Mechanisms	Attenuate	medium	0	captopril	pubchem	44093	renin	Gene	uniprot	P01019	9606	Homo sapiens	10872560; 1832344; 19141296; 19593208; 21326110; 25768373; 3525194; 3544871; 6413405; 8082685; 8788449	in vivo; clinical; in vitro; in vitro; in vivo	11	12	0.06969813	1
1	Mechanisms	Antagonize	strong	0	Captopril	pubchem	44093	renin-angiotensin	Gene	uniprot	Q15296	9606	Homo sapiens	24370755; 2902805; 3513052; 3881984; 3912085; 6181344; 6283229; 7004716; 7932154; 8495554; 9226341	in vivo	11	11	0.06969813	1
3	Co-prescription	Cooccurrence	weak	0	captopril	pubchem	44093	enalapril	Chemical	pubchem	5388962			1725032; 18334254; 28758595; 6200364; 8793612; 9548208	clinical; in vivo; in vitro	6	6	0.06943931	1
1	Mechanisms	Decrease	medium	0	captopril	pubchem	44093	AII	Gene	uniprot	Q65Z67	9606	Homo sapiens	3038403; 6254369; 6356035; 6997093; 7723354; 8575657	in vitro; in vivo	6	6	0.06943931	1
2	Effects	Patient	weak	0	lisinopril	pubchem	5362119	type 1 diabetic	Disease	ols_doid	DOID:8947			10097934; 11128341; 11350567; 11437859; 12803510; 1312854; 15536018; 16021438; 18188164; 18974967; 19207474; 20346089; 20854382; 34282598; 7600744; 8410923; 8590792; 9416888; 9831696	clinical; clinical; in vitro	19	20	0.06939956	1
1	Mechanisms	Improve	medium	0	imidapril	pubchem	5464343	insulin	Gene	uniprot	P01308	9606	Homo sapiens	10535386; 14983404	in vivo	2	2	0.06925421	1
2	Effects	Drug	weak	0	lisinopril	pubchem	5362119	heart failure	Disease	ols_doid	SYMP:0000292			12816171; 26178166	clinical; in vitro	2	2	0.06925421	1
1	Mechanisms	Control	medium	0	captopril	pubchem	44093	angiotensin I	Gene	uniprot	P50052	9606	Homo sapiens	11393680; 11872151; 1310483; 1338525; 1542151; 17531930; 19233159; 20406213; 2666615; 2670764; 2693500; 2819743; 3329570; 7737731; 8760231	in vitro; in vivo; in vivo; clinical	15	18	0.06916413	1
2	Effects	Treatment	strong	0	captopril	pubchem	44093	coronary disease	Disease	ols_doid	DOID:3393			11423708; 11523414; 2687557; 7618619	clinical; clinical; in vitro	4	4	0.06866942	1
2	Effects	Treatment	strong	0	captopril	pubchem	44093	angina pectoris	Disease	ols_doid	DOID:0111151			11523414; 7585753; 7866603; 8335833	clinical; in vitro; clinical	4	4	0.06866942	1
2	Effects	Reverse	strong	0	Perindopril	pubchem	107807	hypertensive	Disease	ols_doid	DOID:9427			11924731; 1395115; 21981801; 7484890	in vivo; clinical	4	4	0.06866942	1
1	Mechanisms	Inhibit	strong	0	captopril	pubchem	44093	ACEs	Gene	uniprot	P22303	9606	Homo sapiens	1322856; 21286734; 2834061; 3025487	in vitro; clinical; in vitro; in vivo	4	4	0.06866942	1
1	Mechanisms	Inhibit	strong	0	enalapril	pubchem	5388962	neutral endopeptidase	Gene	uniprot	A0A804HKN7	9606	Homo sapiens	12081987; 16137672; 21040718; 24560177; 7721409; 8708985	clinical; in vivo	6	6	0.06850954	1
1	Mechanisms	Induce	medium	0	perindopril	pubchem	107807	ACEI	Gene	uniprot	A0A385EWN8	945555	Acinetobacter baumannii WM99c	11453887; 18344631; 26666666	clinical; in vivo; in vitro; in vivo	3	3	0.06847627	1
2	Effects	Reverse	strong	0	captopril	pubchem	44093	hypertension	Disease	ols_doid	DOID:10763			12298188; 27325568; 9988106	clinical; in vivo; in vitro; in vivo	3	3	0.06817984	1
1	Mechanisms	Antagonize	strong	0	enalaprilat	pubchem	5462501	bradykinin B2	Gene	uniprot	B4DRL4	9606	Homo sapiens	12713448; 7853175; 8764248	in vivo	3	3	0.06817984	1
3	Co-prescription	Cooccurrence	weak	0	quinapril	pubchem	54892	quinapril	Chemical	pubchem	54892			10409471; 14516418; 1575170; 16214149; 16389160; 17136686; 17272962; 8111799; 8546341	in vitro; in vivo; clinical; in vivo; in vitro	9	9	0.06811582	1
2	Effects	Induce	medium	0	captopril	pubchem	44093	bronchoconstriction	Disease	ols_doid	DOID:0080821			1383623; 1697196; 20462506; 2692888; 385332; 6989210; 8907588	in vitro; in vivo; in vivo	7	8	0.06774771	1
2	Effects	Induce	medium	0	captopril	pubchem	44093	pancreatic fibrosis	Disease	ols_doid	DOID:0050855			15316086; 15677859; 17506718; 20823567; 24402107; 25465731; 30291490	in vivo; in vitro; in vivo	7	7	0.06774771	1
2	Effects	Reduce	medium	0	enalapril	pubchem	5388962	Glomerulosclerosis	Disease	ols_doid	DOID:0050851			2455124; 27511457; 30024858; 3035469; 3731536; 8743511; 9736823	in vivo; in vitro; in vitro; in vivo	7	7	0.06774771	1
1	Mechanisms	Inhibit	strong	0	fosinopril	pubchem	9601226	apolipoprotein (apo) E deficient	Gene	uniprot	P02649	9606	Homo sapiens	10690290	in vivo	1	1	0.06772589	1
1	Mechanisms	Antagonize	strong	0	benazepril	pubchem	5362124	angiotensin II type 1 (AT1) receptor	Gene	uniprot	P30556	9606	Homo sapiens	11883791	in vivo	1	1	0.06772589	1
3	Co-prescription	Coadministered_with	strong	0	quinapril	pubchem	54892	dipyridamole	Chemical	pubchem	3108			12560157	in vivo	1	1	0.06772589	1
2	Effects	Treatment	strong	0	lisinopril	pubchem	5362119	strokes	Disease	ols_doid	DOID:0111035			14680343	clinical	1	1	0.06772589	1
1	Mechanisms	Antagonize	strong	0	enalapril	pubchem	5388962	aldosterone	Gene	uniprot	P08235	9606	Homo sapiens	18227404	in vivo	1	1	0.06772589	1
3	Co-prescription	Coadministered_with	strong	0	trandolapril	pubchem	5484727	paricalcitol	Chemical	pubchem	5281104			19759524	in vitro; in vivo	1	1	0.06772589	1
1	Mechanisms	Antagonize	strong	0	imidapril	pubchem	5464343	DPP IV	Gene	uniprot	H3BQ40	9606	Homo sapiens	23734079	in vitro; in vivo	1	1	0.06772589	1
1	Mechanisms	Potentiate	strong	0	lisinopril	pubchem	5362119	bradykinin	Gene	uniprot	P14735	9606	Homo sapiens	24168709	in vitro	1	1	0.06772589	1
1	Mechanisms	Inhibit	strong	0	perindopril	pubchem	107807	PDGF-pathway	Gene	uniprot	H3BLW8	9606	Homo sapiens	24321339	in vitro; in vivo	1	1	0.06772589	1
3	Co-prescription	Coadministered_with	strong	0	ramipril	pubchem	5362129	daunorubicin	Chemical	pubchem	30323			27592051	in vivo	1	1	0.06772589	1
1	Mechanisms	Inhibit	strong	0	benazepril	pubchem	5362124	bovine serum albumin	Gene	uniprot	Q8N539	9606	Homo sapiens	30594849	in vivo	1	1	0.06772589	1
1	Mechanisms	Stimulate	strong	0	Enalapril	pubchem	5388962	sGC	Gene	uniprot	P17540	9606	Homo sapiens	35085251	in vitro; in vivo	1	1	0.06772589	1
1	Mechanisms	Block	strong	0	captopril	pubchem	44093	CE	Gene	uniprot	A0A1U9WYT1	9606	Homo sapiens	3544879	in vivo	1	1	0.06772589	1
1	Mechanisms	Antagonize	strong	0	ramipril	pubchem	5362129	beta 2-kinin	Gene	uniprot	P42785	9606	Homo sapiens	7591012	in vivo	1	1	0.06772589	1
1	Mechanisms	Antagonize	strong	0	temocapril	pubchem	443874	AT1 receptor	Gene	uniprot	Q13063	9606	Homo sapiens	9101313	in vitro	1	1	0.06772589	1
1	Mechanisms	Antagonize	strong	0	Ramipril	pubchem	5362129	beta-1-antagonist	Gene	uniprot	C9JGV7	9606	Homo sapiens	9280714	clinical	1	1	0.06772589	1
1	Mechanisms	Antagonize	strong	0	cilazapril	pubchem	56330	angiotensin AT1 receptor	Gene	uniprot	P30556	9606	Homo sapiens	9591768	in vitro; in vivo	1	1	0.06772589	1
2	Effects	Treatment	strong	1	ramipril	pubchem	5362129	hypotensive	Disease	ols_doid	SYMP:0000893			9663919	in vivo	1	1	0.06772589	1
1	Mechanisms	Inhibit	strong	0	benazepril	pubchem	5362124	enzyme inhibitors	Gene	uniprot	P09874	9606	Homo sapiens	10688628; 16982965	in vivo	2	2	0.06769717	1
1	Mechanisms	Suppress	strong	0	quinapril	pubchem	54892	ACE	Gene	uniprot	P20366	9606	Homo sapiens	10888384; 9231041	in vivo; in vitro; in vivo	2	2	0.06769717	1
1	Mechanisms	Antagonize	strong	0	imidapril	pubchem	5464343	bradykinin B2 receptor	Gene	uniprot	B4DRL4	9606	Homo sapiens	11350012; 9623722	in vivo	2	2	0.06769717	1
1	Mechanisms	Inhibit	strong	0	racecadotril	pubchem	107751	insulin	Gene	uniprot	P01308	9606	Homo sapiens	20143290; 21557151	in vitro; in vivo; in vivo	2	2	0.06769717	1
2	Effects	Prevent	strong	1	captopril	pubchem	44093	hypertension	Disease	ols_doid	DOID:10763			22443474; 9085355	in vivo	2	2	0.06769717	1
1	Mechanisms	Antagonize	strong	0	imidapril	pubchem	5464343	AT1-receptor	Gene	uniprot	Q13063	9606	Homo sapiens	7745853; 9072367	in vivo; in vitro; in vivo	2	2	0.06769717	1
1	Mechanisms	Lower	medium	0	captopril	pubchem	44093	angiotensin II	Gene	uniprot	P50052	9606	Homo sapiens	16087785; 1652276; 20516397; 212276; 2552805; 3091164; 3529826; 3889146; 6094342; 6174351; 6244920; 6986224	in vivo; clinical; in vitro; in vivo	12	13	0.06722476	1
2	Effects	Effect	weak	0	lisinopril	pubchem	5362119	hypertensive	Disease	ols_doid	DOID:9427			10235635; 10878699; 11128341; 11427642; 1317903; 1320241; 15647778; 15658536; 15881482; 15894900; 16211209; 16235511; 19462500; 19841160; 2154086; 25306751; 25402658; 26600645; 31184313; 34282598; 35767209; 7500546; 7511728; 7575746; 7669481; 7875757; 7983291; 8390733; 8698439; 8794833; 9200654	in vivo; in vitro; in vivo; clinical; clinical; in vitro	31	31	0.06698604	1
2	Effects	Treatment	strong	0	captopril	pubchem	44093	IDDM	Disease	ols_doid	DOID:9744			10703538; 2196359; 35780942; 7485207; 8239321; 8886549	clinical; in vivo	6	6	0.06695250	1
1	Mechanisms	Potentiate	strong	0	captopril	pubchem	44093	Bradykinin-induced	Gene	uniprot	P01042	9606	Homo sapiens	1782987; 1810815; 2270850; 27431603; 385332; 6165844	in vivo; in vitro; in vivo; in vitro	6	6	0.06695250	1
2	Effects	Patient	weak	0	enalapril	pubchem	5388962	hypertension.	Disease	ols_doid	DOID:10763			10049657; 10067800; 10090348; 10218737; 10219067; 10408592; 10442506; 10451039; 10665127; 10701823; 10806134; 10822316; 10904284; 11110232; 11332334; 11376827; 11519412; 11800061; 11881131; 12015188; 12081987; 12568205; 12654706; 1331444; 14517164; 14751650; 15081441; 15187493; 15201559; 1542341; 15476910; 15477790; 15617455; 15635889; 15723969; 15764256; 15811479; 1586932; 1595201; 1600261; 1606…	clinical	130	140	0.06685569	1
2	Effects	Patient	weak	0	enalapril	pubchem	5388962	primary hypertension	Disease	ols_doid	DOID:10825			10067800; 10192233; 10218737; 10347337; 10515442; 10638131; 10658943; 10836728; 10954007; 10981547; 11078175; 11236238; 11317199; 11505744; 11523315; 11588528; 11725911; 11800061; 11833827; 11918753; 12126263; 12409969; 12526280; 12584835; 1283192; 1308725; 1382018; 1442855; 14517164; 14747881; 15353873; 15531004; 15617456; 15811479; 16266472; 16296700; 1663163; 16842666; 1691357; 17163239; 17234…	clinical; clinical; in vivo; clinical; in vitro; in vitro	126	135	0.06650282	1
2	Effects	Prevent	strong	0	Enalapril	pubchem	5388962	deterioration of kidney function	Disease	ols_doid	DOID:557			10412883; 10903974; 19257900; 8089635; 8538349	in vivo; clinical	5	5	0.06647046	1
2	Effects	Treatment	strong	0	ramipril	pubchem	5362129	atherosclerosis	Disease	ols_doid	DOID:1936			10630734; 11715353; 11882318; 14608526; 15715683	in vivo; clinical; in vitro; in vivo	5	5	0.06647046	1
2	Effects	Treatment	strong	0	imidapril	pubchem	5464343	hypertension	Disease	ols_doid	DOID:10763			10701821; 16419644; 17506591; 21296780; 31268531	in vivo; in vitro; clinical	5	5	0.06647046	1
1	Mechanisms	Stimulate	strong	0	captopril	pubchem	44093	bradykinin	Gene	uniprot	P14735	9606	Homo sapiens	2167866; 2681902; 667501; 7606350; 8309951	in vivo	5	5	0.06647046	1
1	Mechanisms	Inhibit	strong	0	captopril	pubchem	44093	Na, K-ATPase	Gene	uniprot	Q13818	9606	Homo sapiens	11777181; 2547542; 8675407	in vivo; in vitro	3	4	0.06628595	1
3	Co-prescription	Coadministered_with	strong	0	ramipril	pubchem	5362129	icatibant	Chemical	pubchem	6918173			12639811; 9211177; 9663919	in vivo	3	3	0.06628595	1
2	Effects	Treatment	strong	0	captopril	pubchem	44093	infection	Disease	ols_doid	DOID:0080784			12919652; 2155071; 27354147	in vitro; in vivo; in vivo	3	4	0.06628595	1
2	Effects	Prevent	strong	0	captopril	pubchem	44093	CHF	Disease	ols_doid	DOID:6000			14602500; 1746416; 23619019	in vivo; clinical; in vitro	3	3	0.06628595	1
2	Effects	Prevent	strong	0	ramipril	pubchem	5362129	type 2 diabetes mellitus	Disease	ols_doid	DOID:9352			15003519; 17209507; 20009095	in vivo; clinical; clinical; in vitro	3	3	0.06628595	1
1	Mechanisms	Inhibit	strong	0	captopril	pubchem	44093	aminopeptidases	Gene	uniprot	Q53GQ8	9606	Homo sapiens	3478049; 7763273; 8923483	in vivo; in vitro; in vivo; in vitro	3	3	0.06628595	1
2	Effects	Reduce	medium	0	captopril	pubchem	44093	congestive heart failure	Disease	ols_doid	DOID:6000			14602500; 3553536; 8223165; 9231029	in vivo; clinical	4	4	0.06623958	1
2	Effects	Effect	weak	0	enalapril	pubchem	5388962	stroke	Disease	ols_doid	DOID:0051061			11213032; 1545401; 25771069; 28577679; 2999488; 3005731; 8471231; 8934613; 9072429; 9877225	in vivo; clinical	10	13	0.06595914	1
1	Mechanisms	Downregulate	medium	0	captopril	pubchem	44093	trypsin	Gene	uniprot	P05067	9606	Homo sapiens	15484260; 18949805	in vivo	2	2	0.06595639	1
2	Effects	Effect	weak	1	enalapril	pubchem	5388962	hypotensive	Disease	ols_doid	SYMP:0000893			12959279; 15493298; 18699796; 2988983; 7527096; 7894534; 8222495; 8755685	clinical; in vitro; in vivo; clinical	8	8	0.06594276	1
2	Effects	Suppress	medium	0	perindopril	pubchem	107807	liver carcinogenesis	Disease	ols_doid	DOID:10190			15706423	in vivo	1	1	0.06573395	1
2	Effects	Induce	medium	0	captopril	pubchem	44093	osteopenia	Disease	ols_doid	DOID:0111849			20686802	in vitro; in vivo	1	1	0.06573395	1
1	Mechanisms	Upregulate	medium	0	ramipril	pubchem	5362129	MAP17	Gene	uniprot	Q13113	9606	Homo sapiens	36524468	in vivo	1	1	0.06573395	1
2	Effects	Reduce	medium	0	Captopril	pubchem	44093	infarction	Disease	ols_doid	DOID:13738			10428581; 7828309; 9869493	clinical; in vitro; in vivo	3	3	0.06562309	1
1	Mechanisms	Reduce	medium	0	Quinapril	pubchem	54892	angiotensin-converting enzyme	Gene	uniprot	P12821	9606	Homo sapiens	11800416; 1678610; 8873672	clinical; in vivo	3	3	0.06562309	1
1	Mechanisms	Upregulate	medium	0	captopril	pubchem	44093	PTEN	Gene	uniprot	Q9BT67	9606	Homo sapiens	15929827; 16188065; 21189582	in vitro; in vivo; in vivo	3	3	0.06562309	1
3	Co-prescription	Cooccurrence	weak	0	perindopril	pubchem	107807	PER	Chemical	pubchem	18223515			24293132; 26395174; 38660708	clinical	3	4	0.06562309	1
2	Effects	Induce	medium	0	MK-422	pubchem	5462501	hypertension	Disease	ols_doid	DOID:10763			2448369; 2895070; 7864430	in vivo; clinical	3	3	0.06562309	1
1	Mechanisms	Induce	medium	1	captopril	pubchem	44093	ANG II	Gene	uniprot	P12004	9606	Homo sapiens	2960995; 7836734; 7996790	in vivo; clinical; in vitro; in vivo	3	3	0.06562309	1
1	Mechanisms	Antagonize	strong	0	perindopril	pubchem	107807	angiotensin-converting enzyme	Gene	uniprot	P12821	9606	Homo sapiens	16528251; 8613236	in vivo	2	2	0.06558163	1
1	Mechanisms	Inhibit	strong	0	captopril	pubchem	44093	phosphodiesterase type 5	Gene	uniprot	O95551	9606	Homo sapiens	25185126; 8858983	in vivo	2	2	0.06558163	1
2	Effects	Treatment	strong	0	lisinopril	pubchem	5362119	dystrophic	Disease	ols_doid	DOID:0080988			26178166; 27881412	in vitro; in vitro; in vivo	2	2	0.06558163	1
2	Effects	Prevent	strong	0	perindopril	pubchem	107807	sepsis-associated	Disease	ols_doid	DOID:0040085			32803666; 35417068	in vivo	2	2	0.06558163	1
1	Mechanisms	Inhibit	strong	0	captopril	pubchem	44093	AT I	Gene	uniprot	Q9GZS1	9606	Homo sapiens	6171136; 9517404	in vivo	2	2	0.06558163	1
2	Effects	Treatment	strong	0	trandolapril	pubchem	5484727	heart failure	Disease	ols_doid	SYMP:0000292			7527099; 9886725	in vivo; clinical	2	2	0.06558163	1
2	Effects	Induce	medium	0	enalapril	pubchem	5388962	cardiac hypertrophy	Disease	ols_doid	DOID:9622			11210717; 11430476; 14744816; 1967591; 7511760; 7845479; 8026035; 8384300; 8682036; 8974063; 9147021; 9535421	in vivo; in vitro; in vivo; clinical	12	14	0.06535740	1
1	Mechanisms	Inhibit	strong	0	captopril	pubchem	44093	cyclooxygenase	Gene	uniprot	Q3HY30	9606	Homo sapiens	15934932; 1899541; 1907106; 2111740; 3275775; 6807698; 8141360; 9657256	in vitro; in vivo; in vivo; in vitro	8	8	0.06524948	1
1	Mechanisms	Inhibit	strong	0	enalapril	pubchem	5388962	TGF-beta	Gene	uniprot	A6MIV6	9606	Homo sapiens	11357481; 17164399; 29505736; 8195682	in vivo	4	4	0.06523595	1
1	Mechanisms	Inhibit	strong	0	captopril	pubchem	44093	caspase	Gene	uniprot	Q07820	9606	Homo sapiens	10893213	in vivo	1	1	0.06512105	1
1	Mechanisms	Inhibit	strong	0	quinapril	pubchem	54892	angiotensin-II-type-1 receptor	Gene	uniprot	Q6NUP5	9606	Homo sapiens	11403419	in vivo	1	1	0.06512105	1
2	Effects	Retard	strong	0	enalapril	pubchem	5388962	nephropathy	Disease	ols_doid	DOID:557			11689274	clinical	1	1	0.06512105	1
1	Mechanisms	Inhibit	strong	0	lisinopril	pubchem	5362119	APP	Gene	uniprot	Q9Y287	9606	Homo sapiens	12061258	in vivo	1	1	0.06512105	1
1	Mechanisms	Antagonize	strong	0	fosinopril	pubchem	9601226	AT(1)	Gene	uniprot	Q99489	9606	Homo sapiens	14573331	in vitro; in vivo	1	1	0.06512105	1
3	Co-prescription	Coadministered_with	strong	0	ramipril	pubchem	5362129	candesartan-cilexetil	Chemical	pubchem	51399532			15076168	in vivo	1	1	0.06512105	1
2	Effects	Protect	strong	0	Perindopril	pubchem	107807	silent brain infarct	Disease	ols_doid	DOID:5104			15080373	clinical	1	1	0.06512105	1
1	Mechanisms	Inhibit	strong	0	monopril	pubchem	23681451	angiotensin-converting enzyme	Gene	uniprot	P12821	9606	Homo sapiens	15177300	in vivo	1	1	0.06512105	1
1	Mechanisms	Inhibit	strong	0	perindopril	pubchem	107807	angiotensin -converting enzyme	Gene	uniprot	O75365	9606	Homo sapiens	15327754	in vivo	1	1	0.06512105	1
1	Mechanisms	Inhibit	strong	0	temocapril	pubchem	443874	ECE	Gene	uniprot	A8QTM8	9606	Homo sapiens	15897363	in vivo	1	1	0.06512105	1
1	Mechanisms	Inhibit	strong	0	enalapril	pubchem	5388962	ET(A)-receptor	Gene	uniprot	O43934	9606	Homo sapiens	16327016	clinical	1	1	0.06512105	1
3	Co-prescription	Coadministered_with	strong	0	quinapril	pubchem	54892	sildenafil	Chemical	pubchem	135398744			17390549	clinical	1	1	0.06512105	1
3	Co-prescription	Coadministered_with	strong	0	enalaprilat	pubchem	5462501	daunorubicin	Chemical	pubchem	30323			23834779	in vivo	1	2	0.06512105	1
1	Mechanisms	Block	strong	0	Enalapril	pubchem	5388962	NF-κB	Gene	uniprot	A2I828	9606	Homo sapiens	24239644	in vitro; in vivo	1	1	0.06512105	1
2	Effects	Protect	strong	0	enalapril	pubchem	5388962	chronic kidney disease	Disease	ols_doid	DOID:784			25320353	in vitro; in vivo	1	1	0.06512105	1
1	Mechanisms	Inhibit	strong	0	enalapril	pubchem	5388962	PDE-III	Gene	uniprot	A0A0U1NQI2	1499688	Neobacillus massiliamazoniensis	2556283	in vivo	1	1	0.06512105	1
3	Co-prescription	Coadministered_with	strong	0	enalapril	pubchem	5388962	remifentanil	Chemical	pubchem	60815			26069137	clinical	1	1	0.06512105	1
2	Effects	Treatment	strong	0	ramipril	pubchem	5362129	CMD	Disease	ols_doid	DOID:0050588			29883497	clinical	1	1	0.06512105	1
1	Mechanisms	Inhibit	strong	0	racecadotril	pubchem	107751	Kv7.3	Gene	uniprot	O43525	9606	Homo sapiens	40532787	in vitro; in vivo	1	1	0.06512105	1
1	Mechanisms	Inhibit	strong	0	temocapril	pubchem	443874	Ang-converting enzyme	Gene	uniprot	A8H523	398579	Shewanella pealeana (strain ATCC 700345 / ANG-SQ1)	7528305	clinical; in vivo	1	1	0.06512105	1
3	Co-prescription	Coadministered_with	strong	0	captopril	pubchem	44093	sinorphan	Chemical	pubchem	60561			7594444	clinical	1	1	0.06512105	1
1	Mechanisms	Block	strong	1	captopril	pubchem	44093	AT1	Gene	uniprot	P01009	9606	Homo sapiens	8164437	in vivo	1	1	0.06512105	1
2	Effects	Treatment	strong	0	enalapril	pubchem	5388962	ICA stenosis	Disease	ols_doid	DOID:6725			9388037	clinical	1	1	0.06512105	1
1	Mechanisms	Block	strong	0	imidapril	pubchem	5464343	beta-receptor	Gene	uniprot	Q9Y2C3	9606	Homo sapiens	9786602	clinical	1	1	0.06512105	1
2	Effects	Effect	weak	0	enalapril	pubchem	5388962	hypertension	Disease	ols_doid	DOID:10763			10328520; 10451039; 10665127; 10854683; 10860192; 10915233; 11210717; 11301961; 11800061; 11887299; 1286492; 13679474; 15257186; 15259792; 15750263; 1676367; 1680996; 16830695; 1791611; 1799922; 18405787; 1925837; 1951126; 20429803; 21305271; 2188826; 2189077; 2221099; 23085896; 2354483; 2410720; 2536516; 2552718; 2560788; 25771069; 25796146; 27548766; 2837697; 2839628; 2841053; 2851654; 2870352;…	in vivo; clinical; clinical; in vitro; in vivo; clinical; in vitro; in vitro; in vivo	61	62	0.06507517	1
2	Effects	Treatment	strong	0	enalapril	pubchem	5388962	stroke-prone	Disease	ols_doid	DOID:0051061			1328373; 16755153; 18403896; 2536641; 26455512; 26991917; 27834686; 3005731; 3023591; 3026275; 3038404; 31865785; 31957520; 33148481; 36730724	in vivo; in vitro; in vivo; clinical; in vitro	15	15	0.06504463	1
1	Mechanisms	Block	strong	0	enalapril	pubchem	5388962	ACEI	Gene	uniprot	A0A385EWN8	945555	Acinetobacter baumannii WM99c	11561229; 17052777; 19587314; 20524934; 7845479	in vivo; clinical; clinical; in vitro	5	5	0.06492464	1
2	Effects	Treatment	strong	0	benazepril	pubchem	5362124	hypertension	Disease	ols_doid	DOID:10763			12575552; 1893647; 19052124; 19487956; 21418799; 22784975; 23707880; 25918454; 7495045; 7498975; 9335410	clinical; in vivo	11	11	0.06453531	1
2	Effects	Patient	weak	0	lisinopril	pubchem	5362119	congestive heart failure	Disease	ols_doid	DOID:6000			10606834; 10968433; 12075271; 12836710; 2442538; 2442558; 2442559; 2442560; 2442561; 2540786; 2550647; 2840815; 2844087; 2844088; 8383397; 8395488; 8751015	clinical	17	23	0.06419113	1
1	Mechanisms	Inhibit	strong	1	captopril	pubchem	44093	angiotensin II receptor	Gene	uniprot	P50052	9606	Homo sapiens	10827004; 11799074; 12124189; 2557814; 3552708; 6360140; 6383842; 6807977; 9435519; 9806322	in vivo; in vitro; in vivo; in vitro	10	12	0.06411123	1
2	Effects	Patient	weak	0	Vadadustat	pubchem	23634441	Anemia	Disease	ols_doid	DOID:2355			28343225; 33283981; 33913637; 33913638; 34115437; 36450264; 38530490; 39521398; 40790188	clinical	9	10	0.06410900	1
2	Effects	Manage	medium	0	captopril	pubchem	44093	hypertension	Disease	ols_doid	DOID:10763			11994798; 2289738; 23015408; 25675336; 29765306; 37414816; 7017211; 8060578; 8385526; 8698858	clinical; in vivo; in vitro; in vitro; in vivo	10	10	0.06407460	1
2	Effects	Patient	weak	0	cilazapril	pubchem	56330	hypertensive	Disease	ols_doid	DOID:9427			11109512; 11130772; 1704985; 1708060; 18180626; 18490229; 2138049; 2138051; 2149388; 2527541; 2527544; 2527545; 2527546; 2529375; 2532458; 2532461; 2532463; 7562888; 7700071; 7794571; 7837216; 8302395; 8314358; 8519020; 8519024; 8631045; 8746604; 8750404; 8894261; 9175566; 9296311	clinical; clinical; in vitro	31	32	0.06407360	1
1	Mechanisms	Reduce	medium	1	captopril	pubchem	44093	Ang-II	Gene	uniprot	P01019	9606	Homo sapiens	11420645; 20625318; 6258934; 6352478	in vitro; in vivo; in vivo	4	4	0.06378626	1
1	Mechanisms	Antagonize	strong	0	enalaprilat	pubchem	5462501	AT1-receptor	Gene	uniprot	Q13063	9606	Homo sapiens	10604488; 9798526	in vivo	2	2	0.06359431	1
1	Mechanisms	Suppress	strong	1	enalapril	pubchem	5388962	ACE	Gene	uniprot	P20366	9606	Homo sapiens	11967825; 15080380	clinical; in vivo	2	2	0.06359431	1
1	Mechanisms	Suppress	strong	0	spirapril	pubchem	5311447	angiotensin II	Gene	uniprot	P50052	9606	Homo sapiens	1325513; 9657622	clinical	2	2	0.06359431	1
1	Mechanisms	Block	strong	0	benazepril	pubchem	5362124	angiotensin-converting enzyme	Gene	uniprot	P12821	9606	Homo sapiens	16749407; 34075582	clinical; in vivo	2	2	0.06359431	1
1	Mechanisms	Activate	strong	0	enalapril	pubchem	5388962	mitogen-activated protein kinase	Gene	uniprot	Q16539	9606	Homo sapiens	16755153; 16772709	in vitro; in vivo; in vivo	2	2	0.06359431	1
1	Mechanisms	Inhibit	strong	0	Vadadustat	pubchem	23634441	PHD2	Gene	uniprot	I6QYW0	9606	Homo sapiens	35926869; 41046733	in vitro; in vitro; in vivo	2	2	0.06359431	1
3	Co-prescription	Coadministered_with	strong	0	moexipril	pubchem	91270	hydrochlorothiazide	Chemical	pubchem	3639			10423601; 7884791; 8583466; 8877673; 9079232	clinical; in vitro; in vivo	5	6	0.06344908	1
3	Co-prescription	Coadministered_with	strong	0	lisinopril	pubchem	5362119	amlodipine	Chemical	pubchem	2162			18172987; 20935080; 21155616; 25518509; 31391706	clinical	5	5	0.06344908	1
2	Effects	Patient	weak	0	captopril	pubchem	44093	hypertension	Disease	ols_doid	DOID:10763			10367600; 10463203; 10785875; 11195960; 11548448; 11836545; 11878051; 1387500; 1395199; 14688594; 15309009; 15658649; 15716285; 15797656; 1581012; 1600852; 16152821; 16182105; 1632567; 16353046; 16353060; 1655262; 1688983; 1703608; 1720478; 1747216; 1759789; 1761267; 1768565; 1827007; 18800454; 19134274; 1920340; 2037702; 21028997; 21036583; 2163421; 2199718; 2222943; 2405556; 2467137; 2550642; 2…	clinical; in vitro; in vivo	96	101	0.06343637	1
1	Mechanisms	Produce	weak	0	captopril	pubchem	44093	renin	Gene	uniprot	P01019	9606	Homo sapiens	10194467; 10593662; 10691779; 1728438; 2189830; 2449053; 2856549; 6337739; 6754185; 6997455; 7700888; 8738111; 9846171	in vivo; in vitro; in vivo; clinical	13	13	0.06320468	1
2	Effects	Patient	weak	0	Perindopril	pubchem	107807	type 2 diabetic	Disease	ols_doid	DOID:8947			10361863; 11991216; 15449975; 1580284; 15882297; 16175942; 18069576; 1998761; 21265582; 2281920; 23879022; 2691128; 8312677	clinical; in vitro	13	14	0.06320468	1
2	Effects	Patient	weak	0	captopril	pubchem	44093	essential hypertension	Disease	ols_doid	DOID:10825			10549404; 10563070; 10878692; 10999062; 11523414; 11878051; 12574793; 12575551; 1345049; 1581012; 16296701; 1632567; 1839436; 18800454; 1930858; 1981017; 2009147; 2037704; 2043220; 2138076; 2177062; 2192585; 2195291; 2209407; 232084; 2455130; 2487803; 2523647; 2580172; 2580183; 2652907; 2698931; 2844085; 2856689; 2860477; 2886560; 2891731; 2984913; 2985658; 3004113; 3005384; 3024863; 3034018; 303…	clinical; clinical; in vitro; in vitro; in vivo; in vitro; in vivo; clinical; in vivo	94	104	0.06319929	1
1	Mechanisms	Induce	medium	0	Captopril	pubchem	44093	ET-1	Gene	uniprot	P05305	9606	Homo sapiens	12434178; 8589322; 8825361	in vitro; in vivo; clinical	3	3	0.06299817	1
2	Effects	Decrease	medium	0	enalapril	pubchem	5388962	cough	Disease	ols_doid	SYMP:0000614			11725383; 15641937	in vitro; in vivo	2	2	0.06295837	1
2	Effects	Induce	medium	0	captopril	pubchem	44093	myocarditis	Disease	ols_doid	DOID:820			17588693; 24709159	in vivo	2	2	0.06295837	1
2	Effects	Alleviate	medium	0	Enalapril	pubchem	5388962	renal interstitial fibrosis	Disease	ols_doid	DOID:0050855			19349682; 31304921	in vivo; in vitro; in vivo	2	2	0.06295837	1
1	Mechanisms	Increase	medium	0	Captopril	pubchem	44093	insulin-mediated	Gene	uniprot	B2MUX6	9606	Homo sapiens	2671740; 9711996	clinical; in vivo	2	2	0.06295837	1
2	Effects	Attenuate	medium	0	Trandolapril	pubchem	5484727	Hypertensive	Disease	ols_doid	DOID:9427			41154686; 8738802	in vivo	2	2	0.06295837	1
2	Effects	Therapy	medium	1	captopril	pubchem	44093	myocardial infarction	Disease	ols_doid	DOID:5844			8804641; 9330127	in vivo	2	2	0.06295837	1
3	Co-prescription	Coadministered_with	strong	0	captopril	pubchem	44093	AcSDKP	Chemical	pubchem	65938			10565814; 16216963; 28075040	in vivo	3	4	0.06279722	1
2	Effects	Treatment	strong	0	perindopril	pubchem	107807	diabetic nephropathy	Disease	ols_doid	DOID:0070314			11856772; 16206673; 8216441	in vivo; clinical	3	3	0.06279722	1
1	Mechanisms	Antagonize	strong	0	enalapril	pubchem	5388962	ACEI	Gene	uniprot	A0A385EWN8	945555	Acinetobacter baumannii WM99c	11878061; 12152252; 15838317	clinical; in vivo	3	3	0.06279722	1
1	Mechanisms	Inhibit	strong	0	enalapril	pubchem	5388962	HMG-CoA reductase	Gene	uniprot	B4DSB1	9606	Homo sapiens	17581927; 17970755; 18164667	in vivo; in vitro; in vivo	3	3	0.06279722	1
1	Mechanisms	Activate	strong	0	enalapril	pubchem	5388962	CES1	Gene	uniprot	H3BSU0	9606	Homo sapiens	24141856; 26076923; 33963573	in vitro	3	3	0.06279722	1
1	Mechanisms	Block	strong	0	ramipril	pubchem	5362129	ET receptor	Gene	uniprot	Q13287	9606	Homo sapiens	15715683	clinical	1	1	0.06270915	1
1	Mechanisms	Inhibit	strong	0	captopril	pubchem	44093	MMPi	Gene	uniprot	A0A380MSV0	1911	Streptomyces griseus	16988226	in vivo	1	1	0.06270915	1
1	Mechanisms	Antagonize	strong	0	captopril	pubchem	44093	AT(1)R	Gene	uniprot	P24928	9606	Homo sapiens	17449550	in vivo	1	2	0.06270915	1
1	Mechanisms	Inhibit	strong	0	enalapril	pubchem	5388962	PARP-inhibitor	Gene	uniprot	Q8N5Y8	9606	Homo sapiens	18806606	in vivo	1	1	0.06270915	1
1	Mechanisms	Antagonize	strong	0	enalapril	pubchem	5388962	alpha 1	Gene	uniprot	O43148	9606	Homo sapiens	2220647	clinical	1	1	0.06270915	1
1	Mechanisms	Antagonize	strong	0	Captopril	pubchem	44093	mineralocorticoid receptor	Gene	uniprot	O43709	9606	Homo sapiens	24066305	in vivo	1	1	0.06270915	1
1	Mechanisms	Inhibit	strong	0	imidapril	pubchem	5464343	MMP	Gene	uniprot	Q8IXG1	9606	Homo sapiens	24709636	clinical	1	1	0.06270915	1
1	Mechanisms	Inhibit	strong	0	ramipril	pubchem	5362129	dopamine receptor	Gene	uniprot	Q01959	9606	Homo sapiens	26302059	in vivo	1	1	0.06270915	1
1	Mechanisms	Antagonize	strong	0	captopril	pubchem	44093	PDGF	Gene	uniprot	Q9NRF2	9606	Homo sapiens	8772242	in vivo	1	1	0.06270915	1
1	Mechanisms	Potentiate	strong	0	ramipril	pubchem	5362129	angiotensin-converting enzyme	Gene	uniprot	P12821	9606	Homo sapiens	9733359	in vivo	1	1	0.06270915	1
1	Mechanisms	Inhibit	strong	0	delapril	pubchem	5362116	angiotensin II receptor	Gene	uniprot	P50052	9606	Homo sapiens	12870674; 1343288; 18327093; 1959233; 2009151; 7867037	in vivo; clinical; in vitro; in vivo	6	6	0.06267894	1
3	Co-prescription	Cooccurrence	weak	0	enalapril	pubchem	5388962	hydralazine	Chemical	pubchem	3637			11566913; 16331114; 2057035; 2245881; 2996342; 3018602; 8500236; 8500237; 8500243; 8500244	in vivo; clinical	10	12	0.06229475	1
1	Mechanisms	Inhibit	strong	0	captopril	pubchem	44093	c-myc	Gene	uniprot	P06733	9606	Homo sapiens	10375734; 10437140; 19010543; 7660814	in vitro; in vivo; in vivo; in vitro	4	4	0.06212947	1
2	Effects	Reverse	strong	0	fosinopril	pubchem	9601226	heart hypertrophy	Disease	ols_doid	DOID:9622			11744126; 12411096; 12536639; 17039281	in vivo	4	4	0.06212947	1
3	Co-prescription	Cooccurrence	weak	0	cilazapril	pubchem	56330	Hoe 140	Chemical	pubchem	6918172			10027924	in vivo	1	1	0.06208206	1
3	Co-prescription	Cooccurrence	weak	0	enalapril	pubchem	5388962	lovastatin	Chemical	pubchem	53232			10210355	in vivo	1	2	0.06208206	1
3	Co-prescription	Cooccurrence	weak	0	quinapril	pubchem	54892	icatibant	Chemical	pubchem	6918173			10409471	in vitro; in vivo	1	2	0.06208206	1
3	Co-prescription	Cooccurrence	weak	0	enalaprilat	pubchem	5462501	HOE-140	Chemical	pubchem	6918172			10588485	in vivo	1	1	0.06208206	1
3	Co-prescription	Cooccurrence	weak	0	enalapril	pubchem	5388962	simvastatin	Chemical	pubchem	54454			11011346	clinical	1	2	0.06208206	1
3	Co-prescription	Cooccurrence	weak	0	captopril	pubchem	44093	PAN	Chemical	pubchem	6825			11041286	in vivo	1	1	0.06208206	1
3	Co-prescription	Cooccurrence	weak	0	ramipril	pubchem	5362129	steroids	Chemical	pubchem	139082353			11506246	clinical	1	1	0.06208206	1
2	Effects	Therapy	medium	0	lisinopril	pubchem	5362119	chronic heart failure.	Disease	ols_doid	DOID:0051064			11869839	clinical; in vivo	1	2	0.06208206	1
3	Co-prescription	Cooccurrence	weak	0	moexipril	pubchem	91270	oestradiol	Chemical	pubchem	5757			12011662	in vivo	1	1	0.06208206	1
2	Effects	Improve	medium	0	perindopril	pubchem	107807	aortic regurgitation	Disease	ols_doid	DOID:57			12215462	in vivo	1	1	0.06208206	1
3	Co-prescription	Cooccurrence	weak	0	fosinopril	pubchem	9601226	amlodipine	Chemical	pubchem	2162			12460699	clinical	1	2	0.06208206	1
3	Co-prescription	Cooccurrence	weak	0	benazepril	pubchem	5362124	SLC	Chemical	pubchem	53361959			12584830	clinical	1	2	0.06208206	1
3	Co-prescription	Cooccurrence	weak	0	perindopril	pubchem	107807	rilmenidine	Chemical	pubchem	68712			12803735	clinical	1	2	0.06208206	1
3	Co-prescription	Cooccurrence	weak	0	delapril	pubchem	5362116	isosorbide-5-mononitrate	Chemical	pubchem	27661			12851621	clinical	1	2	0.06208206	1
3	Co-prescription	Cooccurrence	weak	0	cilazapril	pubchem	56330	allopurinol	Chemical	pubchem	135401907			1378120	in vitro; in vivo	1	1	0.06208206	1
2	Effects	Induce	medium	0	captopril	pubchem	44093	pemphigus vegetans	Disease	ols_doid	DOID:0040098			1387657	in vitro	1	1	0.06208206	1
3	Co-prescription	Cooccurrence	weak	0	enalapril	pubchem	5388962	amiodarone	Chemical	pubchem	2157			14643269	clinical	1	1	0.06208206	1
2	Effects	Induce	medium	0	captopril	pubchem	44093	leukopenia	Disease	ols_doid	DOID:615			14703896	clinical	1	1	0.06208206	1
3	Co-prescription	Cooccurrence	weak	0	ramipril	pubchem	5362129	L-arginine	Chemical	pubchem	6322			15381675	clinical	1	2	0.06208206	1
1	Mechanisms	Downregulate	medium	0	fosinopril	pubchem	9601226	STAT3	Gene	uniprot	P40763	9606	Homo sapiens	15755760	in vivo	1	1	0.06208206	1
3	Co-prescription	Cooccurrence	weak	0	captopril	pubchem	44093	QXC	Chemical	pubchem	110874954			15768872	clinical	1	2	0.06208206	1
1	Mechanisms	Downregulate	medium	0	enalapril	pubchem	5388962	NAD(P)H oxidase	Gene	uniprot	Q16206	9606	Homo sapiens	15824470	in vivo	1	1	0.06208206	1
3	Co-prescription	Cooccurrence	weak	0	benazepril	pubchem	5362124	TL	Chemical	pubchem	5359464			15957833	clinical	1	1	0.06208206	1
3	Co-prescription	Cooccurrence	weak	0	quinapril	pubchem	54892	FR172357	Chemical	pubchem	9897023			16214149	in vivo	1	2	0.06208206	1
3	Co-prescription	Cooccurrence	weak	0	quinapril	pubchem	54892	apocynin	Chemical	pubchem	2214			16214149	in vivo	1	2	0.06208206	1
3	Co-prescription	Cooccurrence	weak	0	captopril	pubchem	44093	LiCl	Chemical	pubchem	433294			16269970	in vivo	1	2	0.06208206	1
3	Co-prescription	Cooccurrence	weak	0	Captopril	pubchem	44093	MI	Chemical	pubchem	892			16355614	clinical	1	2	0.06208206	1
3	Co-prescription	Cooccurrence	weak	0	Quinapril	pubchem	54892	ZPP	Chemical	pubchem	3802528			16478781	in vitro; in vivo	1	1	0.06208206	1
3	Co-prescription	Cooccurrence	weak	0	fosinopril	pubchem	9601226	irbesartan	Chemical	pubchem	3749			16837815	in vitro; in vivo	1	2	0.06208206	1
3	Co-prescription	Cooccurrence	weak	0	enalapril	pubchem	5388962	tempol	Chemical	pubchem	137994			17112788	in vivo	1	1	0.06208206	1
3	Co-prescription	Cooccurrence	weak	0	quinapril	pubchem	54892	amlodipine besylate	Chemical	pubchem	60496			17272962	clinical	1	2	0.06208206	1
3	Co-prescription	Cooccurrence	weak	0	benazepril	pubchem	5362124	amlodipine besylate	Chemical	pubchem	60496			17953475	clinical	1	2	0.06208206	1
3	Co-prescription	Cooccurrence	weak	0	fosinopril	pubchem	9601226	chlorthalidone	Chemical	pubchem	2732			1827086	clinical	1	1	0.06208206	1
3	Co-prescription	Cooccurrence	weak	0	cilazapril	pubchem	56330	steroid	Chemical	pubchem	139082353			18930568	clinical	1	2	0.06208206	1
3	Co-prescription	Cooccurrence	weak	0	ramipril	pubchem	5362129	tadalafil	Chemical	pubchem	110635			19196886	clinical; in vitro	1	2	0.06208206	1
3	Co-prescription	Cooccurrence	weak	0	enalapril	pubchem	5388962	RWJ-676070	Chemical	pubchem	11157078			19625993	in vivo	1	2	0.06208206	1
[truncated: 20,564 more rows]
