# Supplementary material for: An Integrated Text Mining Approach for Discovering Pharmacological Effects, Drug Combinations, and Repurposing Opportunities of ACE Inhibitors
Source: Int J Mol Sci. 2026 Feb 22;27(4):2044. doi: 10.3390/ijms27042044 (PMC12940818; doi:10.3390/ijms27042044)
Supplement: Supplementary file 1 [file ijms-27-02044-s001.zip › associations_acei_not_normalized.tsv]

PatternGroupID	PatternGroupName	RelationType	SignalStrength_best	IsNegated	ChemicalText	ChemicalNormSource	ChemicalCID	OtherText	OtherLabel	OtherNormSource	OtherNormID	OtherOrganismTaxId	OtherOrganismName	PMIDs	StudyTypes	SourcesCount	MentionsCount	ConfidenceScore	IsFullyNormalized
1	Mechanisms	Block	strong	0	enalapril	pubchem	5388962	angiotensin-converting enzyme-blocker	Gene	uniprot				9892170	in vivo	1	1	0.56438239	0
2	Effects	Treatment	strong	0	enalapril	pubchem	5388962	MI	Disease	ols_doid				10413075; 10634670; 11390026; 11882576; 11985920; 12558131; 15147281; 19483355; 19587314; 21276574; 24120874; 26455512; 26991917; 30599150; 38362882; 38878877; 8181153; 8701878; 8818434; 9129851; 9251578; 9593063	in vivo; clinical; in vitro; in vivo	22	22	0.45949936	0
1	Mechanisms	Inhibit	strong	0	enalapril	pubchem	5388962	angiotenisin-converting inhibitor	Gene	uniprot				11693558	in vivo	1	1	0.33862944	0
1	Mechanisms	Inhibit	strong	0	captopril	pubchem	44093	ACE) inhibitors	Gene	uniprot				2239664	in vitro	1	1	0.33862944	0
1	Mechanisms	Inhibit	strong	0	Hoe-498	pubchem	5362129	non-sulfhydryl converting enzyme-inhibitor	Gene	uniprot				6202091	in vitro; in vivo	1	1	0.33862944	0
2	Effects	Treatment	strong	0	enalapril	pubchem	5388962	HF	Disease	ols_doid				1401084; 15051632; 18309461; 18820026; 19068269; 27417000; 27842179; 27908347; 29129252; 32468672; 32854838; 33530704; 39111953; 39284545; 39319469; 41233850; 8576937	in vivo; clinical; in vitro; in vivo	17	17	0.32419765	0
3	Co-prescription	Coadministered_with	strong	0	captopril	pubchem	44093	CAP	Chemical	pubchem				12575396; 12775959; 18022142; 19716860; 20035777; 20977913; 22846885; 23790502; 24041937; 24389419; 25827924; 26970564; 34608942; 6308685	clinical; in vivo; in vitro; in vivo	14	14	0.23175314	0
2	Effects	Treatment	strong	0	Enalapril	pubchem	5388962	UUO	Disease	ols_doid				12473537; 17062926; 17062928; 18812665; 21594754; 26881856; 41343096; 8915981	in vivo; in vitro; in vivo	8	8	0.22837318	0
2	Effects	Prevent	strong	0	captopril	pubchem	44093	GHD	Disease	ols_doid				6214232; 6357337; 6460215; 7004805	in vivo	4	4	0.21745316	0
3	Co-prescription	Coadministered_with	strong	0	captopril	pubchem	44093	Furo	Chemical	pubchem				18022142; 19716860; 20035777; 20977913; 22846885; 23790502; 24041937; 24389419; 25827924; 26970564	in vivo	10	12	0.21236845	0
2	Effects	Reduce	medium	0	Enalapril	pubchem	5388962	microalbuminuria	Disease	ols_doid				10583451; 10652036; 11686543; 15257186; 15480900; 17198918; 18721739; 2170218; 8443481; 9314638	clinical; in vivo	10	10	0.18688424	0
1	Mechanisms	Inhibit	strong	0	captopril	pubchem	44093	ACEIs	Gene	uniprot				2291744; 26590099; 32545617; 9012741	in vitro; in vivo; in vivo; in vitro	4	4	0.18638842	0
1	Mechanisms	Inhibit	strong	0	captopril	pubchem	44093	angiotension-converting enzyme	Gene	uniprot				3056447; 7910865; 8553625; 8859936	clinical; in vivo	4	4	0.18638842	0
2	Effects	Treatment	strong	0	captopril	pubchem	44093	MI	Disease	ols_doid				10169670; 10322934; 10710118; 1285663; 14962492; 15967846; 16413583; 18418003; 20079594; 20493567; 25947168; 37163903; 7771560; 8772771; 9220312; 9251578; 9567332; 9876328	clinical; in vivo; in vitro; in vivo	18	18	0.17929268	0
3	Co-prescription	Coadministered_with	strong	0	enalapril	pubchem	5388962	Ena	Chemical	pubchem				12933361; 15197102; 15496152; 18820026; 26070528	in vitro; in vivo; in vivo; clinical	5	6	0.17448497	0
2	Effects	Reduce	medium	0	captopril	pubchem	44093	LVH	Disease	ols_doid				10561812; 15864743; 19013753; 19633451; 20823711; 9286966	in vivo; in vitro; in vivo	6	6	0.16202506	0
2	Effects	Treatment	strong	0	perindopril	pubchem	107807	MI	Disease	ols_doid				16614354; 17121705; 24830442; 25939307; 26045879; 26878793; 28204966; 9676723	in vitro; in vivo; in vivo	8	8	0.15986123	0
3	Co-prescription	Coadministered_with	strong	0	enalapril	pubchem	5388962	FA	Chemical	pubchem				18656328; 21869730; 22085872; 22230384; 25742888	clinical	5	7	0.15509775	0
2	Effects	Reduce	medium	0	ramipril	pubchem	5362129	microalbuminuria	Disease	ols_doid				11128360; 16295047; 1725033; 19240307; 8500862	clinical	5	5	0.15354677	0
2	Effects	Reduce	medium	0	Ramipril	pubchem	5362129	LVH	Disease	ols_doid				12887823; 22515416; 29970016; 8994995; 9808607	clinical; in vivo; in vitro; in vivo	5	5	0.15354677	0
3	Co-prescription	Coadministered_with	strong	0	captopril	pubchem	44093	diuretic	Chemical	pubchem				12207569; 1914272; 2580183; 3520318; 6214858; 6284081; 6313523; 6354933; 7614527	in vivo; clinical	9	9	0.15011750	0
1	Mechanisms	Inhibit	strong	0	captopril	pubchem	44093	angiotension converting enzyme	Gene	uniprot				11708616; 9082838	in vivo	2	2	0.14990088	0
2	Effects	Prevent	strong	0	cilazapril	pubchem	56330	neointima	Disease	ols_doid				8295484; 8353884	in vivo	2	2	0.14990088	0
2	Effects	Reverse	strong	0	ramipril	pubchem	5362129	LVH	Disease	ols_doid				16405840	in vivo	1	1	0.14109560	0
2	Effects	Treatment	strong	0	captopril	pubchem	44093	EAE	Disease	ols_doid				8576541	in vitro; in vivo	1	1	0.14109560	0
3	Co-prescription	Coadministered_with	strong	0	fosinopril	pubchem	9601226	Fos	Chemical	pubchem				8722432	clinical	1	1	0.14109560	0
2	Effects	Treatment	strong	0	Perindopril	pubchem	107807	AMI	Disease	ols_doid				11300369; 11792333; 31378910	clinical; in vitro	3	3	0.13257191	0
1	Mechanisms	Inhibit	strong	0	benazepril	pubchem	5362124	angiotension-converting enzyme	Gene	uniprot				18500511; 18622062	in vivo	2	2	0.13116327	0
2	Effects	Treatment	strong	0	enalapril	pubchem	5388962	AAC	Disease	ols_doid				22245911; 23905381	in vitro; in vivo	2	2	0.13116327	0
2	Effects	Treatment	strong	0	ramipril	pubchem	5362129	hypertensives	Disease	ols_doid				12642507; 23178512; 28155333; 8902551	clinical; clinical; in vitro; clinical; in vitro; in vivo	4	4	0.13047190	0
2	Effects	Treatment	strong	0	imidapril	pubchem	5464343	infarcted	Disease	ols_doid				15389290; 15576437; 15665860; 15681692	in vitro; in vivo	4	4	0.13047190	0
1	Mechanisms	Inhibit	strong	0	Captopril	pubchem	44093	pp60(c-src	Gene	uniprot				9384240	in vitro	1	1	0.13024209	0
2	Effects	Induce	medium	0	captopril	pubchem	44093	nephrotoxicity	Disease	ols_doid				10094850; 10721643; 18614421; 19467331; 24329698; 29115169; 29190602; 29459593; 33711846; 3909819; 8270187	in vivo; clinical	11	11	0.12777991	0
2	Effects	Treatment	strong	0	enalapril	pubchem	5388962	hypertensives	Disease	ols_doid				11875316; 25796146; 2831788; 8031705; 9799047	clinical	5	5	0.12689816	0
2	Effects	Treatment	strong	0	captopril	pubchem	44093	microalbuminuria	Disease	ols_doid				16126118; 2196359; 7548979; 7711427; 8500859	clinical	5	5	0.12689816	0
3	Co-prescription	Coadministered_with	strong	0	trandolapril	pubchem	5484727	verapamil-SR	Chemical	pubchem				17130190; 17566313	clinical	2	2	0.12344778	0
2	Effects	Treatment	strong	0	captopril	pubchem	44093	hypertensives	Disease	ols_doid				1282376; 1326675; 1336527; 1505564; 2487544; 2698943; 8345497; 9759984	in vitro; in vivo; in vitro; clinical	8	8	0.12297018	0
1	Mechanisms	Inhibit	strong	0	ramipril	pubchem	5362129	ACE)-	Gene	uniprot				15131005	clinical	1	1	0.12093908	0
1	Mechanisms	Inhibit	strong	0	cilazapril	pubchem	56330	nonsulfhydryl-converting enzyme	Gene	uniprot				1717782	clinical	1	1	0.12093908	0
1	Mechanisms	Activate	strong	0	imidapril	pubchem	5464343	hCE1-mediated	Gene	uniprot				31268531	in vitro	1	1	0.12093908	0
1	Mechanisms	Inhibit	strong	0	quinapril	pubchem	54892	angiotension converting enzyme	Gene	uniprot				8319817	clinical	1	1	0.12093908	0
1	Mechanisms	Inhibit	strong	0	captopril	pubchem	44093	AngI-converting enzyme	Gene	uniprot				8502656	in vivo	1	1	0.12093908	0
1	Mechanisms	Inhibit	strong	0	cilazapril	pubchem	56330	ACEIs	Gene	uniprot				9012741	in vitro; in vivo	1	1	0.12093908	0
2	Effects	Treatment	strong	0	captopril	pubchem	44093	diabetics	Disease	ols_doid				3091164; 3143437; 8223156; 8852495	clinical; in vitro; in vivo	4	4	0.11861081	0
3	Co-prescription	Cooccurrence	weak	0	perindopril	pubchem	107807	diuretic	Chemical	pubchem				11406907; 15076173; 16141420; 20044530; 20175714; 21700945; 8934377; 9562008	clinical	8	10	0.11723157	0
3	Co-prescription	Coadministered_with	strong	0	perindopril	pubchem	107807	ZSHLF	Chemical	pubchem				32317965; 33014117	in vitro	2	2	0.11658957	0
3	Co-prescription	Coadministered_with	strong	0	captopril	pubchem	44093	diuretics	Chemical	pubchem				2858541; 6188888; 6398043; 6399202; 6752559	in vivo; clinical	5	5	0.11632331	0
2	Effects	Induce	medium	0	captopril	pubchem	44093	LVH	Disease	ols_doid				10511124; 8717433	in vitro; in vivo; in vivo	2	2	0.11542368	0
1	Mechanisms	Block	strong	0	enalapril	pubchem	5388962	AT(1))	Gene	uniprot				10889139	in vitro; in vivo	1	1	0.11287648	0
1	Mechanisms	Inhibit	strong	0	acetorphan	pubchem	107751	Enkephelinase	Gene	uniprot				2125896	in vivo	1	1	0.11287648	0
2	Effects	Reverse	strong	0	ramipril	pubchem	5362129	ESRF	Disease	ols_doid				9788454	clinical	1	1	0.11287648	0
2	Effects	Treatment	strong	0	ramipril	pubchem	5362129	MI	Disease	ols_doid				10666082; 10678136; 15169629; 15667801; 15671045; 18583185; 19060116; 24907870; 36757536; 8781754; 9109437; 9244210	in vivo; in vitro; in vitro; in vivo; clinical	12	12	0.11140467	0
2	Effects	Prevent	strong	0	delapril	pubchem	5362116	MI	Disease	ols_doid				22280358; 26321755	in vitro; in vivo	2	2	0.11045328	0
2	Effects	Treatment	strong	0	perindopril	pubchem	107807	microalbuminuria	Disease	ols_doid				16206673; 1998761; 2281920	clinical	3	3	0.10846793	0
1	Mechanisms	Inhibit	strong	0	lisinopril	pubchem	5362119	ACE)	Gene	uniprot				10178659	clinical	1	1	0.10582170	0
1	Mechanisms	Inhibit	strong	0	perindopril	pubchem	107807	angiotensine converting enzyme	Gene	uniprot				11603173	clinical	1	1	0.10582170	0
1	Mechanisms	Inhibit	strong	0	fosinopril	pubchem	9601226	angiotensin conversing enzyme	Gene	uniprot				15462108	clinical	1	1	0.10582170	0
1	Mechanisms	Inhibit	strong	0	captopril	pubchem	44093	aP2-Agt	Gene	uniprot				21979391	in vitro; in vivo	1	1	0.10582170	0
3	Co-prescription	Coadministered_with	strong	0	captopril	pubchem	44093	DFNK	Chemical	pubchem				2701893	clinical	1	1	0.10582170	0
1	Mechanisms	Inhibit	strong	0	captopril	pubchem	44093	antiotensin converting enzyme	Gene	uniprot				8960842	clinical	1	1	0.10582170	0
2	Effects	Decrease	medium	0	Ramipril	pubchem	5362129	MI	Disease	ols_doid				22441218; 8996294; 9808607	in vivo; clinical	3	3	0.10499695	0
2	Effects	Treatment	strong	0	ramipril	pubchem	5362129	hypercholesterolemic	Disease	ols_doid				15184351; 21046985	clinical; in vitro; in vivo	2	2	0.10493061	0
2	Effects	Prevent	strong	0	enalapril	pubchem	5388962	NMS	Disease	ols_doid				9554816; 9812081	clinical	2	2	0.10493061	0
2	Effects	Prevent	strong	0	enalapril	pubchem	5388962	cardiotoxicity	Disease	ols_doid				29567630; 31570470; 36585130	clinical	3	3	0.10375193	0
3	Co-prescription	Cooccurrence	weak	0	enalapril	pubchem	5388962	diuretics	Chemical	pubchem				15223721; 18405787; 1854570; 2537562; 2831788	clinical	5	5	0.10236451	0
3	Co-prescription	Cooccurrence	weak	0	captopril	pubchem	44093	diuretic	Chemical	pubchem				2580181; 2886560; 3281619; 6200364; 6325522	clinical; in vivo	5	5	0.10236451	0
1	Mechanisms	Inhibit	strong	0	captopril	pubchem	44093	YGGFMRF	Gene	uniprot				6198574; 6368796	in vivo	2	2	0.09993392	0
2	Effects	Treatment	strong	0	captopril	pubchem	44093	infarcted	Disease	ols_doid				10471350; 10491380; 1381772; 15389290; 2643489; 8202445; 9330127; 9876328	in vitro; in vivo; in vivo	8	8	0.09991327	0
3	Co-prescription	Coadministered_with	strong	0	lisinopril	pubchem	5362119	diuretic	Chemical	pubchem				10408591; 15262456; 2154086; 9200654; 9279969	clinical	5	6	0.09970570	0
2	Effects	Protect	strong	0	captopril	pubchem	44093	VILI	Disease	ols_doid				17234658; 18520644; 35191411	in vivo	3	3	0.09942893	0
2	Effects	Reduce	medium	0	temocapril	pubchem	443874	microalbuminuria	Disease	ols_doid				10218721; 9661803	clinical	2	2	0.09893458	0
2	Effects	Treatment	strong	0	captopril	pubchem	44093	AMI	Disease	ols_doid				10374374; 10676600; 11182173; 11256540; 11579369; 11780187; 11780330; 11792333; 14999200; 15842145; 8223165; 8803588; 9206057; 9470059	clinical; in vitro; in vivo	14	14	0.09758027	0
2	Effects	Therapy	medium	0	enalapril	pubchem	5388962	microalbuminuria	Disease	ols_doid				12356001; 12706322; 8767069; 9314638	clinical	4	4	0.09567939	0
2	Effects	Treatment	strong	0	benazepril	pubchem	5362124	HF	Disease	ols_doid				17229371; 20445533	in vitro; in vivo; clinical	2	2	0.09539147	0
1	Mechanisms	Inhibit	strong	0	captopril	pubchem	44093	kininases	Gene	uniprot				2454203; 6092499	in vivo; in vitro	2	2	0.09539147	0
3	Co-prescription	Coadministered_with	strong	0	Lotensin	pubchem	5362123	BYQS	Chemical	pubchem				11783142	clinical	1	1	0.09406373	0
3	Co-prescription	Coadministered_with	strong	0	Lotensin	pubchem	5362123	essential amino acid	Chemical	pubchem				11783142	clinical	1	2	0.09406373	0
3	Co-prescription	Coadministered_with	strong	0	captopril	pubchem	44093	songling xuemaikang capsule	Chemical	pubchem				12575551	clinical	1	1	0.09406373	0
2	Effects	Treatment	strong	0	Captopril	pubchem	44093	OIR	Disease	ols_doid				14632165	in vivo	1	1	0.09406373	0
3	Co-prescription	Coadministered_with	strong	0	cilazapril	pubchem	56330	heparin	Chemical	pubchem				1833326	in vivo	1	1	0.09406373	0
3	Co-prescription	Coadministered_with	strong	0	Enalapril	pubchem	5388962	Astragalus membranaceus and Angelica sinensis	Chemical	pubchem				19960445	in vitro; in vivo	1	1	0.09406373	0
3	Co-prescription	Coadministered_with	strong	0	lisinopril	pubchem	5362119	MR antagonists	Chemical	pubchem				27881412	in vitro; in vivo	1	1	0.09406373	0
3	Co-prescription	Coadministered_with	strong	0	captopril	pubchem	44093	paclitaxel-loaded	Chemical	pubchem				28939029	in vitro; in vivo	1	1	0.09406373	0
3	Co-prescription	Coadministered_with	strong	0	captopril	pubchem	44093	bendrofluazide.	Chemical	pubchem				2952436	clinical	1	1	0.09406373	0
3	Co-prescription	Coadministered_with	strong	0	captopril	pubchem	44093	Shunaoxin pill	Chemical	pubchem				32032892	in vivo	1	1	0.09406373	0
3	Co-prescription	Coadministered_with	strong	0	Enalapril	pubchem	5388962	CET	Chemical	pubchem				38198460	in vivo	1	1	0.09406373	0
1	Mechanisms	Lower	medium	0	fosinopril	pubchem	9601226	cVCAM-1	Gene	uniprot				10090351	clinical	1	1	0.09312309	0
2	Effects	Reduce	medium	0	captopril	pubchem	44093	DCM	Disease	ols_doid				22589547	in vitro; in vivo	1	1	0.09312309	0
2	Effects	Attenuate	medium	0	enalapril	pubchem	5388962	frailty	Disease	ols_doid				30256910; 39019387	in vivo	2	2	0.09233894	0
3	Co-prescription	Coadministered_with	strong	0	trandolapril	pubchem	5484727	Tr	Chemical	pubchem				17566313	clinical	1	1	0.08911301	0
1	Mechanisms	Antagonize	strong	0	enalapril	pubchem	5388962	AT(1))	Gene	uniprot				21622682	in vitro; in vivo	1	1	0.08911301	0
3	Co-prescription	Coadministered_with	strong	0	Perindopril	pubchem	107807	diuretics	Chemical	pubchem				10901769; 20175714	clinical	2	3	0.08744218	0
1	Mechanisms	Inhibit	strong	0	enalapril	pubchem	5388962	ACEIs	Gene	uniprot				16830695; 25222620	in vivo; in vitro	2	2	0.08744218	0
2	Effects	Treatment	strong	0	captopril	pubchem	44093	LVH	Disease	ols_doid				10511124; 10994761; 11243422; 39414396; 6214231; 9093526; 9201619; 9746469; 9863143	in vitro; in vivo; in vivo	9	9	0.08691013	0
1	Mechanisms	Modulate	medium	0	perindopril	pubchem	107807	miR-874-3p	Gene	uniprot				40782429	in vivo	1	1	0.08595978	0
2	Effects	Correct	medium	0	perindopril	pubchem	107807	LVH	Disease	ols_doid				7864552	clinical	1	1	0.08595978	0
1	Mechanisms	Inhibit	strong	0	enalapril	pubchem	5388962	angiotension-converting enzyme	Gene	uniprot				11022421; 1490944; 3056447	clinical; in vivo	3	3	0.08522480	0
3	Co-prescription	Coadministered_with	strong	0	Perindopril	pubchem	107807	calcium-channel blockers	Chemical	pubchem				10901769	clinical	1	1	0.08465736	0
1	Mechanisms	Inhibit	strong	0	captopril	pubchem	44093	VDR-null	Gene	uniprot				12637346	in vivo	1	1	0.08465736	0
3	Co-prescription	Coadministered_with	strong	0	lisinopril	pubchem	5362119	SMP-534	Chemical	pubchem				19952417	in vitro; in vivo	1	2	0.08465736	0
2	Effects	Treatment	strong	0	enalapril	pubchem	5388962	2K1C	Disease	ols_doid				9322980	in vitro; in vivo	1	1	0.08465736	0
2	Effects	Treatment	strong	0	benazepril	pubchem	5362124	DN	Disease	ols_doid				17900838; 24855017; 25142208; 25918729; 28339051; 31203283	in vivo; in vitro; in vivo	6	6	0.08183084	0
2	Effects	Treatment	strong	0	enalapril	pubchem	5388962	microalbuminuria	Disease	ols_doid				10333052; 11686543; 12356001; 2848604; 3038254; 8443481; 8641115; 8743519; 9536925; 9811387	clinical; in vitro; clinical	10	10	0.08090227	0
1	Mechanisms	Inhibit	strong	0	enalapril	pubchem	5388962	angiotension converting enzyme	Gene	uniprot				6100598; 7547097	clinical	2	2	0.08071586	0
2	Effects	Prevent	strong	0	enalapril	pubchem	5388962	TVP	Disease	ols_doid				12545338	in vivo	1	1	0.08062606	0
2	Effects	Prevent	strong	0	lisinopril	pubchem	5362119	CCVD	Disease	ols_doid				19433694	clinical	1	1	0.08062606	0
1	Mechanisms	Block	strong	0	captopril	pubchem	44093	AT1Rs	Gene	uniprot				25485905	in vivo	1	1	0.08062606	0
1	Mechanisms	Inhibit	strong	0	captopril	pubchem	44093	kiniase II	Gene	uniprot				3687591	in vivo	1	1	0.08062606	0
2	Effects	Prevent	strong	0	captopril	pubchem	44093	organomegaly	Disease	ols_doid				8285184	in vivo	1	1	0.08062606	0
2	Effects	Prevent	strong	0	Imidapril	pubchem	5464343	MI	Disease	ols_doid				12099723; 14594552; 22130106	in vitro; in vivo; in vivo	3	3	0.07954315	0
2	Effects	Treatment	strong	0	enalapril	pubchem	5388962	infarcted	Disease	ols_doid				10413075; 15389290; 15665860; 15681692; 18418421; 24342316; 8181153	in vivo; in vitro; in vivo	7	7	0.07698604	0
2	Effects	Treatment	strong	0	trandolapril	pubchem	5484727	nephropathies	Disease	ols_doid				11281338	clinical	1	1	0.07696124	0
2	Effects	Treatment	strong	0	trandolapril	pubchem	5484727	nondiabetic nephropathies	Disease	ols_doid				12830458	clinical	1	1	0.07696124	0
2	Effects	Treatment	strong	0	perindopril	pubchem	107807	OZR	Disease	ols_doid				15604340	in vivo	1	1	0.07696124	0
2	Effects	Treatment	strong	0	lisinopril	pubchem	5362119	AoS	Disease	ols_doid				15880203	in vivo	1	1	0.07696124	0
2	Effects	Treatment	strong	0	trandolapril	pubchem	5484727	hypertensives	Disease	ols_doid				17144105	clinical	1	1	0.07696124	0
2	Effects	Treatment	strong	0	benazepril	pubchem	5362124	DCM	Disease	ols_doid				17581217	clinical	1	1	0.07696124	0
2	Effects	Treatment	strong	0	Captopril	pubchem	44093	nephrotoxic	Disease	ols_doid				29459593	in vivo	1	1	0.07696124	0
2	Effects	Treatment	strong	0	Ramipril	pubchem	5362129	diabetics	Disease	ols_doid				32559789	in vivo	1	1	0.07696124	0
2	Effects	Treatment	strong	0	enalapril	pubchem	5388962	HH	Disease	ols_doid				9267040	in vivo	1	1	0.07696124	0
2	Effects	Treatment	strong	0	captopril	pubchem	44093	HH	Disease	ols_doid				9267040	in vivo	1	1	0.07696124	0
3	Co-prescription	Coadministered_with	strong	0	moexipril	pubchem	91270	hydrochlorothiazide.	Chemical	pubchem				9514183	clinical	1	1	0.07696124	0
3	Co-prescription	Cooccurrence	weak	0	captopril	pubchem	44093	diuretics	Chemical	pubchem				10226860; 1854570	clinical	2	2	0.07694912	0
3	Co-prescription	Cooccurrence	weak	0	captopril	pubchem	44093	canreonate	Chemical	pubchem				11182173; 11800414	clinical	2	4	0.07694912	0
2	Effects	Prevent	strong	0	ramipril	pubchem	5362129	LVH	Disease	ols_doid				11581138; 1324047; 20870672; 8994995	clinical; in vivo; in vitro; in vivo	4	4	0.07674817	0
2	Effects	Treatment	strong	0	enalapril	pubchem	5388962	hyperkalemia	Disease	ols_doid				10692263; 27842179	clinical	2	2	0.07495044	0
2	Effects	Treatment	strong	0	enalapril	pubchem	5388962	MMVD	Disease	ols_doid				27569835; 35905145; 37821927	in vivo	3	3	0.07457170	0
1	Mechanisms	Normalize	medium	0	Enalapril	pubchem	5388962	Endothelium-Derived Hyperpolarizing Factor-Mediated	Gene	uniprot				25972013	in vivo	1	1	0.07449848	0
2	Effects	Suppress	medium	0	alacepril	pubchem	71992	atherogenesis	Disease	ols_doid				7807684	in vitro; in vivo	1	1	0.07449848	0
2	Effects	Attenuate	medium	0	enalapril	pubchem	5388962	atherogenesis	Disease	ols_doid				8473494	in vivo	1	1	0.07449848	0
2	Effects	Suppress	medium	0	captopril	pubchem	44093	MSA	Disease	ols_doid				9142006	clinical	1	1	0.07449848	0
1	Mechanisms	Normalize	medium	0	ramipril	pubchem	5362129	SR CaATPase	Gene	uniprot				9990539	in vitro; in vivo	1	1	0.07449848	0
2	Effects	Treatment	strong	0	trandolapril	pubchem	5484727	CAL	Disease	ols_doid				11682444	in vivo	1	1	0.07361509	0
1	Mechanisms	Antagonize	strong	0	zofenopril	pubchem	92400	(1	Gene	uniprot				25573423	in vivo	1	1	0.07361509	0
2	Effects	Reduce	medium	1	Enalapril	pubchem	5388962	microalbuminuria	Disease	ols_doid				1473041; 17198918	in vitro; in vivo; clinical	2	2	0.07289916	0
2	Effects	Induce	medium	0	enalapril	pubchem	5388962	ARF	Disease	ols_doid				12746638; 15728788; 8819932	in vivo; in vitro; in vivo	3	3	0.07158883	0
3	Co-prescription	Coadministered_with	strong	0	enalapril	pubchem	5388962	LB	Chemical	pubchem				15197102	in vivo	1	2	0.07054780	0
3	Co-prescription	Coadministered_with	strong	0	captopril	pubchem	44093	beta-blocker	Chemical	pubchem				1683186	clinical	1	1	0.07054780	0
3	Co-prescription	Coadministered_with	strong	0	ramipril	pubchem	5362129	diuretics	Chemical	pubchem				18208835	clinical	1	1	0.07054780	0
2	Effects	Prevent	strong	0	captopril	pubchem	44093	SAD	Disease	ols_doid				1840424	in vivo	1	1	0.07054780	0
3	Co-prescription	Coadministered_with	strong	0	captopril	pubchem	44093	calcium antagonists	Chemical	pubchem				2580183	clinical	1	1	0.07054780	0
3	Co-prescription	Coadministered_with	strong	0	Ramipril	pubchem	5362129	LEVO	Chemical	pubchem				26207881	in vivo	1	1	0.07054780	0
3	Co-prescription	Coadministered_with	strong	0	QUINAPRIL	pubchem	54892	ANGIOLINE	Chemical	pubchem				27089728	in vivo	1	1	0.07054780	0
1	Mechanisms	Inhibit	strong	0	captopril	pubchem	44093	ANGI-induced	Gene	uniprot				27508250	in vitro	1	1	0.07054780	0
2	Effects	Reduce	medium	0	enalapril	pubchem	5388962	LVH	Disease	ols_doid				11465647; 12214263; 12355999; 12409969; 12497780; 16208150; 25503724; 9786599	clinical; in vivo	8	8	0.07033894	0
3	Co-prescription	Coadministered_with	strong	0	temocapril	pubchem	443874	TMP	Chemical	pubchem				12135325; 15302988	in vivo	2	2	0.06995374	0
2	Effects	Ameliorate	medium	0	fosinopril	pubchem	9601226	HF	Disease	ols_doid				2148357	clinical	1	1	0.06984232	0
2	Effects	Patient	weak	0	enalapril	pubchem	5388962	AMI	Disease	ols_doid				10698231; 20922537; 24709636; 7754939; 8818434; 9115065	clinical	6	6	0.06943931	0
2	Effects	Attenuate	medium	0	captopril	pubchem	44093	VILI	Disease	ols_doid				17317879; 18520644	in vivo	2	2	0.06925421	0
3	Co-prescription	Cooccurrence	weak	0	captopril	pubchem	44093	CAL	Chemical	pubchem				22035768; 25041841	in vitro; in vivo; in vivo	2	4	0.06925421	0
1	Mechanisms	Inhibit	strong	0	zofenopril	pubchem	92400	angiotensin receptor blockers	Gene	uniprot				27653164	clinical	1	1	0.06772589	0
3	Co-prescription	Coadministered_with	strong	0	enalapril	pubchem	5388962	diuretic	Chemical	pubchem				10408591; 10915233; 1308725; 2996332; 3018603	clinical	5	5	0.06647046	0
2	Effects	Treatment	strong	0	lisinopril	pubchem	5362119	PHN	Disease	ols_doid				10616201; 9016898	in vitro; in vivo; in vivo	2	2	0.06558163	0
2	Effects	Treatment	strong	0	enalapril	pubchem	5388962	hydronephrotic	Disease	ols_doid				19536436; 25650385	in vivo	2	2	0.06558163	0
1	Mechanisms	Inhibit	strong	0	lisinopril	pubchem	5362119	ANG-converting enyzme	Gene	uniprot				12586636	in vitro; in vivo	1	1	0.06512105	0
1	Mechanisms	Inhibit	strong	0	trandolapril	pubchem	5484727	angiotensin-convertine enzyme	Gene	uniprot				14633150	in vitro; in vivo	1	1	0.06512105	0
2	Effects	Treatment	strong	0	benazepril	pubchem	5362124	UUO	Disease	ols_doid				19685752	in vivo	1	1	0.06512105	0
3	Co-prescription	Coadministered_with	strong	0	captopril	pubchem	44093	short chain fatty acid	Chemical	pubchem				20547165	in vitro; in vivo	1	1	0.06512105	0
2	Effects	Treatment	strong	0	perindopril	pubchem	107807	SPSHR	Disease	ols_doid				9023713	in vivo	1	1	0.06512105	0
3	Co-prescription	Cooccurrence	weak	0	enalapril	pubchem	5388962	FA	Chemical	pubchem				18656328; 25742888	clinical	2	4	0.06295837	0
2	Effects	Treatment	strong	1	quinapril	pubchem	54892	MI	Disease	ols_doid				16088849	in vitro; in vivo	1	1	0.06270915	0
1	Mechanisms	Antagonize	strong	0	enalapril	pubchem	5388962	AT1-selective angiotensin II (ANG II) receptor	Gene	uniprot				7505360	clinical	1	1	0.06270915	0
1	Mechanisms	Block	strong	0	ramipril	pubchem	5362129	Ang II-AT1 receptors	Gene	uniprot				7700000	in vivo	1	1	0.06270915	0
2	Effects	Receive	weak	0	captopril	pubchem	44093	MI	Disease	ols_doid				10496195; 15309009; 15967846; 16086938; 16928807; 19055994; 19215232; 26273143; 8772771; 9643276	in vitro; in vivo; clinical; in vivo	10	10	0.06229475	0
3	Co-prescription	Cooccurrence	weak	0	enalapril	pubchem	5388962	L-NCT	Chemical	pubchem				11034950	in vivo	1	2	0.06208206	0
3	Co-prescription	Cooccurrence	weak	0	captopril	pubchem	44093	tiazide	Chemical	pubchem				11097307	in vitro	1	1	0.06208206	0
3	Co-prescription	Cooccurrence	weak	0	quinapril	pubchem	54892	DZM	Chemical	pubchem				12410851	in vitro; in vivo	1	1	0.06208206	0
3	Co-prescription	Cooccurrence	weak	0	delapril	pubchem	5362116	IS5MN	Chemical	pubchem				12851621	clinical	1	2	0.06208206	0
3	Co-prescription	Cooccurrence	weak	0	lisinopril	pubchem	5362119	IS5MN	Chemical	pubchem				12851621	clinical	1	2	0.06208206	0
2	Effects	Induce	medium	0	lisinopril	pubchem	5362119	LVH	Disease	ols_doid				1317903	in vivo	1	1	0.06208206	0
3	Co-prescription	Cooccurrence	weak	0	cilazapril	pubchem	56330	HC.	Chemical	pubchem				1388960	clinical	1	1	0.06208206	0
3	Co-prescription	Cooccurrence	weak	0	enalaprilat	pubchem	5462501	Krebs	Chemical	pubchem				15680485	in vivo	1	1	0.06208206	0
3	Co-prescription	Cooccurrence	weak	0	benazepril	pubchem	5362124	TSLM	Chemical	pubchem				16409969	in vivo	1	1	0.06208206	0
3	Co-prescription	Cooccurrence	weak	0	lisinopril	pubchem	5362119	hydro-chlorothiazide	Chemical	pubchem				18039200	clinical	1	1	0.06208206	0
3	Co-prescription	Cooccurrence	weak	0	ramipril	pubchem	5362129	diuretics	Chemical	pubchem				18208835	clinical	1	1	0.06208206	0
3	Co-prescription	Cooccurrence	weak	0	imidapril	pubchem	5464343	TA606A	Chemical	pubchem				19304450	in vivo	1	2	0.06208206	0
3	Co-prescription	Cooccurrence	weak	0	lisinopril	pubchem	5362119	carvedilol CR	Chemical	pubchem				20883227	clinical	1	2	0.06208206	0
3	Co-prescription	Cooccurrence	weak	0	enalapril	pubchem	5388962	LPS	Chemical	pubchem				24239644	in vitro; in vivo	1	1	0.06208206	0
3	Co-prescription	Cooccurrence	weak	0	perindopril	pubchem	107807	1-7)	Chemical	pubchem				25724492	in vitro; in vivo	1	2	0.06208206	0
3	Co-prescription	Cooccurrence	weak	0	captopril	pubchem	44093	extract	Chemical	pubchem				26938552	in vivo	1	1	0.06208206	0
3	Co-prescription	Cooccurrence	weak	0	captopril	pubchem	44093	disulfides	Chemical	pubchem				2994681	in vivo	1	2	0.06208206	0
3	Co-prescription	Cooccurrence	weak	0	captopril	pubchem	44093	captopril disulfides	Chemical	pubchem				2994681	in vivo	1	1	0.06208206	0
3	Co-prescription	Cooccurrence	weak	0	Enalapril	pubchem	5388962	NDL	Chemical	pubchem				30040952	in vivo	1	1	0.06208206	0
3	Co-prescription	Cooccurrence	weak	0	captopril	pubchem	44093	STZ	Chemical	pubchem				31060468	in vivo	1	1	0.06208206	0
3	Co-prescription	Cooccurrence	weak	0	captopril	pubchem	44093	dexamethasone-treated	Chemical	pubchem				6089082	in vivo	1	2	0.06208206	0
3	Co-prescription	Cooccurrence	weak	0	captopril	pubchem	44093	DOC-salt	Chemical	pubchem				6360880	in vivo	1	2	0.06208206	0
3	Co-prescription	Cooccurrence	weak	0	enalapril	pubchem	5388962	rEPO	Chemical	pubchem				8773356	in vivo	1	1	0.06208206	0
2	Effects	Induce	medium	0	enalapril	pubchem	5388962	GN	Disease	ols_doid				9261036	in vivo	1	1	0.06208206	0
2	Effects	Receive	weak	0	captopril	pubchem	44093	hypertensives	Disease	ols_doid				10878692; 21810897; 2580177; 28219104	clinical	4	4	0.06150818	0
2	Effects	Therapy	medium	0	captopril	pubchem	44093	infarcted	Disease	ols_doid				2067027; 3891127; 8202445	in vivo; in vitro; in vivo	3	3	0.06057516	0
2	Effects	Reduce	medium	0	enalapril	pubchem	5388962	HF	Disease	ols_doid				26915374; 27296397; 27417000; 29431251; 32800511; 32854838; 32919915; 33530704; 33663237; 40265590; 9462588	clinical	11	11	0.06052733	0
1	Mechanisms	Inhibit	strong	0	lisinopril	pubchem	5362119	angiotensinconverting enzyme	Gene	uniprot				14734829	in vivo	1	1	0.06046954	0
1	Mechanisms	Inhibit	strong	0	captopril	pubchem	44093	BJP kininase II	Gene	uniprot				2804549	in vitro; in vivo	1	1	0.06046954	0
1	Mechanisms	Block	strong	0	lisinopril	pubchem	5362119	angiotensin receptor blockers	Gene	uniprot				32545617	in vitro	1	1	0.06046954	0
2	Effects	Treatment	strong	1	enalapril	pubchem	5388962	AMI	Disease	ols_doid				7754939	clinical	1	1	0.06046954	0
1	Mechanisms	Inhibit	strong	0	enalapril	pubchem	5388962	rhEPO	Gene	uniprot				9869008	in vitro	1	1	0.06046954	0
2	Effects	Treatment	strong	1	captopril	pubchem	44093	MI	Disease	ols_doid				10690350; 11156887; 12020499; 8154412; 8772771; 9772413	in vivo; clinical	6	6	0.05891820	0
1	Mechanisms	Block	strong	0	lisinopril	pubchem	5362119	angiotensin-coverting enzyme	Gene	uniprot				14685749	clinical	1	1	0.05838439	0
2	Effects	Treatment	strong	0	ramipril	pubchem	5362129	microalbuminuria	Disease	ols_doid				11347755; 12077488; 16467658; 17337492; 17593866; 17667984; 1828659	clinical	7	7	0.05810267	0
2	Effects	Treatment	strong	0	captopril	pubchem	44093	UUO	Disease	ols_doid				28521173; 30668407; 31215078	in vivo	3	3	0.05681653	0
3	Co-prescription	Coadministered_with	strong	0	enalapril	pubchem	5388962	diruetic	Chemical	pubchem				16197366	in vivo	1	1	0.05643824	0
2	Effects	Treatment	strong	0	captopril	pubchem	44093	pheochromocytomas	Disease	ols_doid				2154406	in vitro; in vivo	1	1	0.05643824	0
2	Effects	Treatment	strong	0	ramipril	pubchem	5362129	SAD	Disease	ols_doid				25261879	in vivo	1	1	0.05643824	0
2	Effects	Improve	medium	0	perindopril	pubchem	107807	LVH	Disease	ols_doid				15918057; 7528303; 7864552	clinical; in vivo	3	3	0.05624837	0
2	Effects	Reduce	medium	0	captopril	pubchem	44093	proinflammatory	Disease	ols_doid				12020499	in vivo	1	1	0.05587386	0
2	Effects	Induce	medium	0	captopril	pubchem	44093	hyperresponsiveness	Disease	ols_doid				38823475; 9430423	in vitro; in vivo; in vivo	2	2	0.05540336	0
2	Effects	Treatment	strong	0	lisinopril	pubchem	5362119	LVH	Disease	ols_doid				10993857; 11468543; 12204500; 1647274; 1850668; 8707393; 9118514	clinical; in vivo; in vitro; in vivo	7	7	0.05499003	0
1	Mechanisms	Inhibit	strong	0	delapril	pubchem	5362116	DA2-dopaminergic receptor	Gene	uniprot				10470987	in vivo	1	1	0.05461765	0
1	Mechanisms	Inhibit	strong	0	enalapril	pubchem	5388962	ACE) inhibitors	Gene	uniprot				2239664	in vitro	1	1	0.05461765	0
2	Effects	Prevent	strong	0	benazepril	pubchem	5362124	microalbuminuria	Disease	ols_doid				34260595	clinical	1	1	0.05461765	0
3	Co-prescription	Coadministered_with	strong	0	lisinopril	pubchem	5362119	blood glucose	Chemical	pubchem				35767209	in vivo	1	2	0.05461765	0
3	Co-prescription	Coadministered_with	strong	0	Enalapril	pubchem	5388962	beta blocker	Chemical	pubchem				7950612	clinical	1	1	0.05461765	0
1	Mechanisms	Antagonize	strong	0	fosinopril	pubchem	9601226	AT1-antagonists	Gene	uniprot				9456274	in vivo	1	1	0.05461765	0
2	Effects	Prevent	strong	0	enalapril	pubchem	5388962	AMI	Disease	ols_doid				11940361; 12901512; 9594263; 9894926	in vivo; clinical	4	4	0.05436329	0
2	Effects	Treatment	strong	0	captopril	pubchem	44093	HF	Disease	ols_doid				17121038; 26924798; 8576937	clinical; in vitro; in vivo	3	3	0.05423396	0
2	Effects	Treatment	strong	0	perindopril	pubchem	107807	CSH	Disease	ols_doid				25012003; 7521480; 8328367	clinical; in vivo; in vitro; in vivo	3	3	0.05423396	0
2	Effects	Reduce	medium	0	captopril	pubchem	44093	microalbuminuria	Disease	ols_doid				10785875; 16114784; 2493897; 7485207; 9438650	clinical	5	5	0.05419298	0
2	Effects	Reduce	medium	0	captopril	pubchem	44093	MI	Disease	ols_doid				10428581; 10690350; 1376783; 7521484; 7923656; 9220312; 9288556	clinical; in vitro; in vivo; clinical; in vitro; in vivo	7	7	0.05348504	0
1	Mechanisms	Inhibit	strong	0	lisinopril	pubchem	5362119	anangiotensin-converting enzyme	Gene	uniprot				11881062	clinical	1	1	0.05291085	0
2	Effects	Treatment	strong	0	benazepril	pubchem	5362124	LVH	Disease	ols_doid				15788353	clinical	1	1	0.05291085	0
2	Effects	Treatment	strong	0	fosinopril	pubchem	9601226	AMI	Disease	ols_doid				15932706	in vivo	1	1	0.05291085	0
2	Effects	Treatment	strong	0	captopril	pubchem	44093	hydronephrotic	Disease	ols_doid				17454945	in vivo	1	1	0.05291085	0
2	Effects	Treatment	strong	0	benazepril	pubchem	5362124	PNAz	Disease	ols_doid				24372810	in vivo	1	1	0.05291085	0
2	Effects	Treatment	strong	0	captopril	pubchem	44093	CRLM	Disease	ols_doid				38542253	in vitro; in vivo	1	1	0.05291085	0
2	Effects	Treatment	strong	0	captopril	pubchem	44093	hypoxic	Disease	ols_doid				7485548	in vivo	1	1	0.05291085	0
1	Mechanisms	Inhibit	strong	0	quinapril	pubchem	54892	angiotension-converting enzyme	Gene	uniprot				7843770	in vivo	1	1	0.05291085	0
3	Co-prescription	Coadministered_with	strong	0	benazepril	pubchem	5362124	diuretic	Chemical	pubchem				8221814	clinical	1	1	0.05291085	0
2	Effects	Treatment	strong	0	captopril	pubchem	44093	MGN	Disease	ols_doid				9430854	clinical	1	1	0.05291085	0
2	Effects	Treatment	strong	0	enalapril	pubchem	5388962	NS	Disease	ols_doid				9606736	in vitro; in vivo	1	1	0.05291085	0
2	Effects	Treatment	strong	0	captopril	pubchem	44093	hypertrophydependent	Disease	ols_doid				9608003	in vivo	1	1	0.05291085	0
3	Co-prescription	Cooccurrence	weak	0	enalapril	pubchem	5388962	diuretic	Chemical	pubchem				6200364; 6325522; 8500237	in vivo; clinical	3	3	0.05249848	0
2	Effects	Treatment	strong	0	imidapril	pubchem	5464343	HF	Disease	ols_doid				23990596	in vitro; in vivo	1	1	0.05130749	0
2	Effects	Protect	strong	0	Captopril	pubchem	44093	nephrotoxic	Disease	ols_doid				7657076	in vitro; in vivo	1	1	0.05130749	0
1	Mechanisms	Inhibit	strong	0	SQ 14,225	pubchem	44093	angiotensin-coverting enzyme	Gene	uniprot				201471; 9587163	in vivo; in vitro; in vivo	2	2	0.05118567	0
2	Effects	Reduce	medium	0	ramipril	pubchem	5362129	MI	Disease	ols_doid				11479247; 11715357; 15155118; 22130106; 9244210	clinical; in vivo	5	5	0.05118226	0
2	Effects	Treatment	strong	0	lisinopril	pubchem	5362119	infarcted	Disease	ols_doid				14614522; 7503242; 9107180; 9435355	in vitro; in vivo; in vivo	4	4	0.05116545	0
2	Effects	Cause	weak	0	captopril	pubchem	44093	myelosuppression	Disease	ols_doid				10606162	in vitro; in vivo	1	1	0.05079442	0
3	Co-prescription	Cooccurrence	weak	0	zofenopril	pubchem	92400	SH-group	Chemical	pubchem				10952693	in vitro; in vivo	1	1	0.05079442	0
1	Mechanisms	Increase	medium	0	enalapril	pubchem	5388962	creatinin	Gene	uniprot				16878496	in vivo	1	1	0.05079442	0
2	Effects	Therapy	medium	0	ramipril	pubchem	5362129	CEI	Disease	ols_doid				7994852	in vivo	1	1	0.05079442	0
2	Effects	Induce	medium	0	captopril	pubchem	44093	hepatotoxicity	Disease	ols_doid				12090355; 1408991; 18025050; 27269004	in vivo; in vitro; in vivo	4	4	0.05065379	0
2	Effects	Induce	medium	0	perindopril	pubchem	107807	nephrotoxicity	Disease	ols_doid				30066022; 32412432; 37848587; 40017009	in vivo	4	4	0.05065379	0
3	Co-prescription	Coadministered_with	strong	0	enalapril	pubchem	5388962	enalapril-FA	Chemical	pubchem				22085872; 22230384	clinical	2	4	0.04996696	0
2	Effects	Treatment	strong	0	captopril	pubchem	44093	thrombus	Disease	ols_doid				26826502; 9670108	in vitro; in vivo	2	2	0.04996696	0
2	Effects	Treatment	strong	0	captopril	pubchem	44093	RVH	Disease	ols_doid				232084	in vivo	1	1	0.04979845	0
3	Co-prescription	Coadministered_with	strong	0	benazepril	pubchem	5362124	thiazide diuretic	Chemical	pubchem				23535223	clinical	1	1	0.04979845	0
1	Mechanisms	Inhibit	strong	0	enalapril	pubchem	5388962	angiotensin I-augmented	Gene	uniprot				23846498	in vitro; in vivo	1	1	0.04979845	0
3	Co-prescription	Coadministered_with	strong	0	perindopril	pubchem	107807	Zi Shen Huo Luo Formula	Chemical	pubchem				33014117	in vitro	1	1	0.04979845	0
2	Effects	Treatment	strong	0	enalapril	pubchem	5388962	hyperoxaluric	Disease	ols_doid				9931109	in vivo	1	1	0.04979845	0
2	Effects	Receive	weak	0	enalapril	pubchem	5388962	DCM	Disease	ols_doid				40461938; 9838955	clinical; in vivo	2	2	0.04946729	0
2	Effects	Receive	weak	0	ramipril	pubchem	5362129	hypertensives	Disease	ols_doid				8902551; 9510492	clinical; in vitro; in vivo; clinical	2	2	0.04946729	0
2	Effects	Attenuate	medium	0	Cilazapril	pubchem	56330	hypokalaemia	Disease	ols_doid				2527546	clinical	1	1	0.04858596	0
2	Effects	Prevent	strong	0	benazepril	pubchem	5362124	HF	Disease	ols_doid				17229371	in vitro; in vivo	1	1	0.04837563	0
2	Effects	Treatment	strong	0	zofenopril	pubchem	92400	MI	Disease	ols_doid				10952693; 1827983	in vitro; in vivo; in vivo	2	2	0.04769573	0
2	Effects	Treatment	strong	0	lisinopril	pubchem	5362119	MI	Disease	ols_doid				10178659; 10952693; 11150409; 11459123; 16141258; 9416888	clinical; in vitro; in vivo; in vivo	6	6	0.04751468	0
2	Effects	Prevent	strong	0	Enalapril	pubchem	5388962	LVH	Disease	ols_doid				19286754	in vivo	1	1	0.04703187	0
2	Effects	Prevent	strong	0	captopril	pubchem	44093	RHT	Disease	ols_doid				2006997	in vivo	1	1	0.04703187	0
2	Effects	Treatment	strong	0	captopril	pubchem	44093	hypertensives.	Disease	ols_doid				2657056	clinical	1	1	0.04703187	0
2	Effects	Treatment	strong	1	captopril	pubchem	44093	microalbuminuria	Disease	ols_doid				8500859	clinical	1	1	0.04703187	0
2	Effects	Treatment	strong	0	trandolapril	pubchem	5484727	HT	Disease	ols_doid				8745662	clinical	1	1	0.04703187	0
2	Effects	Induce	medium	0	captopril	pubchem	44093	ACEI	Disease	ols_doid				15075183	in vivo	1	1	0.04656155	0
2	Effects	Patient	weak	0	enalaprilat	pubchem	5462501	IgAN	Disease	ols_doid				19397686; 22252673	in vitro	2	2	0.04616947	0
3	Co-prescription	Coadministered_with	strong	0	perindopril	pubchem	107807	diuretic	Chemical	pubchem				19074530; 9023716; 9783492	in vitro; clinical	3	3	0.04589028	0
3	Co-prescription	Coadministered_with	strong	0	lisinopril	pubchem	5362119	ACEI	Chemical	pubchem				34282598	clinical	1	1	0.04576073	0
1	Mechanisms	Inhibit	strong	0	ramipril	pubchem	5362129	AngII AT1-receptor	Gene	uniprot				7644529	in vivo	1	1	0.04576073	0
1	Mechanisms	Inhibit	strong	0	captopril	pubchem	44093	angiotensine-converting enzyme	Gene	uniprot				9987649	in vivo	1	1	0.04576073	0
3	Co-prescription	Coadministered_with	strong	0	trandolapril	pubchem	5484727	calcium channel blocker	Chemical	pubchem				15106814; 8745662	clinical	2	2	0.04562201	0
2	Effects	Prevent	strong	0	lisinopril	pubchem	5362119	HF	Disease	ols_doid				16651474; 19433694; 21969009	clinical	3	3	0.04502442	0
2	Effects	Effect	weak	0	captopril	pubchem	44093	hypertensives	Disease	ols_doid				2405090; 2468859; 2487544; 2841251; 3063782; 3533264; 3891571; 6258881; 6313523; 8299527	clinical; in vitro; in vivo	10	10	0.04485222	0
2	Effects	Induce	medium	0	enalapril	pubchem	5388962	hepatotoxicity	Disease	ols_doid				22752270	in vivo	1	1	0.04469909	0
2	Effects	Attenuate	medium	0	lisinopril	pubchem	5362119	hypokalaemia	Disease	ols_doid				2844497	clinical	1	1	0.04469909	0
2	Effects	Induce	medium	0	enalaprilat	pubchem	5462501	cardiotoxicity	Disease	ols_doid				9181721	in vivo	1	1	0.04469909	0
2	Effects	Reduce	medium	0	perindopril	pubchem	107807	MI	Disease	ols_doid				16614354; 29544929	in vitro; in vivo; in vivo	2	2	0.04468013	0
2	Effects	Treatment	strong	0	trandolapril	pubchem	5484727	hypercholesterolemic	Disease	ols_doid				10844135	in vitro; in vivo	1	1	0.04455650	0
2	Effects	Treatment	strong	0	perindopril	pubchem	107807	Hypoxic	Disease	ols_doid				11157878	in vitro	1	1	0.04455650	0
2	Effects	Treatment	strong	0	captopril	pubchem	44093	hyperoxia	Disease	ols_doid				11431455	in vivo	1	1	0.04455650	0
3	Co-prescription	Coadministered_with	strong	0	captopril	pubchem	44093	milkvetch	Chemical	pubchem				16355614	clinical	1	1	0.04455650	0
2	Effects	Treatment	strong	0	spirapril	pubchem	5311447	infarcted	Disease	ols_doid				1813122	in vivo	1	1	0.04455650	0
3	Co-prescription	Coadministered_with	strong	0	lisinopril	pubchem	5362119	carvedilol CR	Chemical	pubchem				20883227	clinical	1	1	0.04455650	0
3	Co-prescription	Coadministered_with	strong	0	captopril	pubchem	44093	diuretics.	Chemical	pubchem				2580183	clinical	1	1	0.04455650	0
2	Effects	Prevent	strong	0	trandolapril	pubchem	5484727	ACF	Disease	ols_doid				38017033	in vitro; in vivo	1	1	0.04455650	0
2	Effects	Prevent	strong	0	Cilazapril	pubchem	56330	Transluminal	Disease	ols_doid				1535568; 7829789; 8122593	clinical	3	3	0.04419064	0
3	Co-prescription	Cooccurrence	weak	0	captopril	pubchem	44093	CAP	Chemical	pubchem				17587757; 18556369; 19462901; 26178152; 3056040; 8128421; 8793612; 9149673	in vivo; in vitro; in vivo; clinical	8	10	0.04396184	0
3	Co-prescription	Coadministered_with	strong	0	trandolapril	pubchem	5484727	CCB	Chemical	pubchem				11369828; 15106814	clinical	2	2	0.04372109	0
2	Effects	Prevent	strong	0	Captopril	pubchem	44093	LVH	Disease	ols_doid				20379690; 8377216	in vivo	2	2	0.04372109	0
2	Effects	Treatment	strong	0	enalapril	pubchem	5388962	dyslipidemic	Disease	ols_doid				25884988; 7475056	clinical	2	2	0.04372109	0
2	Effects	Treatment	strong	0	quinapril	pubchem	54892	MI	Disease	ols_doid				11816618; 12153991; 16306800; 8720418	in vivo	4	4	0.04349063	0
1	Mechanisms	Antagonize	strong	0	enalapril	pubchem	5388962	V1-vasopressinergic receptor	Gene	uniprot				12803570	in vivo	1	1	0.04341403	0
1	Mechanisms	Inhibit	strong	0	Ramipril	pubchem	5362129	sEH-inhibitor	Gene	uniprot				20694143	in vivo	1	1	0.04341403	0
1	Mechanisms	Inhibit	strong	0	temocapril	pubchem	443874	CES-inhibited	Gene	uniprot				21618543	in vitro	1	1	0.04341403	0
2	Effects	Patient	weak	0	enalapril	pubchem	5388962	SSc	Disease	ols_doid				10599355; 10599356; 10599357; 10599358	clinical	4	4	0.04305573	0
1	Mechanisms	Reduce	medium	0	captopril	pubchem	44093	B(2)(+/+)	Gene	uniprot				10882392	in vivo	1	1	0.04297989	0
2	Effects	Receive	weak	0	capoten	pubchem	44093	AVD	Disease	ols_doid				11076422	clinical	1	1	0.04297989	0
2	Effects	Reduce	medium	0	lisinopril	pubchem	5362119	HT	Disease	ols_doid				12544444	in vitro; in vivo	1	1	0.04297989	0
2	Effects	Reduce	medium	0	captopril	pubchem	44093	HT	Disease	ols_doid				16876685	in vivo	1	1	0.04297989	0
2	Effects	Receive	weak	0	trandolapril	pubchem	5484727	ISH	Disease	ols_doid				19422278	clinical	1	1	0.04297989	0
3	Co-prescription	Cooccurrence	weak	0	enalapril	pubchem	5388962	β blocker	Chemical	pubchem				21094362	clinical	1	2	0.04297989	0
2	Effects	Block	medium	1	SQ 14,225	pubchem	44093	thirsts	Disease	ols_doid				223856	in vivo	1	1	0.04297989	0
3	Co-prescription	Cooccurrence	weak	0	captopril	pubchem	44093	thiazide diuretic	Chemical	pubchem				2580181	clinical	1	1	0.04297989	0
2	Effects	Receive	weak	0	enalapril	pubchem	5388962	PHN	Disease	ols_doid				8349789	in vivo	1	1	0.04297989	0
1	Mechanisms	Inhibit	strong	0	ramipril	pubchem	5362129	ACEIs	Gene	uniprot				16129815; 19301691; 24191305	clinical	3	3	0.04261240	0
2	Effects	Decrease	medium	0	enalapril	pubchem	5388962	microalbuminuria	Disease	ols_doid				1283588; 8767069; 9550640	clinical	3	3	0.04256633	0
1	Mechanisms	Inhibit	strong	0	captopril	pubchem	44093	angiotensine converting enzyme-ACE-inhibitor	Gene	uniprot				11041286	in vivo	1	1	0.04232868	0
2	Effects	Treatment	strong	0	imidapril	pubchem	5464343	AVS	Disease	ols_doid				15734891	in vitro; in vivo	1	1	0.04232868	0
3	Co-prescription	Coadministered_with	strong	0	trandolapril	pubchem	5484727	sEHi	Chemical	pubchem				31177795	in vivo	1	1	0.04232868	0
3	Co-prescription	Coadministered_with	strong	0	perindopril	pubchem	107807	ALD	Chemical	pubchem				32317965	in vitro	1	2	0.04232868	0
2	Effects	Treatment	strong	1	enalapril	pubchem	5388962	microalbuminuria	Disease	ols_doid				14551359; 9811387	clinical	2	2	0.04197225	0
2	Effects	Attenuate	medium	0	Lisinopril	pubchem	5362119	hypoxic	Disease	ols_doid				8620717	clinical	1	1	0.04138804	0
1	Mechanisms	Inhibit	strong	0	Captopril	pubchem	44093	agiotensin converting enzyme	Gene	uniprot				11082936	clinical; in vitro	1	1	0.04129627	0
3	Co-prescription	Coadministered_with	strong	0	trandolapril	pubchem	5484727	ACEi	Chemical	pubchem				31177795	in vivo	1	1	0.04129627	0
2	Effects	Prevent	strong	0	Ramipril	pubchem	5362129	LAF	Disease	ols_doid				19118720; 20066882	clinical	2	2	0.04114926	0
2	Effects	Effect	weak	0	captopril	pubchem	44093	depressor	Disease	ols_doid				1737647; 2653669	in vivo	2	2	0.04073777	0
2	Effects	Effect	weak	0	ramipril	pubchem	5362129	Microalbuminuria	Disease	ols_doid				11715357; 12595499; 14582037; 16710287; 8541002; 9503815; 9737124	clinical	7	7	0.04064863	0
2	Effects	Effect	weak	0	captopril	pubchem	44093	microalbuminuria	Disease	ols_doid				10785875; 10947200; 1920340; 2493897; 7679164; 8462386; 8739919; 8907805	clinical	8	8	0.04058016	0
2	Effects	Patient	weak	0	enalapril	pubchem	5388962	HFrEF	Disease	ols_doid				28330649; 28980368; 29185253; 30204280; 32303468; 32468672; 32978755; 33314487; 33731544; 33992607; 36404386; 38588927	clinical	12	12	0.04056667	0
3	Co-prescription	Coadministered_with	strong	0	lisinopril	pubchem	5362119	LIS	Chemical	pubchem				10948083	in vivo	1	1	0.04031303	0
1	Mechanisms	Inhibit	strong	0	Benazepril	pubchem	5362124	fibronetin	Gene	uniprot				11783339	in vitro	1	1	0.04031303	0
2	Effects	Treatment	strong	0	perindopril	pubchem	107807	DCM	Disease	ols_doid				14627492	in vivo	1	1	0.04031303	0
3	Co-prescription	Coadministered_with	strong	0	benazepril	pubchem	5362124	MMF	Chemical	pubchem				19187647	in vivo	1	1	0.04031303	0
2	Effects	Treatment	strong	0	lisinopril	pubchem	5362119	nephritic	Disease	ols_doid				20484849	in vivo	1	1	0.04031303	0
1	Mechanisms	Inhibit	strong	0	perindopril	pubchem	107807	AGTR1-directed	Gene	uniprot				38493697	in vivo	1	1	0.04031303	0
2	Effects	Treatment	strong	1	enalapril	pubchem	5388962	hyperoxaluric	Disease	ols_doid				9931109	in vivo	1	1	0.04031303	0
1	Mechanisms	Decrease	medium	0	enalapril	pubchem	5388962	Na(+)-K(+)-ATPase	Gene	uniprot				16249276	in vitro; in vivo	1	1	0.03990990	0
2	Effects	Attenuate	medium	0	ramipril	pubchem	5362129	remodelling	Disease	ols_doid				18583185	in vivo	1	1	0.03990990	0
2	Effects	Reduce	medium	0	perindopril	pubchem	107807	cachectic	Disease	ols_doid				23436228	in vitro; in vivo	1	1	0.03990990	0
2	Effects	Develop	weak	0	imidapril	pubchem	5464343	CNV	Disease	ols_doid				23734079	in vitro; in vivo	1	1	0.03990990	0
1	Mechanisms	Attenuate	medium	0	captopril	pubchem	44093	AI-converting enzyme	Gene	uniprot				3552079	in vitro; in vivo	1	1	0.03990990	0
1	Mechanisms	Inhibit	strong	0	captopril	pubchem	44093	ACELA	Gene	uniprot				12161196; 1327949; 15325335; 18481304; 7915656	in vivo; in vitro; in vivo	5	5	0.03988228	0
2	Effects	Treatment	strong	0	perindopril	pubchem	107807	LVH	Disease	ols_doid				17131847; 2959235; 32317965	clinical; in vivo; in vitro	3	3	0.03977157	0
1	Mechanisms	Inhibit	strong	0	captopril	pubchem	44093	ACE-Ang II-AT1R	Gene	uniprot				27449068	in vivo	1	1	0.03937552	0
1	Mechanisms	Inhibit	strong	0	SQ 14,225	pubchem	44093	peptidyldipeptide hydrolase	Gene	uniprot				6158478	clinical	1	1	0.03937552	0
2	Effects	Induce	medium	0	ramipril	pubchem	5362129	LVH	Disease	ols_doid				20870672; 8763401; 9589245	in vivo; clinical	3	3	0.03937386	0
2	Effects	Effect	weak	0	ramipril	pubchem	5362129	LVH	Disease	ols_doid				11581138; 1324047; 20722556; 8781754; 9589245; 9808607	clinical; in vivo	6	6	0.03888601	0
2	Effects	Prevent	strong	0	ramipril	pubchem	5362129	microalbuminuria	Disease	ols_doid				11128360; 14582037	clinical	2	2	0.03886319	0
2	Effects	Attenuate	medium	1	captopril	pubchem	44093	MI	Disease	ols_doid				8048781	in vitro; in vivo	1	1	0.03853369	0
2	Effects	Prevent	strong	0	lisinopril	pubchem	5362119	cardiotoxicity	Disease	ols_doid				31171092	clinical	1	1	0.03848062	0
3	Co-prescription	Coadministered_with	strong	0	Trandolapril	pubchem	5484727	diuretics	Chemical	pubchem				7527109	clinical	1	1	0.03848062	0
2	Effects	Decrease	medium	0	captopril	pubchem	44093	MI	Disease	ols_doid				11467759; 11485977	clinical; in vitro; in vivo	2	2	0.03847456	0
3	Co-prescription	Cooccurrence	weak	0	perindopril	pubchem	107807	CCB	Chemical	pubchem				22877321; 36052684	clinical	2	3	0.03847456	0
2	Effects	Decrease	medium	0	enalaprilat	pubchem	5462501	LVH	Disease	ols_doid				9059528; 9532814	in vivo	2	2	0.03847456	0
1	Mechanisms	Inhibit	strong	0	ramipril	pubchem	5362129	angiotension-converting enzyme	Gene	uniprot				11022421	clinical	1	1	0.03762549	0
2	Effects	Reduce	medium	0	Captopril	pubchem	44093	thrombus	Disease	ols_doid				10428581; 15849389; 9112634	clinical; in vitro; in vivo	3	3	0.03749891	0
1	Mechanisms	Increase	medium	0	captopril	pubchem	44093	YGGFMRF	Gene	uniprot				6198574; 6205138; 6368796	in vivo; in vitro; in vivo	3	3	0.03749891	0
3	Co-prescription	Coadministered_with	strong	0	ramipril	pubchem	5362129	diuretic	Chemical	pubchem				24437213; 9580230	clinical	2	2	0.03747522	0
2	Effects	Effect	weak	0	enalapril	pubchem	5388962	LVH	Disease	ols_doid				10328520; 10344347; 12214263; 12409969; 14517164; 16934512	in vivo; clinical	6	6	0.03739040	0
2	Effects	Patient	weak	0	enalapril	pubchem	5388962	macroalbuminuric	Disease	ols_doid				10652036	clinical	1	1	0.03724924	0
3	Co-prescription	Cooccurrence	weak	0	perindopril	pubchem	107807	calcium channel blocker	Chemical	pubchem				22877321	clinical	1	1	0.03724924	0
2	Effects	Induce	medium	0	imidapril	pubchem	5464343	CNV	Disease	ols_doid				23734079	in vitro; in vivo	1	1	0.03724924	0
2	Effects	Induce	medium	1	captopril	pubchem	44093	PTE	Disease	ols_doid				8053053	clinical	1	1	0.03724924	0
2	Effects	Induce	medium	0	enalapril	pubchem	5388962	endotoxemia	Disease	ols_doid				8819932	in vivo	1	1	0.03724924	0
1	Mechanisms	Antagonize	strong	0	captopril	pubchem	44093	bradykinin BK2-receptor	Gene	uniprot				11340236	in vivo	1	1	0.03680755	0
1	Mechanisms	Inhibit	strong	0	enalapril	pubchem	5388962	angiotensin enzyme converter	Gene	uniprot				23237296	in vivo	1	1	0.03680755	0
2	Effects	Prevent	strong	1	lisinopril	pubchem	5362119	HF	Disease	ols_doid				39243877	clinical	1	1	0.03680755	0
2	Effects	Treatment	strong	0	captopril	pubchem	44093	PTE	Disease	ols_doid				8053053	clinical	1	1	0.03680755	0
2	Effects	Treatment	strong	0	enalapril	pubchem	5388962	hypertrophied	Disease	ols_doid				8384300	in vitro; in vivo	1	1	0.03680755	0
2	Effects	Patient	weak	0	Captopril	pubchem	44093	RVH	Disease	ols_doid				232084; 6161895; 6752559; 7631927; 8305162; 9380805; 9397249; 9480462	in vivo; clinical	8	8	0.03638221	0
2	Effects	Treatment	strong	0	ramipril	pubchem	5362129	EH	Disease	ols_doid				11940309; 22450428	clinical	2	2	0.03618297	0
3	Co-prescription	Coadministered_with	strong	0	enalapril	pubchem	5388962	diuretics	Chemical	pubchem				9282581; 9838955	clinical; in vivo	2	2	0.03618297	0
2	Effects	Treatment	strong	0	enalapril	pubchem	5388962	DN	Disease	ols_doid				16775596; 23169362; 27238746	in vivo; clinical; in vitro; in vivo	3	3	0.03615598	0
2	Effects	Induce	medium	0	fosinopril	pubchem	9601226	RF	Disease	ols_doid				36357407	in vivo	1	1	0.03604765	0
2	Effects	Protect	strong	0	ramipril	pubchem	5362129	AIC	Disease	ols_doid				31995035	clinical	1	1	0.03602441	0
2	Effects	Prevent	strong	0	captopril	pubchem	44093	MI	Disease	ols_doid				18682043; 7516008; 7923656; 8432277	in vitro; in vivo; in vivo; clinical	4	4	0.03574572	0
3	Co-prescription	Coadministered_with	strong	0	perindopril	pubchem	107807	ACEI	Chemical	pubchem				19080171	in vivo	1	1	0.03527390	0
3	Co-prescription	Coadministered_with	strong	0	fosinopril	pubchem	9601226	cytomack	Chemical	pubchem				20369615	clinical	1	1	0.03527390	0
2	Effects	Treatment	strong	0	enalapril	pubchem	5388962	LVD	Disease	ols_doid				21807325	clinical	1	1	0.03527390	0
3	Co-prescription	Coadministered_with	strong	0	perindopril	pubchem	107807	indapamide retard	Chemical	pubchem				25902655	clinical	1	1	0.03527390	0
3	Co-prescription	Coadministered_with	strong	0	captopril	pubchem	44093	cholesterol-lowering	Chemical	pubchem				7877544	clinical	1	1	0.03527390	0
2	Effects	Prevent	strong	0	enalapril	pubchem	5388962	diabetics	Disease	ols_doid				16565237; 2848604; 8361875	clinical	3	3	0.03509256	0
2	Effects	Treatment	strong	0	enalapril	pubchem	5388962	AMI	Disease	ols_doid				7664505; 7754939; 9115065	clinical	3	3	0.03509256	0
2	Effects	Treatment	strong	0	captopril	pubchem	44093	EH	Disease	ols_doid				10322816; 1766497	in vitro	2	2	0.03497687	0
2	Effects	Treatment	strong	0	lisinopril	pubchem	5362119	microalbuminuria	Disease	ols_doid				11350567; 16021438	clinical	2	2	0.03497687	0
1	Mechanisms	Reduce	medium	0	captopril	pubchem	44093	AIIp	Gene	uniprot				11774115	in vivo	1	1	0.03492116	0
2	Effects	Receive	weak	0	enalapril	pubchem	5388962	infarcted	Disease	ols_doid				17581216	in vivo	1	1	0.03492116	0
2	Effects	Reduce	medium	0	Captopril	pubchem	44093	CRC	Disease	ols_doid				23792575	in vitro; in vivo	1	1	0.03492116	0
2	Effects	Reduce	medium	0	alacepril	pubchem	71992	LVH	Disease	ols_doid				9140674	clinical	1	1	0.03492116	0
2	Effects	Protect	strong	0	enalaprilat	pubchem	5462501	hypoxic	Disease	ols_doid				10072966	in vivo	1	1	0.03455402	0
2	Effects	Reverse	strong	0	captopril	pubchem	44093	HCC	Disease	ols_doid				35801591	in vivo	1	1	0.03455402	0
3	Co-prescription	Coadministered_with	strong	0	captopril	pubchem	44093	thiazide diuretic	Chemical	pubchem				10391396; 2218779; 6753893	clinical	3	4	0.03408992	0
2	Effects	Treatment	strong	0	trandolapril	pubchem	5484727	MI	Disease	ols_doid				10598119; 12062365; 12798439; 14607457; 18496146	in vivo; in vitro; in vivo	5	5	0.03404585	0
3	Co-prescription	Coadministered_with	strong	0	ramipril	pubchem	5362129	sACEI	Chemical	pubchem				11401943	in vivo	1	2	0.03386294	0
3	Co-prescription	Coadministered_with	strong	0	lisinopril	pubchem	5362119	nonsteroid	Chemical	pubchem				11642076	clinical	1	1	0.03386294	0
1	Mechanisms	Inhibit	strong	0	Benazepril	pubchem	5362124	ECE-NEP	Gene	uniprot				16116347	in vivo	1	1	0.03386294	0
3	Co-prescription	Coadministered_with	strong	0	captopril	pubchem	44093	MECZ	Chemical	pubchem				23368533	in vivo	1	1	0.03386294	0
2	Effects	Prevent	strong	0	enalapril	pubchem	5388962	LVSD	Disease	ols_doid				23583763	clinical	1	1	0.03386294	0
3	Co-prescription	Coadministered_with	strong	0	captopril	pubchem	44093	Eukarion [EUK]-207	Chemical	pubchem				24867538	in vivo	1	1	0.03386294	0
2	Effects	Treatment	strong	0	enalapril	pubchem	5388962	MetS	Disease	ols_doid				25784288	in vivo	1	1	0.03386294	0
2	Effects	Treatment	strong	0	captopril	pubchem	44093	preeclamptic	Disease	ols_doid				29153690	in vivo	1	1	0.03386294	0
2	Effects	Treatment	strong	0	captopril	pubchem	44093	T1D	Disease	ols_doid				35780942	in vivo	1	1	0.03386294	0
1	Mechanisms	Improve	medium	0	captopril	pubchem	44093	insulin-stimulable	Gene	uniprot				7869926	in vitro; in vivo	1	1	0.03386294	0
2	Effects	Treatment	strong	1	Ramipril	pubchem	5362129	hyperglycaemic	Disease	ols_doid				7958536	in vivo	1	1	0.03386294	0
2	Effects	Treatment	strong	0	Ramipril	pubchem	5362129	atherogenesis	Disease	ols_doid				11882318; 22230040	in vitro; in vivo	2	2	0.03384859	0
2	Effects	Treatment	strong	1	enalapril	pubchem	5388962	HF	Disease	ols_doid				18309461; 39319469	clinical	2	2	0.03384859	0
2	Effects	Decrease	medium	0	captopril	pubchem	44093	nephrotoxicity	Disease	ols_doid				19467331; 33711846	in vivo	2	2	0.03378254	0
2	Effects	Treatment	strong	0	delapril	pubchem	5362116	MI	Disease	ols_doid				10470987; 22280358; 26321755	in vivo; in vitro; in vivo	3	3	0.03360978	0
1	Mechanisms	Inhibit	strong	0	enalapril	pubchem	5388962	CES1-including	Gene	uniprot				39884809	in vitro	1	1	0.03319896	0
2	Effects	Effect	weak	0	Captopril	pubchem	44093	hypothermic	Disease	ols_doid				12026117; 1752141; 3542125; 8143507	in vivo; in vitro; in vivo	4	4	0.03311979	0
2	Effects	Effect	weak	0	enalapril	pubchem	5388962	microalbuminuria	Disease	ols_doid				12706322; 12769163; 2540054; 8767069	clinical	4	4	0.03311979	0
2	Effects	Reduce	medium	0	ramipril	pubchem	5362129	macroalbuminuria	Disease	ols_doid				11128360	clinical	1	1	0.03286697	0
2	Effects	Effect	weak	0	ramipril	pubchem	5362129	nephroprotective	Disease	ols_doid				12631109	in vitro; in vivo	1	1	0.03286697	0
1	Mechanisms	Reduce	medium	0	captopril	pubchem	44093	VDRKO	Gene	uniprot				15367398	in vitro; in vivo	1	1	0.03286697	0
3	Co-prescription	Cooccurrence	weak	0	captopril	pubchem	44093	SH-binding	Chemical	pubchem				1915574	in vivo	1	1	0.03286697	0
2	Effects	Induce	medium	0	ramipril	pubchem	5362129	DN	Disease	ols_doid				30372836	in vivo	1	1	0.03286697	0
2	Effects	Induce	medium	0	captopril	pubchem	44093	myelotoxicity	Disease	ols_doid				6376669	in vitro; in vivo	1	1	0.03286697	0
3	Co-prescription	Coadministered_with	strong	0	lisinopril	pubchem	5362119	L	Chemical	pubchem				1665177; 23082133	clinical	2	3	0.03279082	0
1	Mechanisms	Inhibit	strong	0	lisinopril	pubchem	5362119	ACEIs	Gene	uniprot				32545617; 39837966	in vitro; in vitro; in vivo	2	2	0.03279082	0
2	Effects	Treatment	strong	0	enalapril	pubchem	5388962	LVH	Disease	ols_doid				11465647; 14517164; 7508055; 8986913	clinical; in vivo	4	4	0.03261797	0
3	Co-prescription	Coadministered_with	strong	0	lisinopril	pubchem	5362119	NSAID	Chemical	pubchem				11642076	clinical	1	2	0.03256052	0
2	Effects	Treatment	strong	0	benazepril	pubchem	5362124	MI	Disease	ols_doid				18622062	in vivo	1	1	0.03256052	0
2	Effects	Treatment	strong	0	Benazepril	pubchem	5362124	CGN	Disease	ols_doid				22686073	clinical	1	1	0.03256052	0
3	Co-prescription	Coadministered_with	strong	0	trandolapril	pubchem	5484727	cis-4-[4-(3-adamantan-1-yl-ureido)cyclohexyloxy]benzoic acid	Chemical	pubchem				31177795	in vivo	1	1	0.03256052	0
2	Effects	Treatment	strong	0	trandolapril	pubchem	5484727	VPB	Disease	ols_doid				7545556	in vivo	1	1	0.03256052	0
3	Co-prescription	Coadministered_with	strong	0	trandolapril	pubchem	5484727	Ca2+-	Chemical	pubchem				8622594	in vivo	1	1	0.03256052	0
2	Effects	Treatment	strong	0	enalapril	pubchem	5388962	posttransplant	Disease	ols_doid				8658779	clinical	1	1	0.03256052	0
1	Mechanisms	Inhibit	strong	0	Benazepril	pubchem	5362124	angiotensin convertive enzyme	Gene	uniprot				9271444	in vivo	1	1	0.03256052	0
2	Effects	Induce	medium	0	perindopril	pubchem	107807	hepatocarcinogenesis	Disease	ols_doid				15706423; 16101147	in vivo; in vitro; in vivo	2	2	0.03221126	0
1	Mechanisms	Reduce	medium	0	captopril	pubchem	44093	Agt-Tg	Gene	uniprot				31186446; 35780942	in vitro; in vivo	2	2	0.03221126	0
3	Co-prescription	Coadministered_with	strong	0	ramipril	pubchem	5362129	CT	Chemical	pubchem				11401943	in vivo	1	2	0.03194617	0
1	Mechanisms	Antagonize	strong	0	perindopril	pubchem	107807	(1	Gene	uniprot				25573423	in vivo	1	1	0.03194617	0
2	Effects	Suppress	medium	0	captopril	pubchem	44093	polydipsic	Disease	ols_doid				2093185	in vivo	1	1	0.03192792	0
2	Effects	Therapy	medium	0	delapril	pubchem	5362116	MI	Disease	ols_doid				22280358	in vitro; in vivo	1	1	0.03192792	0
2	Effects	Effect	weak	0	lisinopril	pubchem	5362119	microalbuminuria	Disease	ols_doid				10051804; 11294048; 17050503; 7924128	clinical	4	4	0.03189313	0
2	Effects	Treatment	strong	0	perindopril	pubchem	107807	hypertensives	Disease	ols_doid				11023935; 19250558; 8216441; 8629631	clinical	4	4	0.03182241	0
2	Effects	Patient	weak	0	zofenopril	pubchem	92400	AMI	Disease	ols_doid				10411363; 22707187; 23552127; 27708111; 8759812	clinical	5	5	0.03176830	0
2	Effects	Decrease	medium	0	captopril	pubchem	44093	infarcted	Disease	ols_doid				11279324; 7771560; 8804641	clinical; in vitro; in vivo; in vivo	3	3	0.03149909	0
2	Effects	Reduce	medium	0	captopril	pubchem	44093	pressor	Disease	ols_doid				6309534; 9496441	in vivo	2	2	0.03147918	0
3	Co-prescription	Coadministered_with	strong	0	benazepril	pubchem	5362124	AST-120	Chemical	pubchem				11867951	in vitro	1	1	0.03135458	0
3	Co-prescription	Coadministered_with	strong	0	perindopril	pubchem	107807	calcium channel blockers	Chemical	pubchem				24324048	clinical	1	1	0.03135458	0
1	Mechanisms	Inhibit	strong	0	enalapril	pubchem	5388962	Ang (1-7))	Gene	uniprot				41321954	in vivo	1	1	0.03135458	0
1	Mechanisms	Inhibit	strong	0	captopril	pubchem	44093	angiotensin II (Ang II) subtype-1 receptor	Gene	uniprot				8866902	in vivo	1	1	0.03135458	0
1	Mechanisms	Increase	medium	0	lisinopril	pubchem	5362119	dipeptidyl aminopepetidase I	Gene	uniprot				10983838	in vivo	1	1	0.03104103	0
2	Effects	Induce	medium	0	enalapril	pubchem	5388962	hyperkalemia	Disease	ols_doid				1468826	clinical	1	1	0.03104103	0
2	Effects	Induce	medium	0	captopril	pubchem	44093	hepatotoxicity.	Disease	ols_doid				18025050	in vitro; in vivo	1	1	0.03104103	0
2	Effects	Induce	medium	0	captopril	pubchem	44093	cardiotoxicity	Disease	ols_doid				19467331	in vivo	1	1	0.03104103	0
2	Effects	Induce	medium	1	perindopril	pubchem	107807	nephrotoxicity	Disease	ols_doid				40017009	in vivo	1	1	0.03104103	0
2	Effects	Induce	medium	0	fosinopril	pubchem	9601226	hyperlipidemic	Disease	ols_doid				7752642	in vitro; in vivo	1	1	0.03104103	0
3	Co-prescription	Cooccurrence	weak	0	enalaprilat	pubchem	5462501	enal	Chemical	pubchem				8384939	in vitro; in vivo	1	1	0.03104103	0
2	Effects	Therapy	medium	0	enalapril	pubchem	5388962	HF	Disease	ols_doid				8769741	in vitro; in vivo	1	1	0.03104103	0
2	Effects	Effect	weak	0	captopril	pubchem	44093	neurosuppressive	Disease	ols_doid				9807661	in vitro; in vivo	1	1	0.03104103	0
2	Effects	Prevent	strong	0	enalapril	pubchem	5388962	MI	Disease	ols_doid				15469907; 36280851	in vivo; clinical	2	2	0.03086195	0
2	Effects	Treatment	strong	0	lisinopril	pubchem	5362119	ISH	Disease	ols_doid				11336102	clinical	1	1	0.03078449	0
2	Effects	Reduce	medium	0	Quinapril	pubchem	54892	MI	Disease	ols_doid				11934599; 9798525	in vivo	2	2	0.03077965	0
2	Effects	Effect	weak	0	perindopril	pubchem	107807	microalbuminuria	Disease	ols_doid				11325669; 11798658; 23952947; 9867064	clinical; clinical; in vitro	4	4	0.03075409	0
3	Co-prescription	Coadministered_with	strong	0	zofenopril	pubchem	92400	diruetic	Chemical	pubchem				16197366	in vivo	1	1	0.03023477	0
3	Co-prescription	Coadministered_with	strong	0	Lisinopril	pubchem	5362119	Metoprolol,and	Chemical	pubchem				18087554	clinical	1	1	0.03023477	0
3	Co-prescription	Coadministered_with	strong	0	lisinopril	pubchem	5362119	L-placebo	Chemical	pubchem				23082133	clinical	1	1	0.03023477	0
1	Mechanisms	Block	strong	0	captopril	pubchem	44093	angiotensin-receptor blockers	Gene	uniprot				25595575	in vivo	1	1	0.03023477	0
1	Mechanisms	Antagonize	strong	0	perindopril	pubchem	107807	ANG-(	Gene	uniprot				25724492	in vitro; in vivo	1	1	0.03023477	0
2	Effects	Treatment	strong	0	captopril	pubchem	44093	Hypert	Disease	ols_doid				34591290	in vitro; in vivo	1	1	0.03023477	0
2	Effects	Prevent	strong	1	quinapril	pubchem	54892	MI	Disease	ols_doid				9798525	in vivo	1	1	0.03023477	0
2	Effects	Improve	medium	0	trandolapril	pubchem	5484727	CAL	Disease	ols_doid				17202668	in vitro; in vivo	1	1	0.03020208	0
2	Effects	Receive	weak	0	quinapril	pubchem	54892	MI	Disease	ols_doid				16084760; 8720418	in vivo	2	2	0.03011052	0
2	Effects	Treatment	strong	1	captopril	pubchem	44093	HF	Disease	ols_doid				19057517; 20547165	in vivo; in vitro; in vivo	2	2	0.02998018	0
2	Effects	Treatment	strong	0	zofenopril	pubchem	92400	hypercholesterolemics	Disease	ols_doid				19656211	clinical	1	1	0.02970434	0
2	Effects	Retard	strong	0	Benazepril	pubchem	5362124	TIF	Disease	ols_doid				9596920	in vivo	1	1	0.02970434	0
2	Effects	Patient	weak	0	enalapril	pubchem	5388962	HF	Disease	ols_doid				11878061; 18528751; 22257685; 26915374; 27296397; 28244205; 29653636; 31838035; 32468672; 32854838; 33314487; 33530704; 33731544; 36601956; 38508844; 39284545; 39387766; 39439294; 40353367; 9860786	clinical; in vivo	20	20	0.02965983	0
3	Co-prescription	Cooccurrence	weak	0	quinapril	pubchem	54892	fructose-rich	Chemical	pubchem				12010179	in vitro; in vivo	1	1	0.02940729	0
1	Mechanisms	Increase	medium	0	perindopril	pubchem	107807	VEGF-to-PEDF	Gene	uniprot				19188429	in vitro; in vivo	1	1	0.02940729	0
2	Effects	Reduce	medium	0	captopril	pubchem	44093	arthrofibrosis	Disease	ols_doid				35900609	in vivo	1	1	0.02940729	0
3	Co-prescription	Cooccurrence	weak	0	lisinopril	pubchem	5362119	AngII	Chemical	pubchem				7602241	in vitro; in vivo	1	1	0.02940729	0
2	Effects	Treatment	strong	1	enalapril	pubchem	5388962	glomerulopathy	Disease	ols_doid				10333052	clinical; in vitro	1	1	0.02919219	0
2	Effects	Treatment	strong	0	enalapril	pubchem	5388962	EHT	Disease	ols_doid				1826997	clinical	1	1	0.02919219	0
3	Co-prescription	Coadministered_with	strong	0	enalapril	pubchem	5388962	kardos	Chemical	pubchem				20027363	clinical	1	1	0.02919219	0
1	Mechanisms	Antagonize	strong	0	ramipril	pubchem	5362129	B2-kinin receptor	Gene	uniprot				25261879	in vivo	1	1	0.02919219	0
2	Effects	Treatment	strong	0	enalapril	pubchem	5388962	pCKD	Disease	ols_doid				39206534	in vivo	1	1	0.02919219	0
2	Effects	Therapy	medium	0	captopril	pubchem	44093	AMI	Disease	ols_doid				11081319; 12089891	clinical	2	2	0.02885592	0
2	Effects	Reduce	medium	0	captopril	pubchem	44093	infarcted	Disease	ols_doid				7516008; 7585830	in vivo	2	2	0.02885592	0
2	Effects	Prevent	strong	0	enalapril	pubchem	5388962	LVRM	Disease	ols_doid				11940361	in vivo	1	1	0.02869741	0
3	Co-prescription	Coadministered_with	strong	0	zofenopril	pubchem	92400	angiotensin-converting-enzyme inhibitors	Chemical	pubchem				16197366	in vivo	1	1	0.02869741	0
2	Effects	Prevent	strong	0	captopril	pubchem	44093	impulsivity	Disease	ols_doid				25703442	in vivo	1	1	0.02869741	0
1	Mechanisms	Antagonize	strong	0	lisinopril	pubchem	5362119	AT1-antagonists	Gene	uniprot				9456274	in vivo	1	1	0.02869741	0
1	Mechanisms	Improve	medium	0	lisinopril	pubchem	5362119	dmPGE2	Gene	uniprot				34153091	in vitro; in vivo	1	1	0.02865326	0
2	Effects	Induce	medium	0	quinapril	pubchem	54892	MI	Disease	ols_doid				12153991; 16306800	in vivo	2	2	0.02826702	0
2	Effects	Reduce	medium	0	ramipril	pubchem	5362129	NMHT	Disease	ols_doid				12642507; 19008718	clinical	2	2	0.02826702	0
3	Co-prescription	Coadministered_with	strong	0	enalapril	pubchem	5388962	angiotensin-converting-enzyme inhibitors	Chemical	pubchem				16197366	in vivo	1	1	0.02821912	0
2	Effects	Treatment	strong	0	captopril	pubchem	44093	HT	Disease	ols_doid				1881033	in vivo	1	1	0.02821912	0
2	Effects	Treatment	strong	0	captopril	pubchem	44093	TS	Disease	ols_doid				25360706	in vivo	1	1	0.02821912	0
3	Co-prescription	Coadministered_with	strong	0	benazepril	pubchem	5362124	Ato	Chemical	pubchem				25807427	in vivo	1	1	0.02821912	0
2	Effects	Treatment	strong	0	Perindopril	pubchem	107807	infarctions	Disease	ols_doid				2964944	in vivo	1	1	0.02821912	0
2	Effects	Reduce	medium	0	captopril	pubchem	44093	AMI	Disease	ols_doid				8223165; 8522408; 8803588; 9057069; 9470059	clinical	5	5	0.02791759	0
1	Mechanisms	Block	strong	0	lisinopril	pubchem	5362119	ARBs	Gene	uniprot				32545617	in vitro	1	1	0.02775651	0
3	Co-prescription	Coadministered_with	strong	0	cilazapril	pubchem	56330	diuretic	Chemical	pubchem				9175566	clinical	1	2	0.02775651	0
2	Effects	Treatment	strong	0	enalapril	pubchem	5388962	coughers	Disease	ols_doid				9217714	clinical	1	1	0.02775651	0
2	Effects	Therapy	medium	0	perindopril	pubchem	107807	AMI	Disease	ols_doid				14574083; 19406871	clinical; in vitro; clinical	2	2	0.02770168	0
3	Co-prescription	Coadministered_with	strong	0	captopril	pubchem	44093	NAC	Chemical	pubchem				17378375; 24754562	in vivo; in vitro; in vivo	2	3	0.02761332	0
2	Effects	Reverse	strong	0	lisinopril	pubchem	5362119	LVH	Disease	ols_doid				1850668; 8707393	in vitro; in vivo; in vivo	2	2	0.02761332	0
2	Effects	Treatment	strong	0	trandolapril	pubchem	5484727	diabetics	Disease	ols_doid				12425199	clinical	1	1	0.02730883	0
2	Effects	Treatment	strong	0	Captopril	pubchem	44093	ob	Disease	ols_doid				18450963	in vitro; in vivo	1	1	0.02730883	0
2	Effects	Treatment	strong	0	cilazapril	pubchem	56330	UUO	Disease	ols_doid				25144992	in vivo	1	1	0.02730883	0
1	Mechanisms	Inhibit	strong	0	zofenopril	pubchem	92400	anticonverting enzyme	Gene	uniprot				2686713	clinical	1	1	0.02730883	0
1	Mechanisms	Inhibit	strong	0	enalapril	pubchem	5388962	ARB-neprilysin	Gene	uniprot				28244205	clinical	1	1	0.02730883	0
1	Mechanisms	Inhibit	strong	0	Ramipril	pubchem	5362129	angiotensin-converting enzyme (	Gene	uniprot				36145341	in vitro	1	1	0.02730883	0
3	Co-prescription	Coadministered_with	strong	0	enalapril	pubchem	5388962	HTCZ	Chemical	pubchem				6089325	clinical	1	1	0.02730883	0
1	Mechanisms	Inhibit	strong	0	captopril	pubchem	44093	EP24.11	Gene	uniprot				9755904	in vitro; in vivo	1	1	0.02730883	0
2	Effects	Attenuate	medium	0	captopril	pubchem	44093	TS	Disease	ols_doid				25360706	in vivo	1	1	0.02725554	0
2	Effects	Therapy	medium	0	perindopril	pubchem	107807	HT	Disease	ols_doid				29809132	clinical; in vitro	1	1	0.02725554	0
2	Effects	Reduce	medium	0	quinapril	pubchem	54892	hepatocidal toxicities	Disease	ols_doid				8274149	in vitro; in vivo	1	1	0.02725554	0
2	Effects	Protect	strong	0	fosinopril	pubchem	9601226	SAD	Disease	ols_doid				14730896	in vivo	1	1	0.02687535	0
2	Effects	Treatment	strong	0	benazepril	pubchem	5362124	SH	Disease	ols_doid				33274787	in vivo	1	1	0.02687535	0
1	Mechanisms	Inhibit	strong	0	enalapril	pubchem	5388962	antiotensin-converting enzyme	Gene	uniprot				7664505	clinical	1	1	0.02687535	0
2	Effects	Induce	medium	0	Lisinopril	pubchem	5362119	Cardiotoxicity	Disease	ols_doid				34339022; 34582653	in vitro; in vivo; clinical	2	2	0.02663623	0
2	Effects	Develop	weak	0	lisinopril	pubchem	5362119	microalbuminuria	Disease	ols_doid				7479231; 9702445	clinical	2	2	0.02663623	0
3	Co-prescription	Cooccurrence	weak	0	enalaprilat	pubchem	5462501	ENA	Chemical	pubchem				8358544; 9181721	in vitro; in vivo; in vivo	2	3	0.02663623	0
2	Effects	Effect	weak	0	enalapril	pubchem	5388962	NMS	Disease	ols_doid				9554816; 9812081	clinical	2	2	0.02663623	0
1	Mechanisms	Reduce	medium	0	captopril	pubchem	44093	AIIk	Gene	uniprot				11774115	in vivo	1	1	0.02660660	0
2	Effects	Therapy	medium	1	benazepril	pubchem	5362124	hyperkalemia	Disease	ols_doid				17498126	clinical	1	1	0.02660660	0
2	Effects	Induce	medium	0	fosinopril	pubchem	9601226	hepatotoxicity	Disease	ols_doid				17900296	in vivo	1	1	0.02660660	0
2	Effects	Receive	weak	0	captopril	pubchem	44093	HT	Disease	ols_doid				28219104	clinical	1	1	0.02660660	0
2	Effects	Reduce	medium	1	enalapril	pubchem	5388962	astrogliosis	Disease	ols_doid				29505736	in vivo	1	1	0.02660660	0
3	Co-prescription	Cooccurrence	weak	0	benazepril	pubchem	5362124	hydrocholorothiazide	Chemical	pubchem				7817356	clinical	1	1	0.02660660	0
2	Effects	Prevent	strong	0	Perindopril	pubchem	107807	hypoxic	Disease	ols_doid				10602319; 11282121	in vivo; in vitro; in vivo	2	2	0.02623265	0
2	Effects	Patient	weak	0	captopril	pubchem	44093	microalbuminuria	Disease	ols_doid				10390455; 10692751; 10785875; 10947200; 16114784; 7485207; 7711427; 8295285; 8462386; 8739919; 8848991; 9438650	clinical	12	12	0.02614296	0
2	Effects	Patient	weak	0	trandolapril	pubchem	5484727	MI	Disease	ols_doid				15618070; 20494923; 21554269; 21708030; 24263115; 7698130; 8166055	clinical	7	7	0.02605681	0
1	Mechanisms	Antagonize	strong	0	enalapril	pubchem	5388962	II receptor type1 (AT1	Gene	uniprot				11411549	in vitro; in vivo	1	1	0.02604842	0
3	Co-prescription	Coadministered_with	strong	0	captopril	pubchem	44093	sulfhydryl donor	Chemical	pubchem				16753063	in vitro; in vivo	1	1	0.02604842	0
2	Effects	Ameliorate	medium	0	enalapril	pubchem	5388962	hypokalaemic	Disease	ols_doid				2189027	clinical	1	1	0.02598784	0
2	Effects	Reduce	medium	1	enalapril	pubchem	5388962	LVH	Disease	ols_doid				25503724	in vivo	1	1	0.02598784	0
2	Effects	Reduce	medium	0	Lisinopril	pubchem	5362119	cardiotoxicity	Disease	ols_doid				28577685	clinical	1	1	0.02598784	0
2	Effects	Reduce	medium	0	ramipril	pubchem	5362129	hyperuricaemic	Disease	ols_doid				8385183	clinical	1	1	0.02598784	0
2	Effects	Therapy	medium	0	ramipril	pubchem	5362129	macroalbuminuria	Disease	ols_doid				9503815	clinical	1	1	0.02598784	0
1	Mechanisms	Inhibit	strong	0	ramipril	pubchem	5362129	SGLT2i	Gene	uniprot				36361612; 36524468; 40499560	in vivo	3	3	0.02565908	0
2	Effects	Treatment	strong	0	temocapril	pubchem	443874	MI	Disease	ols_doid				12906035	in vivo	1	1	0.02565375	0
2	Effects	Treatment	strong	1	benazepril	pubchem	5362124	HF	Disease	ols_doid				17229371	in vitro; in vivo	1	1	0.02565375	0
2	Effects	Treatment	strong	0	quinapril	pubchem	54892	GHD	Disease	ols_doid				1724542	in vivo	1	1	0.02565375	0
2	Effects	Treatment	strong	0	ramipril	pubchem	5362129	iDN	Disease	ols_doid				17593866	clinical	1	1	0.02565375	0
2	Effects	Treatment	strong	0	zofenopril	pubchem	92400	infarcted	Disease	ols_doid				1813122	in vivo	1	1	0.02565375	0
2	Effects	Treatment	strong	0	ramipril	pubchem	5362129	HF	Disease	ols_doid				24686237	in vivo	1	1	0.02565375	0
3	Co-prescription	Coadministered_with	strong	0	perindopril	pubchem	107807	PI	Chemical	pubchem				29748913	clinical	1	1	0.02565375	0
3	Co-prescription	Coadministered_with	strong	0	perindopril	pubchem	107807	beta-blocker	Chemical	pubchem				30573480	clinical	1	1	0.02565375	0
2	Effects	Treatment	strong	0	captopril	pubchem	44093	LRH	Disease	ols_doid				6337951	clinical	1	1	0.02565375	0
2	Effects	Reverse	strong	1	captopril	pubchem	44093	infarcted	Disease	ols_doid				7771560	in vitro; in vivo	1	1	0.02565375	0
2	Effects	Effect	weak	0	lisinopril	pubchem	5362119	HF	Disease	ols_doid				19899705; 30943832	in vitro; in vivo; clinical	2	2	0.02564971	0
2	Effects	Patient	weak	0	ramipril	pubchem	5362129	hypercholesterolemic	Disease	ols_doid				15184351; 15488877; 21913974	clinical; clinical; in vitro	3	3	0.02540249	0
1	Mechanisms	Ameliorate	medium	0	Captopril	pubchem	44093	Na+,K(+)-ATPase	Gene	uniprot				8675407	in vivo	1	1	0.02539721	0
3	Co-prescription	Cooccurrence	weak	0	captopril	pubchem	44093	D-NAC	Chemical	pubchem				9925989	in vitro; in vivo	1	1	0.02539721	0
3	Co-prescription	Coadministered_with	strong	0	captopril	pubchem	44093	glucocorticoid-induced	Chemical	pubchem				30372885	in vivo	1	1	0.02527085	0
1	Mechanisms	Block	strong	0	enalapril	pubchem	5388962	ARBs	Gene	uniprot				34149621	in vivo	1	1	0.02527085	0
1	Mechanisms	Inhibit	strong	0	captopril	pubchem	44093	Ca(2	Gene	uniprot				9151288	in vitro; in vivo	1	1	0.02527085	0
1	Mechanisms	Antagonize	strong	0	Captopril	pubchem	44093	ANG II type 1 (AT1)-receptor	Gene	uniprot				9746480	in vitro	1	1	0.02527085	0
2	Effects	Prevent	strong	0	Fosinopril	pubchem	9601226	SAD	Disease	ols_doid				14730896; 18209565	in vivo	2	2	0.02498348	0
2	Effects	Treatment	strong	1	perindopril	pubchem	107807	microalbuminuria	Disease	ols_doid				11181984	clinical	1	1	0.02489922	0
2	Effects	Treatment	strong	1	trandolapril	pubchem	5484727	HF	Disease	ols_doid				19808342	clinical	1	1	0.02489922	0
2	Effects	Treatment	strong	0	lisinopril	pubchem	5362119	PCK	Disease	ols_doid				20229187	in vivo	1	1	0.02489922	0
3	Co-prescription	Coadministered_with	strong	0	lisinopril	pubchem	5362119	XL784	Chemical	pubchem				21228113	in vivo	1	1	0.02489922	0
3	Co-prescription	Coadministered_with	strong	0	perindopril	pubchem	107807	Amlo	Chemical	pubchem				26771522	clinical	1	1	0.02489922	0
2	Effects	Prevent	strong	0	perindopril	pubchem	107807	AKI	Disease	ols_doid				32803666	in vivo	1	1	0.02489922	0
1	Mechanisms	Inhibit	strong	0	captopril	pubchem	44093	angiotensin-covering enzyme	Gene	uniprot				6795115	in vitro; in vivo	1	1	0.02489922	0
2	Effects	Treatment	strong	0	Captopril	pubchem	44093	nephrotoxicity	Disease	ols_doid				29459593; 2992131; 3306096	in vivo	3	3	0.02485723	0
3	Co-prescription	Cooccurrence	weak	0	enalapril	pubchem	5388962	ENA	Chemical	pubchem				11034950; 32688435	in vivo	2	3	0.02473364	0
2	Effects	Decrease	medium	0	captopril	pubchem	44093	microalbuminuria	Disease	ols_doid				2196359; 9576406	clinical	2	2	0.02473364	0
2	Effects	Prevent	strong	0	Quinapril	pubchem	54892	GHD	Disease	ols_doid				1724542	in vivo	1	1	0.02453836	0
1	Mechanisms	Antagonize	strong	0	enalapril	pubchem	5388962	V1a-receptor-selective	Gene	uniprot				17347933	in vivo	1	1	0.02453836	0
2	Effects	Effect	weak	0	captopril	pubchem	44093	MI	Disease	ols_doid				10428581; 10491380; 10898446; 11911226; 12020499; 1280740; 1376783; 16290961; 19830688; 7521484; 8204282; 9567332	clinical; in vitro; in vivo; clinical	12	12	0.02450903	0
2	Effects	Patient	weak	0	ramipril	pubchem	5362129	LVH	Disease	ols_doid				10150325; 11581138; 12887823; 17301824; 22515416; 9589245	clinical	6	6	0.02430376	0
2	Effects	Patient	weak	0	quinapril	pubchem	54892	CCF	Disease	ols_doid				16206603	clinical	1	1	0.02429298	0
3	Co-prescription	Cooccurrence	weak	0	trandolapril	pubchem	5484727	calcium channel blocker	Chemical	pubchem				17472822	clinical	1	1	0.02429298	0
1	Mechanisms	Decrease	medium	0	ramipril	pubchem	5362129	sVCAM-1	Gene	uniprot				18279739	clinical	1	1	0.02429298	0
1	Mechanisms	Decrease	medium	0	enalapril	pubchem	5388962	sCD40 L	Gene	uniprot				24836352	clinical	1	1	0.02429298	0
2	Effects	Drug	weak	0	lisinopril	pubchem	5362119	DHRs	Disease	ols_doid				27435368	in vivo	1	1	0.02429298	0
2	Effects	Develop	weak	0	benazepril	pubchem	5362124	SH	Disease	ols_doid				33274787	in vivo	1	1	0.02429298	0
2	Effects	Reduce	medium	0	enalapril	pubchem	5388962	infarcted	Disease	ols_doid				8181153	in vivo	1	1	0.02429298	0
1	Mechanisms	Attenuate	medium	0	captopril	pubchem	44093	Na(+)-HCO3- cotransporter	Gene	uniprot				8396341	in vitro; in vivo	1	1	0.02429298	0
1	Mechanisms	Inhibit	strong	0	captopril	pubchem	44093	bradykinin BK2-receptor	Gene	uniprot				11340236	in vivo	1	1	0.02418782	0
3	Co-prescription	Coadministered_with	strong	0	enalapril	pubchem	5388962	1D11	Chemical	pubchem				17164399	in vivo	1	1	0.02418782	0
2	Effects	Treatment	strong	0	enalapril	pubchem	5388962	THM	Disease	ols_doid				18847324	in vitro	1	1	0.02418782	0
2	Effects	Treatment	strong	0	Enalapril	pubchem	5388962	hypertensives.	Disease	ols_doid				2189077	clinical	1	1	0.02418782	0
2	Effects	Treatment	strong	0	benazepril	pubchem	5362124	MMVD	Disease	ols_doid				30703246	in vivo	1	1	0.02418782	0
2	Effects	Prevent	strong	0	benazepril	pubchem	5362124	DKD	Disease	ols_doid				40567375	in vitro	1	1	0.02418782	0
3	Co-prescription	Coadministered_with	strong	0	Trandolapril	pubchem	5484727	calcium antagonists	Chemical	pubchem				7527109	clinical	1	1	0.02418782	0
1	Mechanisms	Antagonize	strong	0	benazepril	pubchem	5362124	AT1RA	Gene	uniprot				15149348; 15315341	in vivo	2	2	0.02412198	0
2	Effects	Reduce	medium	1	captopril	pubchem	44093	MI	Disease	ols_doid				14674703; 16086938	in vitro; in vivo; clinical	2	2	0.02388076	0
2	Effects	Patient	weak	1	captopril	pubchem	44093	AMI	Disease	ols_doid				16209966; 8131769	clinical	2	2	0.02388076	0
2	Effects	Patient	weak	0	ramipril	pubchem	5362129	T2DM	Disease	ols_doid				17565489; 18158708	clinical	2	2	0.02388076	0
2	Effects	Receive	weak	0	enalapril	pubchem	5388962	DN	Disease	ols_doid				21955862; 33275985	clinical; in vivo	2	2	0.02388076	0
2	Effects	Patient	weak	0	trandolapril	pubchem	5484727	microalbuminuria	Disease	ols_doid				11015024; 21243736; 8172483	clinical	3	3	0.02386294	0
2	Effects	Treatment	strong	0	enalapril	pubchem	5388962	diabetics	Disease	ols_doid				12015188; 15063834; 2848604	clinical; in vitro; in vivo	3	3	0.02386294	0
1	Mechanisms	Inhibit	strong	0	captopril	pubchem	44093	angiontensin I	Gene	uniprot				6280482	in vitro; in vivo	1	1	0.02384714	0
2	Effects	Ameliorate	medium	0	captopril	pubchem	44093	QOF	Disease	ols_doid				15768872	clinical	1	1	0.02377611	0
2	Effects	Suppress	medium	0	enalapril	pubchem	5388962	microalbuminuria	Disease	ols_doid				2075903	clinical	1	1	0.02377611	0
2	Effects	Induce	medium	0	captopril	pubchem	44093	hypovolemia	Disease	ols_doid				21803064	in vivo	1	1	0.02377611	0
3	Co-prescription	Coadministered_with	strong	0	lisinopril	pubchem	5362119	anti-inflammatory agents	Chemical	pubchem				11642076	clinical	1	1	0.02351593	0
3	Co-prescription	Coadministered_with	strong	0	benazepril	pubchem	5362124	metoprolol OROS	Chemical	pubchem				2212376	clinical	1	1	0.02351593	0
1	Mechanisms	Inhibit	strong	0	captopril	pubchem	44093	dRib‑mediated	Gene	uniprot				26151175	in vitro; in vivo	1	1	0.02351593	0
1	Mechanisms	Block	strong	0	captopril	pubchem	44093	angiotens in converting enzyme	Gene	uniprot				7858867	in vivo	1	1	0.02351593	0
3	Co-prescription	Coadministered_with	strong	0	captopril	pubchem	44093	CPT	Chemical	pubchem				7867440	in vitro	1	1	0.02351593	0
2	Effects	Improve	medium	0	captopril	pubchem	44093	MI	Disease	ols_doid				11300462; 12020499; 14674703; 9220312; 9643276	in vivo; in vitro; in vivo; clinical	5	5	0.02332356	0
2	Effects	Prevent	strong	0	perindopril	pubchem	107807	MI	Disease	ols_doid				26878793; 28204966	in vivo; in vitro; in vivo	2	2	0.02331791	0
2	Effects	Decrease	medium	0	temocapril	pubchem	443874	Microalbuminuria	Disease	ols_doid				10218721	clinical	1	1	0.02328077	0
2	Effects	Receive	weak	1	cilazapril	pubchem	56330	infarcted	Disease	ols_doid				1534434	in vivo	1	1	0.02328077	0
2	Effects	Receive	weak	0	lisinopril	pubchem	5362119	MI	Disease	ols_doid				16462910	in vivo	1	1	0.02328077	0
2	Effects	Induce	medium	0	enalapril	pubchem	5388962	cardiotoxicity	Disease	ols_doid				30009543	clinical	1	1	0.02328077	0
1	Mechanisms	Antagonize	strong	1	enalaprilat	pubchem	5462501	AT2 antagonists	Gene	uniprot				1653532	in vivo	1	1	0.02319380	0
3	Co-prescription	Coadministered_with	strong	0	enalapril	pubchem	5388962	hydrochlorothiazide.	Chemical	pubchem				2052467	clinical	1	1	0.02319380	0
2	Effects	Protect	strong	0	perindopril	pubchem	107807	neointima	Disease	ols_doid				7995623	in vivo	1	1	0.02319380	0
2	Effects	Decrease	medium	0	Perindopril	pubchem	107807	AMI	Disease	ols_doid				10822516; 31378910	clinical; in vitro	2	2	0.02308474	0
2	Effects	Induce	medium	0	captopril	pubchem	44093	OIR	Disease	ols_doid				11431455; 14632165	in vivo	2	2	0.02308474	0
2	Effects	Decrease	medium	0	trandolapril	pubchem	5484727	microalbuminuria	Disease	ols_doid				15516697; 8172483	clinical	2	2	0.02308474	0
2	Effects	Prevent	strong	0	enalapril	pubchem	5388962	arteriolopathy	Disease	ols_doid				11997315	in vitro; in vivo	1	1	0.02288037	0
3	Co-prescription	Coadministered_with	strong	0	enalapril	pubchem	5388962	enalapril FA	Chemical	pubchem				21869730	clinical	1	2	0.02288037	0
1	Mechanisms	Inhibit	strong	0	cilazapril	pubchem	56330	nonsulfhydryl-group converting enzyme	Gene	uniprot				2969315	clinical	1	1	0.02288037	0
1	Mechanisms	Inhibit	strong	0	lisinopril	pubchem	5362119	iodinated-converting enzyme	Gene	uniprot				3208727	in vitro; in vivo	1	1	0.02288037	0
1	Mechanisms	Block	strong	0	captopril	pubchem	44093	NT11-13	Gene	uniprot				6387047	in vitro; in vivo	1	1	0.02288037	0
1	Mechanisms	Restore	medium	0	enalapril	pubchem	5388962	vsmNOS	Gene	uniprot				10760086	in vivo	1	1	0.02280566	0
2	Effects	Reduce	medium	0	enalapril	pubchem	5388962	hypertensives	Disease	ols_doid				12409969; 2560316	clinical; clinical; in vitro; in vivo	2	2	0.02270630	0
2	Effects	Protect	strong	0	captopril	pubchem	44093	hepatotoxicity	Disease	ols_doid				12090355	in vivo	1	1	0.02257530	0
1	Mechanisms	Antagonize	strong	0	captopril	pubchem	44093	ARA-AT1 receptor	Gene	uniprot				17051737	in vivo	1	1	0.02257530	0
2	Effects	Protect	strong	0	Perindopril	pubchem	107807	hyperglycemic	Disease	ols_doid				22653691	in vivo	1	1	0.02257530	0
2	Effects	Protect	strong	0	ramipril	pubchem	5362129	cardiotoxicity	Disease	ols_doid				31995035	clinical	1	1	0.02257530	0
1	Mechanisms	Suppress	strong	0	captopril	pubchem	44093	irAng II	Gene	uniprot				3280482	in vivo	1	1	0.02257530	0
2	Effects	Decrease	medium	0	Ramipril	pubchem	5362129	LVH	Disease	ols_doid				18223026; 22198016; 9379779	in vivo; in vitro; in vivo	3	3	0.02249935	0
2	Effects	Effect	weak	0	enalapril	pubchem	5388962	UUO	Disease	ols_doid				10760086; 12719949; 17062926; 17164399; 18812665; 19197123; 19349682; 19960445; 8691732; 8915981	in vivo; in vitro; in vivo	10	10	0.02242611	0
3	Co-prescription	Cooccurrence	weak	0	enalapril	pubchem	5388962	H-NCT	Chemical	pubchem				11034950	in vivo	1	1	0.02234954	0
2	Effects	Decrease	medium	0	perindopril	pubchem	107807	IHD	Disease	ols_doid				15807463	clinical	1	1	0.02234954	0
2	Effects	Effect	weak	0	benazepril	pubchem	5362124	HF	Disease	ols_doid				17229371	in vitro; in vivo	1	1	0.02234954	0
2	Effects	Receive	weak	0	enalapril	pubchem	5388962	SFK	Disease	ols_doid				35351818	in vivo	1	1	0.02234954	0
2	Effects	Induce	medium	0	lisinopril	pubchem	5362119	AKI	Disease	ols_doid				38710058	in vivo	1	1	0.02234954	0
2	Effects	Therapy	medium	0	enalapril	pubchem	5388962	hyperkalemia	Disease	ols_doid				40583089	clinical	1	1	0.02234954	0
1	Mechanisms	Inhibit	strong	0	Captopril	pubchem	44093	angitensin II-sensitive	Gene	uniprot				15051524	in vitro; in vivo	1	1	0.02227825	0
2	Effects	Prevent	strong	0	Captopril	pubchem	44093	OZR	Disease	ols_doid				16020387	in vivo	1	1	0.02227825	0
2	Effects	Reverse	strong	0	ramipril	pubchem	5362129	T2DM	Disease	ols_doid				17565489	clinical	1	1	0.02227825	0
2	Effects	Prevent	strong	0	ramipril	pubchem	5362129	MI	Disease	ols_doid				22130106	in vivo	1	1	0.02227825	0
2	Effects	Treatment	strong	0	captopril	pubchem	44093	PVL	Disease	ols_doid				22626797	in vivo	1	1	0.02227825	0
2	Effects	Treatment	strong	0	ramipril	pubchem	5362129	NMHT	Disease	ols_doid				19008718	clinical	1	1	0.02198892	0
1	Mechanisms	Inhibit	strong	0	captopril	pubchem	44093	angiotension I-converting enzyme	Gene	uniprot				3282972	in vivo	1	1	0.02198892	0
2	Effects	Attenuate	medium	0	Enalapril	pubchem	5388962	UUO	Disease	ols_doid				26881856	in vitro; in vivo	1	1	0.02191132	0
2	Effects	Improve	medium	0	Perindopril	pubchem	107807	MI	Disease	ols_doid				25939307; 26045879; 35310035	in vivo	3	3	0.02187436	0
1	Mechanisms	Potentiate	strong	0	captopril	pubchem	44093	rIL-1beta	Gene	uniprot				10228105	in vitro; in vivo	1	1	0.02170702	0
2	Effects	Prevent	strong	0	captopril	pubchem	44093	infarcted hearts	Disease	ols_doid				10600834	in vivo	1	1	0.02170702	0
1	Mechanisms	Inhibit	strong	0	captopril	pubchem	44093	ANG II type 1 (	Gene	uniprot				17277018	in vivo	1	1	0.02170702	0
2	Effects	Prevent	strong	0	imidapril	pubchem	5464343	LVH	Disease	ols_doid				9657629	in vivo	1	1	0.02170702	0
3	Co-prescription	Cooccurrence	weak	0	lisinopril	pubchem	5362119	Lis	Chemical	pubchem				10330252; 27260775	in vivo; in vitro; in vivo	2	2	0.02164194	0
2	Effects	Improve	medium	0	enalapril	pubchem	5388962	MI	Disease	ols_doid				10413075; 21276574; 38362882	in vivo; in vitro; in vivo	3	3	0.02157472	0
2	Effects	Reduce	medium	0	Captopril	pubchem	44093	VF	Disease	ols_doid				12030787; 8112711; 8668645; 9425619	in vivo	4	4	0.02152786	0
2	Effects	Therapy	medium	0	enalapril	pubchem	5388962	hepatoxicity	Disease	ols_doid				1841039	in vivo	1	1	0.02148994	0
2	Effects	Attenuate	medium	0	captopril	pubchem	44093	TBI	Disease	ols_doid				26772189	in vivo	1	1	0.02148994	0
1	Mechanisms	Increase	medium	0	enalapril	pubchem	5388962	p65NFkB	Gene	uniprot				32319968	in vivo	1	1	0.02148994	0
3	Co-prescription	Cooccurrence	weak	0	Enalapril	pubchem	5388962	ENAL	Chemical	pubchem				33049402	in vivo	1	2	0.02148994	0
2	Effects	Attenuate	medium	0	perindopril	pubchem	107807	LQF	Disease	ols_doid				34257682	in vivo	1	1	0.02148994	0
2	Effects	Induce	medium	0	captopril	pubchem	44093	thirsts	Disease	ols_doid				6243360	in vivo	1	2	0.02148994	0
3	Co-prescription	Cooccurrence	weak	0	spirapril	pubchem	5311447	SP	Chemical	pubchem				9160765	clinical	1	2	0.02148994	0
2	Effects	Prevent	strong	0	benazepril	pubchem	5362124	DN	Disease	ols_doid				24855017	in vivo	1	1	0.02143224	0
1	Mechanisms	Antagonize	strong	0	cilazapril	pubchem	56330	(1	Gene	uniprot				25573423	in vivo	1	1	0.02143224	0
1	Mechanisms	Suppress	strong	0	captopril	pubchem	44093	renin-aldosterone-suppressed	Gene	uniprot				7002102	in vivo	1	1	0.02143224	0
2	Effects	Treatment	strong	0	Enalapril	pubchem	5388962	EH	Disease	ols_doid				10436966; 18219959; 1981038	clinical	3	3	0.02130620	0
3	Co-prescription	Coadministered_with	strong	0	enalapril	pubchem	5388962	nonsteroid	Chemical	pubchem				11642076	clinical	1	1	0.02116434	0
2	Effects	Prevent	strong	0	imidapril	pubchem	5464343	infarcted	Disease	ols_doid				12742831	in vitro; in vivo	1	1	0.02116434	0
2	Effects	Prevent	strong	0	captopril	pubchem	44093	nephrotoxicity	Disease	ols_doid				1379657	in vivo	1	1	0.02116434	0
1	Mechanisms	Inhibit	strong	0	Enalapril	pubchem	5388962	phVEGF-A165	Gene	uniprot				16202860	in vivo	1	1	0.02116434	0
1	Mechanisms	Inhibit	strong	0	enalapril	pubchem	5388962	Pdx1-Cre	Gene	uniprot				19880966	in vivo	1	1	0.02116434	0
2	Effects	Treatment	strong	0	ramipril	pubchem	5362129	DN	Disease	ols_doid				31062909	in vivo	1	1	0.02116434	0
1	Mechanisms	Block	strong	0	captopril	pubchem	44093	angiotensin receptor blockers	Gene	uniprot				32545617	in vitro	1	1	0.02116434	0
2	Effects	Treatment	strong	0	spirapril	pubchem	5311447	LVH	Disease	ols_doid				8061849	clinical	1	1	0.02116434	0
3	Co-prescription	Coadministered_with	strong	0	lisinopril	pubchem	5362119	calcium channel blocker	Chemical	pubchem				9037327	clinical	1	1	0.02116434	0
1	Mechanisms	Inhibit	strong	0	captopril	pubchem	44093	PepT1-expressing	Gene	uniprot				9733984	in vitro; in vivo	1	1	0.02116434	0
2	Effects	Patient	weak	0	captopril	pubchem	44093	AMI	Disease	ols_doid				10374374; 10676600; 11182173; 11256540; 11780330; 11798671; 11835037; 12089891; 14999200; 1626500; 1892076; 7484820; 8223165; 8803588; 9206057	clinical	15	15	0.02110092	0
1	Mechanisms	Decrease	medium	0	fosinopril	pubchem	9601226	AngII,TF,and	Gene	uniprot				19483295	clinical	1	1	0.02108447	0
2	Effects	Patient	weak	0	enalapril	pubchem	5388962	microalbuminuria	Disease	ols_doid				11855793; 12356001; 12769163; 1442855; 15257186; 2075903; 2170218; 23915518; 25628416; 28721700; 8361875; 8443481; 8471229	clinical	13	13	0.02106823	0
3	Co-prescription	Coadministered_with	strong	0	captopril	pubchem	44093	CB	Chemical	pubchem				10391396; 18445178	clinical	2	2	0.02098612	0
3	Co-prescription	Cooccurrence	weak	0	enalapril	pubchem	5388962	enalapril-treated	Chemical	pubchem				11330572; 14629192	in vivo; in vitro; in vivo	2	2	0.02098612	0
2	Effects	Patient	weak	0	captopril	pubchem	44093	macroalbuminuria	Disease	ols_doid				16126118; 8500859	clinical	2	2	0.02098612	0
2	Effects	Patient	weak	0	enalapril	pubchem	5388962	MI	Disease	ols_doid				8701878; 9129851	clinical	2	2	0.02098612	0
2	Effects	Reduce	medium	0	enalapril	pubchem	5388962	HFrEF	Disease	ols_doid				27842179; 27868321; 28948656; 32980364; 33992607	clinical	5	5	0.02093820	0
2	Effects	Treatment	strong	0	fosinopril	pubchem	9601226	MI	Disease	ols_doid				11740137; 27075394; 32377771	in vivo	3	3	0.02093241	0
2	Effects	Effect	weak	0	captopril	pubchem	44093	hypertriglyceridemic	Disease	ols_doid				12079874	in vivo	1	1	0.02069402	0
1	Mechanisms	Reduce	medium	0	lisinopril	pubchem	5362119	angiotensin-2-8)]	Gene	uniprot				24506807	in vivo	1	1	0.02069402	0
2	Effects	Receive	weak	0	ramipril	pubchem	5362129	AAA	Disease	ols_doid				25474105	in vitro	1	1	0.02069402	0
3	Co-prescription	Cooccurrence	weak	0	captopril	pubchem	44093	CT	Chemical	pubchem				26938552	in vivo	1	2	0.02069402	0
2	Effects	Induce	medium	0	captopril	pubchem	44093	BPH	Disease	ols_doid				31605676	in vivo	1	1	0.02069402	0
2	Effects	Improve	medium	0	captopril	pubchem	44093	RVH	Disease	ols_doid				7631927	clinical	1	1	0.02069402	0
2	Effects	Effect	weak	0	cilazapril	pubchem	56330	hyperdipsia	Disease	ols_doid				8718563	clinical	1	1	0.02069402	0
3	Co-prescription	Coadministered_with	strong	0	temocapril	pubchem	443874	AZN	Chemical	pubchem				12135325	in vivo	1	1	0.02064814	0
1	Mechanisms	Bind	strong	0	captopril	pubchem	44093	TRF(2))	Gene	uniprot				22000973	in vitro; in vivo	1	1	0.02064814	0
2	Effects	Treatment	strong	0	perindopril	pubchem	107807	EH	Disease	ols_doid				11642074; 18219959	clinical	2	2	0.02057463	0
2	Effects	Protect	strong	0	Captopril	pubchem	44093	hypertrophied	Disease	ols_doid				7721480	in vitro; in vivo	1	1	0.02039936	0
2	Effects	Effect	weak	0	Captopril	pubchem	44093	nephrotoxic	Disease	ols_doid				29459593; 35199133	in vivo; in vitro; in vivo	2	2	0.02036888	0
2	Effects	Attenuate	medium	0	trandolapril	pubchem	5484727	MI	Disease	ols_doid				14607457	in vivo	1	1	0.02031777	0
2	Effects	Suppress	medium	0	captopril	pubchem	44093	EIU	Disease	ols_doid				16698015	in vivo	1	1	0.02031777	0
1	Mechanisms	Enhance	medium	1	captopril	pubchem	44093	CGRP-LI	Gene	uniprot				2068052	in vitro; in vivo	1	1	0.02031777	0
2	Effects	Induce	medium	0	Vadadustat	pubchem	23634441	Carcinogenicity	Disease	ols_doid				37158494	in vivo	1	1	0.02031777	0
2	Effects	Treatment	strong	1	captopril	pubchem	44093	diabetics	Disease	ols_doid				2507061	clinical	1	1	0.02015651	0
1	Mechanisms	Inhibit	strong	0	captopril	pubchem	44093	kininases I and II	Gene	uniprot				3148603	in vivo	1	1	0.02015651	0
2	Effects	Protect	strong	0	ramipril	pubchem	5362129	hypercholesterolemic	Disease	ols_doid				7515986	in vitro; in vivo	1	1	0.02015651	0
2	Effects	Treatment	strong	0	quinapril	pubchem	54892	LVH	Disease	ols_doid				7576398	in vitro; in vivo	1	1	0.02015651	0
2	Effects	Decrease	medium	0	captopril	pubchem	44093	OHSS	Disease	ols_doid				12057737	in vivo	1	1	0.01995495	0
2	Effects	Decrease	medium	0	fosinopril	pubchem	9601226	SAD	Disease	ols_doid				14730896	in vivo	1	1	0.01995495	0
3	Co-prescription	Cooccurrence	weak	0	captopril	pubchem	44093	cap-feed	Chemical	pubchem				15898437	in vivo	1	1	0.01995495	0
2	Effects	Induce	medium	0	captopril	pubchem	44093	EIU	Disease	ols_doid				16698015	in vivo	1	1	0.01995495	0
2	Effects	Effect	weak	0	Ramipril	pubchem	5362129	PTE	Disease	ols_doid				17347974	clinical	1	1	0.01995495	0
2	Effects	Prevent	strong	0	perindopril	pubchem	107807	SPSHR	Disease	ols_doid				9023713	in vivo	1	1	0.01991938	0
2	Effects	Treatment	strong	0	ramipril	pubchem	5362129	LVH	Disease	ols_doid				10150325; 11999344; 16222899; 8994995	clinical; in vivo; in vitro; in vivo	4	4	0.01991937	0
3	Co-prescription	Coadministered_with	strong	0	quinapril	pubchem	54892	LPO	Chemical	pubchem				12560157	in vivo	1	1	0.01968776	0
1	Mechanisms	Synthesize	strong	0	benazepril	pubchem	5362124	iAng II	Gene	uniprot				18829990	in vitro; in vivo	1	1	0.01968776	0
3	Co-prescription	Coadministered_with	strong	0	captopril	pubchem	44093	Calcium-channel blockade	Chemical	pubchem				2487803	clinical	1	1	0.01968776	0
2	Effects	Patient	weak	0	ramipril	pubchem	5362129	AMI	Disease	ols_doid				1725016; 22707187; 23552127; 27708111; 33452123; 33847047; 36321459; 8104270; 9167457; 9825192	clinical	10	10	0.01967203	0
2	Effects	Reduce	medium	1	perindopril	pubchem	107807	HFSR	Disease	ols_doid				30535909	clinical	1	1	0.01960486	0
2	Effects	Attenuate	medium	0	Captopril	pubchem	44093	neuroinflammation	Disease	ols_doid				39809925	in vivo	1	1	0.01960486	0
2	Effects	Improve	medium	0	Captopril	pubchem	44093	hyperthyroid	Disease	ols_doid				9225731	in vivo	1	1	0.01960486	0
1	Mechanisms	Suppress	strong	0	captopril	pubchem	44093	B(2)(+/+)	Gene	uniprot				10882392	in vivo	1	1	0.01946146	0
1	Mechanisms	Block	strong	0	cilazapril	pubchem	56330	renin-angiotensin-aldosteron	Gene	uniprot				23488278	clinical	1	1	0.01946146	0
3	Co-prescription	Coadministered_with	strong	0	Benazepril	pubchem	5362124	JQHF	Chemical	pubchem				40659140	in vitro; in vivo	1	1	0.01946146	0
2	Effects	Treatment	strong	0	ramipril	pubchem	5362129	hyperkalaemia	Disease	ols_doid				8032605	in vitro; in vivo	1	1	0.01946146	0
2	Effects	Induce	medium	0	Enalapril	pubchem	5388962	DAD	Disease	ols_doid				10072916	in vitro; in vivo	1	1	0.01926685	0
2	Effects	Therapy	medium	0	quinapril	pubchem	54892	AMI	Disease	ols_doid				10569324	clinical	1	1	0.01926685	0
2	Effects	Receive	weak	0	captopril	pubchem	44093	thrombolyzed	Disease	ols_doid				10676600	clinical	1	1	0.01926685	0
3	Co-prescription	Cooccurrence	weak	0	lisinopril	pubchem	5362119	SH-group	Chemical	pubchem				10952693	in vitro; in vivo	1	2	0.01926685	0
2	Effects	Patient	weak	0	enalapril	pubchem	5388962	CPC	Disease	ols_doid				11109647	clinical	1	1	0.01926685	0
2	Effects	Patient	weak	0	lisinopril	pubchem	5362119	DMII	Disease	ols_doid				12092742	clinical	1	1	0.01926685	0
3	Co-prescription	Cooccurrence	weak	0	ramipril	pubchem	5362129	CT	Chemical	pubchem				12815575	in vivo	1	1	0.01926685	0
3	Co-prescription	Cooccurrence	weak	0	benazepril	pubchem	5362124	valsantan	Chemical	pubchem				15315341	in vivo	1	2	0.01926685	0
2	Effects	Decrease	medium	1	Trandolapril	pubchem	5484727	SCD	Disease	ols_doid				18312757	clinical	1	1	0.01926685	0
2	Effects	Cause	weak	0	enalapril	pubchem	5388962	hepatotoxicity	Disease	ols_doid				22752270	in vivo	1	1	0.01926685	0
3	Co-prescription	Cooccurrence	weak	0	captopril	pubchem	44093	polydatin	Chemical	pubchem				25905591	in vitro; in vivo	1	1	0.01926685	0
1	Mechanisms	Increase	medium	0	lisinopril	pubchem	5362119	miRNA34-a	Gene	uniprot				34330145	in vivo	1	1	0.01926685	0
1	Mechanisms	Increase	medium	0	captopril	pubchem	44093	PKCβI	Gene	uniprot				37012034	in vitro; in vivo	1	1	0.01926685	0
2	Effects	Treatment	strong	0	capoten	pubchem	44093	AVD	Disease	ols_doid				11076422	clinical	1	1	0.01924031	0
2	Effects	Treatment	strong	0	enalapril	pubchem	5388962	nephrectomy	Disease	ols_doid				11208610	in vivo	1	1	0.01924031	0
3	Co-prescription	Coadministered_with	strong	0	enalapril	pubchem	5388962	kinin	Chemical	pubchem				1692447	in vivo	1	1	0.01924031	0
3	Co-prescription	Coadministered_with	strong	0	lisinopril	pubchem	5362119	CCB	Chemical	pubchem				34282598	clinical	1	1	0.01924031	0
2	Effects	Treatment	strong	1	captopril	pubchem	44093	postinfarct cardiosclerosis	Disease	ols_doid				8196254	clinical	1	1	0.01924031	0
2	Effects	Treatment	strong	0	enalapril	pubchem	5388962	HFrEF	Disease	ols_doid				27842179; 28948656	clinical	2	2	0.01907829	0
2	Effects	Treatment	strong	0	captopril	pubchem	44093	hyperthyroid	Disease	ols_doid				7762643; 9225731	in vivo	2	2	0.01907829	0
2	Effects	Patient	weak	0	enalapril	pubchem	5388962	EH	Disease	ols_doid				11236238; 12584835; 18219959; 1981038; 21660675; 2996905	clinical	6	6	0.01906177	0
2	Effects	Protect	strong	0	captopril	pubchem	44093	nephrotoxicity	Disease	ols_doid				10094850	in vivo	1	1	0.01902413	0
2	Effects	Reverse	strong	0	quinapril	pubchem	54892	MI	Disease	ols_doid				11708846	in vitro; in vivo	1	1	0.01902413	0
3	Co-prescription	Coadministered_with	strong	0	benazepril	pubchem	5362124	SCr	Chemical	pubchem				17879527	clinical	1	2	0.01902413	0
1	Mechanisms	Block	strong	0	perindopril	pubchem	107807	ARBs	Gene	uniprot				34149621	in vivo	1	1	0.01902413	0
1	Mechanisms	Inhibit	strong	0	Ramipril	pubchem	5362129	ACE)	Gene	uniprot				36145341	in vitro	1	1	0.01902413	0
3	Co-prescription	Coadministered_with	strong	0	cilazapril	pubchem	56330	monoxidil	Chemical	pubchem				9175566	clinical	1	1	0.01902413	0
2	Effects	Suppress	medium	0	enalapril	pubchem	5388962	AMI	Disease	ols_doid				16209966; 20922537	clinical	2	2	0.01897375	0
2	Effects	Treatment	strong	1	captopril	pubchem	44093	AMI	Disease	ols_doid				11798671	clinical	1	1	0.01881275	0
3	Co-prescription	Coadministered_with	strong	0	Captopril	pubchem	44093	blood glucose	Chemical	pubchem				16355614	clinical	1	1	0.01881275	0
2	Effects	Treatment	strong	0	ramipril	pubchem	5362129	HCM	Disease	ols_doid				17063701	in vivo	1	1	0.01881275	0
2	Effects	Treatment	strong	0	captopril	pubchem	44093	angionecrosis	Disease	ols_doid				1773494	in vivo	1	1	0.01881275	0
2	Effects	Treatment	strong	0	captopril	pubchem	44093	VF	Disease	ols_doid				2413288	in vivo	1	1	0.01881275	0
2	Effects	Protect	strong	0	captopril	pubchem	44093	hyperlipidemic	Disease	ols_doid				28163022	in vivo	1	1	0.01881275	0
2	Effects	Treatment	strong	1	perindopril	pubchem	107807	IHD	Disease	ols_doid				30349279	clinical	1	1	0.01881275	0
2	Effects	Treatment	strong	0	captopril	pubchem	44093	asthmatic	Disease	ols_doid				3317334	clinical	1	1	0.01881275	0
2	Effects	Attenuate	medium	0	enalapril	pubchem	5388962	MI	Disease	ols_doid				25823534; 27044778; 37453581; 8701878; 9374951	in vivo; clinical	5	5	0.01880165	0
2	Effects	Modulate	medium	0	captopril	pubchem	44093	OIR	Disease	ols_doid				11431455	in vivo	1	1	0.01862462	0
2	Effects	Effect	weak	1	captopril	pubchem	44093	NS	Disease	ols_doid				2270368	in vivo	1	1	0.01862462	0
1	Mechanisms	Reduce	medium	0	perindopril	pubchem	107807	βMHC	Gene	uniprot				29544929	in vivo	1	1	0.01862462	0
2	Effects	Patient	weak	0	enalapril	pubchem	5388962	STEMI	Disease	ols_doid				34668596	clinical	1	1	0.01862462	0
2	Effects	Protect	strong	0	benazepril	pubchem	5362124	DN	Disease	ols_doid				25142208	in vitro; in vivo	1	1	0.01860601	0
3	Co-prescription	Coadministered_with	strong	0	benazepril	pubchem	5362124	sulphydryl	Chemical	pubchem				8131770	clinical	1	1	0.01860601	0
1	Mechanisms	Block	strong	0	captopril	pubchem	44093	ARBs	Gene	uniprot				32545617; 34149621	in vitro; in vivo	2	2	0.01857179	0
2	Effects	Receive	weak	0	enalapril	pubchem	5388962	microalbuminuria	Disease	ols_doid				11689274; 15257186; 7752591; 8158887; 8641115	clinical	5	5	0.01842561	0
2	Effects	Treatment	strong	0	captopril	pubchem	44093	hypercholesterolaemic	Disease	ols_doid				10439497	clinical	1	1	0.01840377	0
1	Mechanisms	Inhibit	strong	1	perindopril	pubchem	107807	B(2)(-/-)	Gene	uniprot				11597990	in vivo	1	1	0.01840377	0
1	Mechanisms	Antagonize	strong	0	perindopril	pubchem	107807	-(	Gene	uniprot				25724492	in vitro; in vivo	1	1	0.01840377	0
3	Co-prescription	Coadministered_with	strong	0	Captopril	pubchem	44093	free fatty acid	Chemical	pubchem				9711996	in vivo	1	1	0.01840377	0
2	Effects	Cause	weak	0	benazepril	pubchem	5362124	MMVD	Disease	ols_doid				18638016; 24128373; 28693297	in vivo	3	3	0.01831342	0
2	Effects	Treatment	strong	0	zofenopril	pubchem	92400	AMI	Disease	ols_doid				10411363; 1746414	clinical	2	2	0.01824880	0
3	Co-prescription	Coadministered_with	strong	0	ramipril	pubchem	5362129	ACE	Chemical	pubchem				2474099; 25040793; 26020764; 38990569	in vivo; clinical	4	5	0.01824782	0
2	Effects	Effect	weak	0	perindopril	pubchem	107807	AAA	Disease	ols_doid				27371719; 27488944	clinical	2	2	0.01822479	0
2	Effects	Protect	strong	0	captopril	pubchem	44093	hypoxic	Disease	ols_doid				10072966	in vivo	1	1	0.01820588	0
1	Mechanisms	Inhibit	strong	0	captopril	pubchem	44093	carboxycathepsin	Gene	uniprot				3026518	in vivo	1	1	0.01820588	0
2	Effects	Treatment	strong	1	cilazapril	pubchem	56330	MI	Disease	ols_doid				9607133	in vivo	1	1	0.01820588	0
1	Mechanisms	Inhibit	strong	0	ramipril	pubchem	5362129	AngII-AT1 receptor	Gene	uniprot				9892158	in vivo	1	1	0.01820588	0
1	Mechanisms	Inhibit	strong	0	imidapril	pubchem	5464343	AT1aKO	Gene	uniprot				12963679; 18086946	in vivo	2	2	0.01809149	0
2	Effects	Induce	medium	0	captopril	pubchem	44093	genotoxicity	Disease	ols_doid				15856182	in vitro; in vivo	1	1	0.01802382	0
2	Effects	Suppress	medium	0	perindopril	pubchem	107807	proinflammatory	Disease	ols_doid				23952947	clinical	1	1	0.01802382	0
2	Effects	Prevent	strong	0	trandolapril	pubchem	5484727	CTN	Disease	ols_doid				11981063	in vivo	1	1	0.01801220	0
2	Effects	Protect	strong	0	Fosinopril	pubchem	9601226	nephrotoxicity	Disease	ols_doid				18007076	in vivo	1	1	0.01801220	0
2	Effects	Treatment	strong	0	perindopril	pubchem	107807	ovariectomized	Disease	ols_doid				22427998	in vivo	1	1	0.01801220	0
2	Effects	Develop	weak	0	captopril	pubchem	44093	LVH	Disease	ols_doid				19633451; 20823711; 7767771; 8717433	in vivo	4	4	0.01793989	0
2	Effects	Reduce	medium	0	Captopril	pubchem	44093	hypertensives	Disease	ols_doid				219469; 2698943; 2889779	clinical; in vivo	3	4	0.01789721	0
1	Mechanisms	Antagonize	strong	0	lisinopril	pubchem	5362119	II receptor type1 (AT1	Gene	uniprot				11411549	in vitro; in vivo	1	1	0.01782260	0
2	Effects	Prevent	strong	1	Captopril	pubchem	44093	HT	Disease	ols_doid				16876685	in vivo	1	1	0.01782260	0
2	Effects	Receive	weak	0	captopril	pubchem	44093	AMI	Disease	ols_doid				10676600; 11579369; 11780187; 11792333; 1892076; 22473458; 2653015; 8522408; 9057069; 9652880	clinical	10	10	0.01779850	0
2	Effects	Reduce	medium	0	ramipril	pubchem	5362129	IFG	Disease	ols_doid				18268075; 20009095	clinical; clinical; in vitro	2	2	0.01775749	0
1	Mechanisms	Increase	medium	0	lisinopril	pubchem	5362119	SGLT2s	Gene	uniprot				35913946	in vitro	1	1	0.01773773	0
2	Effects	Reduce	medium	0	fosinopril	pubchem	9601226	hepatocidal toxicities	Disease	ols_doid				8274149	in vitro; in vivo	1	1	0.01773773	0
1	Mechanisms	Inhibit	strong	0	captopril	pubchem	44093	Ang I-evoked	Gene	uniprot				10690317	in vitro	1	1	0.01763695	0
2	Effects	Treatment	strong	1	temocapril	pubchem	443874	MI	Disease	ols_doid				12490614	in vitro; in vivo	1	1	0.01763695	0
2	Effects	Prevent	strong	0	temocapril	pubchem	443874	LVH	Disease	ols_doid				12618237	in vivo	1	1	0.01763695	0
3	Co-prescription	Coadministered_with	strong	0	captopril	pubchem	44093	salt-loaded	Chemical	pubchem				16269970	in vivo	1	1	0.01763695	0
1	Mechanisms	Inhibit	strong	0	captopril	pubchem	44093	(	Gene	uniprot				9151288	in vitro; in vivo	1	1	0.01763695	0
2	Effects	Improve	medium	0	Captopril	pubchem	44093	AMI	Disease	ols_doid				11081319; 14999200; 7498206	clinical; clinical; in vitro	3	3	0.01749949	0
2	Effects	Reduce	medium	0	enalapril	pubchem	5388962	endotoxaemia	Disease	ols_doid				10422218	in vivo	1	1	0.01746058	0
2	Effects	Receive	weak	0	temocapril	pubchem	443874	MI	Disease	ols_doid				12490614	in vitro; in vivo	1	1	0.01746058	0
2	Effects	Block	medium	0	enalapril	pubchem	5388962	hypertensives	Disease	ols_doid				1582625	clinical	1	1	0.01746058	0
2	Effects	Reduce	medium	0	trandolapril	pubchem	5484727	HF	Disease	ols_doid				19808342	clinical	1	1	0.01746058	0
1	Mechanisms	Increase	medium	0	captopril	pubchem	44093	AT1R-expressing	Gene	uniprot				23792575	in vitro; in vivo	1	1	0.01746058	0
2	Effects	Decrease	medium	0	captopril	pubchem	44093	BPH	Disease	ols_doid				31605676	in vivo	1	1	0.01746058	0
2	Effects	Prevent	strong	0	ramipril	pubchem	5362129	PAD	Disease	ols_doid				14683738	clinical	1	1	0.01745513	0
2	Effects	Induce	medium	0	captopril	pubchem	44093	MI	Disease	ols_doid				11717921; 1803017; 3534853; 8048781	in vivo; in vitro; in vivo	4	4	0.01739625	0
2	Effects	Induce	medium	0	captopril	pubchem	44093	pressor	Disease	ols_doid				2180818; 6309534	in vivo	2	2	0.01731355	0
2	Effects	Protect	strong	0	Enalapril	pubchem	5388962	PF	Disease	ols_doid				22129820	in vivo	1	1	0.01727701	0
2	Effects	Treatment	strong	0	enalapril	pubchem	5388962	maternotoxicity	Disease	ols_doid				2340976	in vivo	1	1	0.01727701	0
2	Effects	Treatment	strong	0	ramipril	pubchem	5362129	CVD	Disease	ols_doid				39306297	clinical	1	1	0.01727701	0
2	Effects	Prevent	strong	1	captopril	pubchem	44093	hypocholesterolemic	Disease	ols_doid				9267040	in vivo	1	1	0.01727701	0
1	Mechanisms	Inhibit	strong	0	Captopril	pubchem	44093	YGGFM	Gene	uniprot				3532054; 6198574	in vitro; in vivo; in vivo	2	2	0.01720174	0
1	Mechanisms	Increase	medium	0	captopril	pubchem	44093	alpha(1A)-	Gene	uniprot				16371063	in vivo	1	1	0.01719196	0
2	Effects	Protect	strong	0	quinapril	pubchem	54892	atherogenesis	Disease	ols_doid				11509924	in vivo	1	1	0.01710250	0
1	Mechanisms	Suppress	strong	0	imidapril	pubchem	5464343	p44/p42ERK	Gene	uniprot				16555582	in vivo	1	1	0.01710250	0
1	Mechanisms	Decrease	medium	0	captopril	pubchem	44093	angiotension II	Gene	uniprot				7041583; 8196254	in vivo; clinical	2	2	0.01709980	0
2	Effects	Prevent	strong	1	imidapril	pubchem	5464343	AMI	Disease	ols_doid				11100000	clinical	1	1	0.01693147	0
2	Effects	Reduce	medium	0	enalapril	pubchem	5388962	thrombus	Disease	ols_doid				15849389	in vivo	1	1	0.01693147	0
3	Co-prescription	Cooccurrence	weak	0	ramipril	pubchem	5362129	sodium-replete	Chemical	pubchem				16413241	clinical; in vivo	1	1	0.01693147	0
1	Mechanisms	Reduce	medium	0	Captopril	pubchem	44093	NPY-LI	Gene	uniprot				1646971	in vitro; in vivo	1	1	0.01693147	0
1	Mechanisms	Reduce	medium	0	enalapril	pubchem	5388962	(Na(+)+K(+))ATPase	Gene	uniprot				22928034	in vitro; in vivo	1	1	0.01693147	0
1	Mechanisms	Reduce	medium	0	enalapril	pubchem	5388962	hsCRP	Gene	uniprot				23406757	clinical; in vitro	1	1	0.01693147	0
3	Co-prescription	Coadministered_with	strong	0	Ramipril	pubchem	5362129	STZ	Chemical	pubchem				26207881	in vivo	1	2	0.01693147	0
2	Effects	Treatment	strong	0	perindopril	pubchem	107807	mCRC	Disease	ols_doid				30535909	clinical	1	1	0.01693147	0
2	Effects	Treatment	strong	0	captopril	pubchem	44093	MAS	Disease	ols_doid				30893254	in vivo	1	1	0.01693147	0
1	Mechanisms	Increase	medium	0	enalaprilat	pubchem	5462501	bradykinin17	Gene	uniprot				7735687	in vitro; in vivo	1	1	0.01693147	0
3	Co-prescription	Coadministered_with	strong	0	cilazapril	pubchem	56330	potassium channel	Chemical	pubchem				9175566	clinical	1	1	0.01693147	0
2	Effects	Patient	weak	0	perindopril	pubchem	107807	MI	Disease	ols_doid				21619382; 37029871	clinical; in vitro; clinical	2	2	0.01689127	0
2	Effects	Event	weak	0	Ramipril	pubchem	5362129	Microalbuminuria	Disease	ols_doid				10860190; 10913814; 12610049; 16732017	clinical	4	4	0.01688460	0
1	Mechanisms	Antagonize	strong	0	captopril	pubchem	44093	(1	Gene	uniprot				19234691; 25573423	in vivo	2	2	0.01678890	0
1	Mechanisms	Inhibit	strong	0	Moexipril	pubchem	91270	angiotensine-converting enzyme	Gene	uniprot				17266629	in vitro; in vivo	1	1	0.01676383	0
1	Mechanisms	Inhibit	strong	0	zofenopril	pubchem	92400	angiotension converting-enzyme	Gene	uniprot				3286044	in vivo	1	1	0.01676383	0
2	Effects	Reduce	medium	0	ramipril	pubchem	5362129	dyslipidaemia	Disease	ols_doid				18975506; 19240307	clinical	2	2	0.01668776	0
2	Effects	Attenuate	medium	0	delapril	pubchem	5362116	infarcted	Disease	ols_doid				10470987	in vivo	1	1	0.01667876	0
1	Mechanisms	Induce	medium	0	lisinopril	pubchem	5362119	VEGFRi-induced-hypertension	Gene	uniprot				39282930	in vitro	1	1	0.01667876	0
2	Effects	Treatment	strong	1	quinapril	pubchem	54892	hypertrophied	Disease	ols_doid				10928973	in vivo	1	1	0.01659948	0
3	Co-prescription	Coadministered_with	strong	0	enalapril	pubchem	5388962	anti-inflammatory agents	Chemical	pubchem				11642076	clinical	1	1	0.01659948	0
2	Effects	Treatment	strong	0	cilazapril	pubchem	56330	hypertensives	Disease	ols_doid				18490229	clinical	1	1	0.01659948	0
2	Effects	Protect	strong	0	enalapril	pubchem	5388962	DN	Disease	ols_doid				27238746	in vitro; in vivo	1	1	0.01659948	0
2	Effects	Treatment	strong	0	ramipril	pubchem	5362129	RVH	Disease	ols_doid				33475094	in vivo	1	1	0.01659948	0
2	Effects	Reverse	strong	0	captopril	pubchem	44093	LVH	Disease	ols_doid				9250456	clinical	1	1	0.01659948	0
2	Effects	Protect	strong	0	captopril	pubchem	44093	AMI	Disease	ols_doid				10374374; 1299590	clinical	2	2	0.01652451	0
2	Effects	Reduce	medium	0	lisinopril	pubchem	5362119	LVH	Disease	ols_doid				7500546; 7538913	in vivo	2	2	0.01648910	0
1	Mechanisms	Antagonize	strong	0	delapril	pubchem	5362116	AT1R-Ant	Gene	uniprot				11274226	in vivo	1	1	0.01643832	0
2	Effects	Prevent	strong	0	lotensin	pubchem	5362123	nephropothy	Disease	ols_doid				16980037	in vivo	1	1	0.01643832	0
1	Mechanisms	Antagonize	strong	0	enalapril	pubchem	5388962	(1	Gene	uniprot				25573423	in vivo	1	1	0.01643832	0
1	Mechanisms	Lower	medium	0	captopril	pubchem	44093	AIIk	Gene	uniprot				11774115	in vivo	1	1	0.01643349	0
2	Effects	Patient	weak	0	trandolapril	pubchem	5484727	LVD	Disease	ols_doid				15618070	clinical	1	1	0.01643349	0
2	Effects	Induce	medium	0	enalapril	pubchem	5388962	NS	Disease	ols_doid				18094029	in vivo	1	1	0.01643349	0
1	Mechanisms	Blunt	medium	0	captopril	pubchem	44093	blockade of both B1 and B12	Gene	uniprot				21155278	in vitro; in vivo	1	1	0.01643349	0
2	Effects	Decrease	medium	0	captopril	pubchem	44093	infarcted hearts	Disease	ols_doid				7516008	in vivo	1	1	0.01643349	0
2	Effects	Effect	weak	0	enalapril	pubchem	5388962	hypertrophied	Disease	ols_doid				8384300	in vitro; in vivo	1	1	0.01643349	0
2	Effects	Treatment	strong	0	lisinopril	pubchem	5362119	UUO	Disease	ols_doid				15499219	in vivo	1	1	0.01628026	0
1	Mechanisms	Inhibit	strong	0	enalapril	pubchem	5388962	RENMut-LacZ	Gene	uniprot				21424707	in vitro; in vivo	1	1	0.01628026	0
2	Effects	Treatment	strong	0	captopril	pubchem	44093	dyslipidemic	Disease	ols_doid				8746603	clinical	1	1	0.01628026	0
2	Effects	Receive	weak	0	ramipril	pubchem	5362129	MI	Disease	ols_doid				16151439; 22715807; 39056455; 9704689	in vivo; clinical	4	4	0.01624744	0
2	Effects	Attenuate	medium	0	Captopril	pubchem	44093	hypokalaemia	Disease	ols_doid				232017	clinical	1	1	0.01619532	0
2	Effects	Medicate	medium	0	ramipril	pubchem	5362129	hyperglycemic	Disease	ols_doid				31936266	in vitro	1	1	0.01619532	0
2	Effects	Prevent	strong	0	ramipril	pubchem	5362129	cardiotoxicity	Disease	ols_doid				31995035	clinical	1	1	0.01612521	0
2	Effects	Treatment	strong	1	ramipril	pubchem	5362129	AMI	Disease	ols_doid				36082663	clinical	1	1	0.01612521	0
2	Effects	Patient	weak	0	ramipril	pubchem	5362129	HF	Disease	ols_doid				19298567; 23582628; 34092792	clinical	3	3	0.01607096	0
2	Effects	Treatment	strong	0	ramipril	pubchem	5362129	T2DM	Disease	ols_doid				17565489; 39306297	clinical	2	2	0.01601994	0
3	Co-prescription	Coadministered_with	strong	0	ramipril	pubchem	5362129	ACEI	Chemical	pubchem				11401943; 23212996; 31965140	in vivo; clinical	3	4	0.01601540	0
1	Mechanisms	Inhibit	strong	0	captopril	pubchem	44093	II receptor type1 (AT1	Gene	uniprot				11411549	in vitro; in vivo	1	1	0.01597309	0
2	Effects	Prevent	strong	1	Captopril	pubchem	44093	LVH	Disease	ols_doid				16876685	in vivo	1	1	0.01597309	0
3	Co-prescription	Coadministered_with	strong	0	perindopril	pubchem	107807	(2+)-	Chemical	pubchem				19620082	in vitro; in vivo	1	1	0.01597309	0
2	Effects	Treatment	strong	0	enalapril	pubchem	5388962	neuroglucopenia	Disease	ols_doid				21278183	in vitro; in vivo	1	1	0.01597309	0
3	Co-prescription	Coadministered_with	strong	0	perindopril	pubchem	107807	CCBs	Chemical	pubchem				24324048	clinical	1	1	0.01597309	0
1	Mechanisms	Inhibit	strong	0	captopril	pubchem	44093	alpha 1-adrenoceptor-blocking	Gene	uniprot				7979825	in vitro; in vivo	1	1	0.01597309	0
2	Effects	Treatment	strong	0	enalapril	pubchem	5388962	microalbuminuria.	Disease	ols_doid				8743519	clinical	1	1	0.01597309	0
2	Effects	Treatment	strong	0	alacepril	pubchem	71992	LVH	Disease	ols_doid				9140674	clinical	1	1	0.01597309	0
1	Mechanisms	Inhibit	strong	0	cilazapril	pubchem	56330	angiotensin II type 1 [AT1] receptor	Gene	uniprot				9314843	in vivo	1	1	0.01597309	0
2	Effects	Reduce	medium	0	imidapril	pubchem	5464343	hypertensives	Disease	ols_doid				10912767	clinical	1	1	0.01596396	0
2	Effects	Induce	medium	0	enalapril	pubchem	5388962	hyperlipidemic	Disease	ols_doid				11336185	in vivo	1	1	0.01596396	0
2	Effects	Improve	medium	0	enalapril	pubchem	5388962	neurophysiological	Disease	ols_doid				14648806	in vivo	1	1	0.01596396	0
1	Mechanisms	Prevent	medium	0	captopril	pubchem	44093	alpha(1B)-	Gene	uniprot				19923872	in vitro; in vivo	1	1	0.01596396	0
2	Effects	Induce	medium	0	Captopril	pubchem	44093	epilation	Disease	ols_doid				2198982	in vivo	1	1	0.01596396	0
2	Effects	Patient	weak	0	enalapril	pubchem	5388962	HC	Disease	ols_doid				22416445	clinical	1	1	0.01596396	0
1	Mechanisms	Decrease	medium	0	Captopril	pubchem	44093	angiotensin-(1-7).	Gene	uniprot				22743141	in vitro; in vivo	1	1	0.01596396	0
2	Effects	Attenuate	medium	0	imidapril	pubchem	5464343	AAA	Disease	ols_doid				24096831	in vivo	1	1	0.01596396	0
2	Effects	Decrease	medium	0	enalapril	pubchem	5388962	infarcted	Disease	ols_doid				24342316	in vivo	1	1	0.01596396	0
2	Effects	Decrease	medium	0	Captopril	pubchem	44093	CRCLM	Disease	ols_doid				24442969	in vitro; in vivo	1	1	0.01596396	0
3	Co-prescription	Cooccurrence	weak	0	captopril	pubchem	44093	Carthamus tinctorius	Chemical	pubchem				26938552	in vivo	1	1	0.01596396	0
3	Co-prescription	Cooccurrence	weak	0	enalaprilat	pubchem	5462501	glucose-plus-insulin-induced	Chemical	pubchem				8642232	clinical	1	1	0.01596396	0
1	Mechanisms	Inhibit	strong	0	captopril	pubchem	44093	tumour necrosis factor alpha protease inhibitor-0	Gene	uniprot				14594449	in vitro	1	1	0.01582381	0
2	Effects	Treatment	strong	0	temocapril	pubchem	443874	IgAN	Disease	ols_doid				15728401	clinical	1	1	0.01582381	0
1	Mechanisms	Antagonize	strong	0	ramipril	pubchem	5362129	AT(1)-	Gene	uniprot				18093593	in vitro; in vivo	1	1	0.01582381	0
2	Effects	Prevent	strong	0	Perindopril	pubchem	107807	Cardiotoxicity	Disease	ols_doid				35621631	in vivo	1	1	0.01582381	0
2	Effects	Reduce	medium	0	ramipril	pubchem	5362129	IGT	Disease	ols_doid				17565489; 18268075; 20009095	clinical; clinical; in vitro	3	3	0.01574954	0
2	Effects	Improve	medium	0	captopril	pubchem	44093	hypertrophied	Disease	ols_doid				10716525	in vivo	1	1	0.01573911	0
2	Effects	Reduce	medium	1	ramipril	pubchem	5362129	MCAO	Disease	ols_doid				18300867	in vivo	1	1	0.01573911	0
2	Effects	Treatment	strong	0	trandolapril	pubchem	5484727	ISH	Disease	ols_doid				19422278	clinical	1	1	0.01567729	0
2	Effects	Treatment	strong	0	enalapril	pubchem	5388962	neuroglucopenic	Disease	ols_doid				21278183	in vitro; in vivo	1	1	0.01567729	0
1	Mechanisms	Inhibit	strong	1	captopril	pubchem	44093	Na+K(+)-ATPase	Gene	uniprot				2156640	in vitro; in vivo	1	1	0.01567729	0
1	Mechanisms	Inhibit	strong	0	captopril	pubchem	44093	polymerized hemoglobin.	Gene	uniprot				24483164	in vitro	1	1	0.01567729	0
2	Effects	Treatment	strong	0	zofenopril	pubchem	92400	LVD	Disease	ols_doid				28195948	clinical	1	1	0.01567729	0
1	Mechanisms	Inhibit	strong	0	enalapril	pubchem	5388962	PepT1-expressing	Gene	uniprot				9733984	in vitro; in vivo	1	1	0.01567729	0
2	Effects	Patient	weak	0	enalapril	pubchem	5388962	LVH	Disease	ols_doid				10344347; 11057435; 11867945; 16208150	clinical	4	4	0.01565663	0
2	Effects	Patient	weak	0	enalapril	pubchem	5388962	ADHF	Disease	ols_doid				31093657; 31825471; 32800511; 32919915	clinical	4	4	0.01565663	0
2	Effects	Effect	weak	0	enalapril	pubchem	5388962	MI	Disease	ols_doid				10833541; 11390026; 11985920; 15147281; 15469907; 15576437; 28577679; 32010259; 38362882; 9595453	in vivo; in vitro; in vivo; clinical	10	10	0.01557369	0
3	Co-prescription	Coadministered_with	strong	0	benazepril	pubchem	5362124	CCB	Chemical	pubchem				11896508	clinical	1	1	0.01553346	0
1	Mechanisms	Inhibit	strong	0	lisinopril	pubchem	5362119	peroxisome proliferator-actived receptor-gamma	Gene	uniprot				16698853	in vitro; in vivo	1	1	0.01553346	0
1	Mechanisms	Inhibit	strong	0	ramipril	pubchem	5362129	-(	Gene	uniprot				21091432	in vivo	1	1	0.01553346	0
2	Effects	Suppress	medium	0	enalapril	pubchem	5388962	nephritic	Disease	ols_doid				12808291	in vivo	1	1	0.01552052	0
1	Mechanisms	Induce	medium	0	enalapril	pubchem	5388962	phVEGF-A165	Gene	uniprot				16202860	in vivo	1	1	0.01552052	0
2	Effects	Reduce	medium	0	enalapril	pubchem	5388962	macroproteinuria	Disease	ols_doid				16829707	clinical	1	1	0.01552052	0
3	Co-prescription	Cooccurrence	weak	0	captopril	pubchem	44093	FUROCAP	Chemical	pubchem				18441334	in vivo	1	1	0.01552052	0
1	Mechanisms	Induce	medium	0	captopril	pubchem	44093	Iκ-Bα	Gene	uniprot				28209920	in vitro	1	1	0.01552052	0
2	Effects	Develop	weak	0	ramipril	pubchem	5362129	CAV	Disease	ols_doid				28595700	clinical	1	1	0.01552052	0
2	Effects	Effect	weak	0	enalapril	pubchem	5388962	frailty	Disease	ols_doid				30256910	in vivo	1	1	0.01552052	0
2	Effects	Effect	weak	0	ramipril	pubchem	5362129	hypercholesterolemic	Disease	ols_doid				15488877; 21913974; 7515985	clinical; clinical; in vitro; in vivo	3	3	0.01544073	0
2	Effects	Treatment	strong	0	enalapril	pubchem	5388962	nephritic	Disease	ols_doid				10760085	in vivo	1	1	0.01539225	0
2	Effects	Prevent	strong	0	trandolapril	pubchem	5484727	CAL	Disease	ols_doid				16633084	in vitro; in vivo	1	1	0.01539225	0
1	Mechanisms	Potentiate	strong	0	captopril	pubchem	44093	B(1)(-/-)	Gene	uniprot				17079052	in vivo	1	1	0.01539225	0
2	Effects	Treatment	strong	0	ramipril	pubchem	5362129	MHT	Disease	ols_doid				19008718	clinical	1	1	0.01539225	0
2	Effects	Treatment	strong	0	perindopril	pubchem	107807	cardiotoxicity	Disease	ols_doid				39026621	in vivo	1	1	0.01539225	0
2	Effects	Treatment	strong	0	quinapril	pubchem	54892	hypoxic	Disease	ols_doid				8873672	in vivo	1	1	0.01539225	0
3	Co-prescription	Cooccurrence	weak	0	benazepril	pubchem	5362124	Fortekor	Chemical	pubchem				28649790; 28693297	in vivo	2	2	0.01538982	0
2	Effects	Treatment	strong	0	lisinopril	pubchem	5362119	hypertensives	Disease	ols_doid				10371365; 11910315; 15655382; 28155333; 8860111; 9833600	clinical	6	6	0.01534328	0
1	Mechanisms	Improve	medium	0	lisinopril	pubchem	5362119	ARBs	Gene	uniprot				26709600	in vitro	1	1	0.01530791	0
1	Mechanisms	Block	strong	0	perindopril	pubchem	107807	renin-angiotensin-aldosteron	Gene	uniprot				23488278	clinical	1	1	0.01525358	0
2	Effects	Reduce	medium	0	lisinopril	pubchem	5362119	microalbuminuria	Disease	ols_doid				11110735; 8167383	clinical	2	2	0.01522070	0
2	Effects	Treatment	strong	1	enalapril	pubchem	5388962	hyperglycaemic	Disease	ols_doid				21278183	in vitro; in vivo	1	1	0.01511739	0
3	Co-prescription	Coadministered_with	strong	0	captopril	pubchem	44093	diuretic.	Chemical	pubchem				2657055	clinical	1	1	0.01511739	0
1	Mechanisms	Inhibit	strong	0	fosinopril	pubchem	9601226	hOCTN1/2	Gene	uniprot				29879347	in vitro	1	1	0.01511739	0
3	Co-prescription	Coadministered_with	strong	0	captopril	pubchem	44093	sodium-depleted	Chemical	pubchem				7041583	in vivo	1	1	0.01511739	0
1	Mechanisms	Induce	medium	0	captopril	pubchem	44093	IL-1betamRNA	Gene	uniprot				12228766	in vitro	1	1	0.01510104	0
3	Co-prescription	Cooccurrence	weak	0	Ramipril	pubchem	5362129	PC	Chemical	pubchem				24198271	in vitro; in vivo	1	1	0.01510104	0
3	Co-prescription	Cooccurrence	weak	0	enalapril	pubchem	5388962	DX-600	Chemical	pubchem				28758595	in vitro	1	1	0.01510104	0
2	Effects	Reduce	medium	0	lisinopril	pubchem	5362119	AFL	Disease	ols_doid				29212812	clinical	1	1	0.01510104	0
2	Effects	Improve	medium	0	captopril	pubchem	44093	NIDD	Disease	ols_doid				3121350	clinical	1	1	0.01510104	0
3	Co-prescription	Cooccurrence	weak	0	enalapril	pubchem	5388962	anthracycline-based	Chemical	pubchem				36585130	clinical	1	1	0.01510104	0
1	Mechanisms	Control	medium	1	enalapril	pubchem	5388962	SMemb	Gene	uniprot				7481069	in vivo	1	1	0.01510104	0
2	Effects	Therapy	medium	0	enalapril	pubchem	5388962	infarctions	Disease	ols_doid				7759729	in vivo	1	1	0.01510104	0
2	Effects	Improve	medium	0	ramipril	pubchem	5362129	hyperglycemic	Disease	ols_doid				9516059	clinical	1	1	0.01510104	0
3	Co-prescription	Cooccurrence	weak	0	cilazapril	pubchem	56330	GLA	Chemical	pubchem				9559483	in vivo	1	1	0.01510104	0
1	Mechanisms	Increase	medium	0	ramipril	pubchem	5362129	SR CaATPase	Gene	uniprot				9990539	in vitro; in vivo	1	1	0.01510104	0
2	Effects	Effect	weak	0	perindopril	pubchem	107807	DCM	Disease	ols_doid				14627492; 32415948	in vivo	2	2	0.01505526	0
1	Mechanisms	Decrease	medium	0	captopril	pubchem	44093	Ang-(1-7)/	Gene	uniprot				22743141; 34757000	in vitro; in vivo; in vivo	2	2	0.01505526	0
2	Effects	Decrease	medium	0	captopril	pubchem	44093	diabetics	Disease	ols_doid				2493897; 3143437	clinical	2	2	0.01505526	0
1	Mechanisms	Block	strong	0	ramipril	pubchem	5362129	ATIIR1	Gene	uniprot				25713419	in vitro	1	1	0.01498360	0
1	Mechanisms	Antagonize	strong	0	Captopril	pubchem	44093	peptidyl-dipeptide carboxyhydrolase	Gene	uniprot				6214858	clinical	1	1	0.01498360	0
2	Effects	Patient	weak	0	lisinopril	pubchem	5362119	microalbuminuria	Disease	ols_doid				11110735; 11131273; 12803510; 12806591; 16021438; 16112244; 18188164; 18698222; 8590792; 9269212; 9407413	clinical	11	11	0.01493531	0
1	Mechanisms	Increase	medium	0	captopril	pubchem	44093	Ang-(1-7)]	Gene	uniprot				30219484	in vivo	1	1	0.01489970	0
2	Effects	Patient	weak	0	ramipril	pubchem	5362129	MI	Disease	ols_doid				11479247; 11903350; 19930866; 37125529; 39056455; 39315586; 9193433; 9244210	clinical	8	8	0.01486034	0
2	Effects	Treatment	strong	0	lisinopril	pubchem	5362119	AMI	Disease	ols_doid				12486426	clinical	1	1	0.01485217	0
1	Mechanisms	Inhibit	strong	0	imidapril	pubchem	5464343	AT1a-receptor-deficient	Gene	uniprot				12963679	in vivo	1	1	0.01485217	0
2	Effects	Treatment	strong	1	captopril	pubchem	44093	hydronephrotic	Disease	ols_doid				17454945	in vivo	1	1	0.01485217	0
2	Effects	Treatment	strong	1	ramipril	pubchem	5362129	IFG	Disease	ols_doid				19477351	clinical	1	1	0.01485217	0
1	Mechanisms	Inhibit	strong	0	enalapril	pubchem	5388962	LsL-Trp53	Gene	uniprot				19880966	in vivo	1	1	0.01485217	0
3	Co-prescription	Coadministered_with	strong	0	lisinopril	pubchem	5362119	HDL cholesterol	Chemical	pubchem				2843341	clinical	1	1	0.01485217	0
2	Effects	Treatment	strong	0	Ramipril	pubchem	5362129	AAA	Disease	ols_doid				30213197	in vivo	1	1	0.01485217	0
2	Effects	Prevent	strong	0	Captopril	pubchem	44093	hypokalaemia	Disease	ols_doid				90216	clinical; in vivo	1	1	0.01485217	0
2	Effects	Receive	weak	0	enalapril	pubchem	5388962	MI	Disease	ols_doid				2450232; 31772612; 37453581; 40132692; 8475946; 9141377	in vivo; in vitro; in vivo; clinical	6	6	0.01472955	0
1	Mechanisms	Block	strong	0	enalapril	pubchem	5388962	TMEM43mut	Gene	uniprot				34412508	in vivo	1	1	0.01472302	0
2	Effects	Ameliorate	medium	0	Enalaprilat	pubchem	5462501	nephrotoxicity	Disease	ols_doid				11124597	in vitro	1	1	0.01470365	0
2	Effects	Effect	weak	0	captopril	pubchem	44093	LVH	Disease	ols_doid				16876685	in vivo	1	1	0.01470365	0
2	Effects	Reduce	medium	0	enalapril	pubchem	5388962	amnesiogenic	Disease	ols_doid				2138337	in vivo	1	1	0.01470365	0
2	Effects	Decrease	medium	0	Ramipril	pubchem	5362129	VF	Disease	ols_doid				22441218	in vivo	1	1	0.01470365	0
2	Effects	Decrease	medium	0	captopril	pubchem	44093	TBI	Disease	ols_doid				26772189	in vivo	1	1	0.01470365	0
2	Effects	Induce	medium	0	captopril	pubchem	44093	atherogenesis	Disease	ols_doid				2986251	in vivo	1	1	0.01470365	0
2	Effects	Alleviate	medium	0	perindopril	pubchem	107807	AMI	Disease	ols_doid				31378910	in vitro	1	1	0.01470365	0
1	Mechanisms	Activate	strong	0	captopril	pubchem	44093	renin-angiotension	Gene	uniprot				1786509; 3024863	in vitro; in vivo; clinical	2	2	0.01467561	0
2	Effects	Prevent	strong	0	Captopril	pubchem	44093	microalbuminuria	Disease	ols_doid				8295285; 8500859	clinical	2	2	0.01467561	0
2	Effects	Treatment	strong	0	ramipril	pubchem	5362129	Infarcted	Disease	ols_doid				11159730	in vivo	1	1	0.01459610	0
3	Co-prescription	Coadministered_with	strong	0	enalapril	pubchem	5388962	FPG	Chemical	pubchem				18656328	clinical	1	2	0.01459610	0
2	Effects	Treatment	strong	0	captopril	pubchem	44093	CTO	Disease	ols_doid				20493567	clinical	1	1	0.01459610	0
3	Co-prescription	Coadministered_with	strong	0	captopril	pubchem	44093	enalappranolol	Chemical	pubchem				2097777	clinical	1	1	0.01459610	0
1	Mechanisms	Inhibit	strong	0	trandolapril	pubchem	5484727	ACEIs	Gene	uniprot				25222620	in vitro	1	1	0.01459610	0
3	Co-prescription	Coadministered_with	strong	0	Enalapril	pubchem	5388962	Creatine Kinases	Chemical	pubchem				26350447	in vivo	1	1	0.01459610	0
3	Co-prescription	Coadministered_with	strong	0	Captopril	pubchem	44093	TMT	Chemical	pubchem				2700775	in vivo	1	1	0.01459610	0
3	Co-prescription	Coadministered_with	strong	0	captopril	pubchem	44093	dihydropyridine calcium antagonist	Chemical	pubchem				3326920	clinical	1	1	0.01459610	0
2	Effects	Prevent	strong	0	enalapril	pubchem	5388962	microalbuminuria	Disease	ols_doid				8361875	clinical	1	1	0.01459610	0
2	Effects	Treatment	strong	0	captopril	pubchem	44093	hyperlipidemic	Disease	ols_doid				9676717	in vivo	1	1	0.01459610	0
2	Effects	Patient	weak	0	lisinopril	pubchem	5362119	MI	Disease	ols_doid				10178659; 12514658; 12851621; 9416888	clinical	4	4	0.01459516	0
2	Effects	Receive	weak	0	enalapril	pubchem	5388962	AMI	Disease	ols_doid				14747423; 15187573; 17052777	clinical	3	3	0.01458291	0
2	Effects	Treatment	strong	0	enalapril	pubchem	5388962	hyperlipidic	Disease	ols_doid				18182235; 19549507	in vivo	2	2	0.01457370	0
2	Effects	Manage	medium	0	ramipril	pubchem	5362129	DCM	Disease	ols_doid				27058979	in vivo	1	1	0.01451269	0
2	Effects	Reverse	strong	0	fosinopril	pubchem	9601226	GT	Disease	ols_doid				20053144	clinical	1	1	0.01447134	0
1	Mechanisms	Activate	strong	0	captopril	pubchem	44093	wnt3α	Gene	uniprot				34607529	in vitro; in vivo	1	1	0.01447134	0
2	Effects	Patient	weak	0	captopril	pubchem	44093	MI	Disease	ols_doid				11171788; 11338850; 11800414; 12633543; 15534166; 15989909; 16086938; 16290961; 16984929; 17317365; 17341394; 7885123; 8025983	clinical	13	13	0.01446854	0
2	Effects	Improve	medium	0	captopril	pubchem	44093	TBI	Disease	ols_doid				21146580; 30778109; 32240658	in vitro; in vivo	3	3	0.01444912	0
2	Effects	Effect	weak	0	captopril	pubchem	44093	nephrotoxicity	Disease	ols_doid				2038572; 24329698; 29190602; 29459593	in vivo	4	4	0.01435191	0
3	Co-prescription	Coadministered_with	strong	0	trandolapril	pubchem	5484727	free fatty acids	Chemical	pubchem				10368372	in vivo	1	1	0.01434870	0
1	Mechanisms	Inhibit	strong	0	captopril	pubchem	44093	kinin-degrading metallopeptidase	Gene	uniprot				16203170	in vitro; in vivo	1	1	0.01434870	0
2	Effects	Treatment	strong	0	fosinopril	pubchem	9601226	microalbuminuria.	Disease	ols_doid				18602526	clinical	1	1	0.01434870	0
2	Effects	Treatment	strong	0	fosinopril	pubchem	9601226	DN	Disease	ols_doid				25698246	in vivo	1	1	0.01434870	0
2	Effects	Treatment	strong	1	enalapril	pubchem	5388962	LVSD	Disease	ols_doid				39319469	clinical	1	1	0.01434870	0
3	Co-prescription	Cooccurrence	weak	0	cilazapril	pubchem	56330	SOD	Chemical	pubchem				1378120	in vitro; in vivo	1	1	0.01432663	0
2	Effects	Patient	weak	0	benazepril	pubchem	5362124	DCM	Disease	ols_doid				17581217	clinical	1	1	0.01432663	0
2	Effects	Reduce	medium	0	Enalapril	pubchem	5388962	SHF	Disease	ols_doid				22257685	clinical	1	1	0.01432663	0
2	Effects	Therapy	medium	0	captopril	pubchem	44093	ALI	Disease	ols_doid				25768373	in vitro; in vivo	1	1	0.01432663	0
2	Effects	Drug	weak	0	ramipril	pubchem	5362129	diuretic	Disease	ols_doid				27614111	in vitro	1	1	0.01432663	0
2	Effects	Effect	weak	0	lisinopril	pubchem	5362119	EAM	Disease	ols_doid				27615269	in vivo	1	1	0.01432663	0
2	Effects	Cause	weak	0	Captopril	pubchem	44093	natriuresis	Disease	ols_doid				6354558	in vivo	1	1	0.01432663	0
2	Effects	Patient	weak	0	enalapril	pubchem	5388962	dyslipidemic	Disease	ols_doid				7475056	clinical	1	1	0.01432663	0
2	Effects	Cause	weak	0	lisinopril	pubchem	5362119	LVH	Disease	ols_doid				7538913	in vivo	1	1	0.01432663	0
3	Co-prescription	Cooccurrence	weak	0	benazepril	pubchem	5362124	BZ10	Chemical	pubchem				9335410	clinical	1	2	0.01432663	0
1	Mechanisms	Antagonize	strong	0	lisinopril	pubchem	5362119	bradykinin2-receptor	Gene	uniprot				1282632	in vitro	1	1	0.01422813	0
1	Mechanisms	Antagonize	strong	0	lisinopril	pubchem	5362119	Ang IIR	Gene	uniprot				1635354	in vivo	1	1	0.01422813	0
1	Mechanisms	Inhibit	strong	0	Enalapril	pubchem	5388962	angiotensin II Type 1 [AT(1)]-	Gene	uniprot				11077221	in vivo	1	1	0.01410956	0
2	Effects	Treatment	strong	0	ramipril	pubchem	5362129	macroalbuminuria	Disease	ols_doid				12077488	clinical	1	1	0.01410956	0
1	Mechanisms	Block	strong	1	captopril	pubchem	44093	) or type 2 (	Gene	uniprot				17277018	in vivo	1	1	0.01410956	0
3	Co-prescription	Coadministered_with	strong	0	captopril	pubchem	44093	P. ginseng	Chemical	pubchem				19445159	in vivo	1	1	0.01410956	0
2	Effects	Treatment	strong	0	captopril	pubchem	44093	AI	Disease	ols_doid				2144401	in vivo	1	1	0.01410956	0
3	Co-prescription	Coadministered_with	strong	0	Enalapril	pubchem	5388962	calcium blocker	Chemical	pubchem				7950612	clinical	1	1	0.01410956	0
2	Effects	Protect	strong	0	Captopril	pubchem	44093	atherogenesis	Disease	ols_doid				11509924	in vivo	1	1	0.01399295	0
2	Effects	Prevent	strong	0	enalapril	pubchem	5388962	cardiotoxicity.	Disease	ols_doid				29016737	in vitro; in vivo	1	1	0.01399295	0
2	Effects	Prevent	strong	0	Captopril	pubchem	44093	HCC	Disease	ols_doid				35801591	in vivo	1	1	0.01399295	0
2	Effects	Prevent	strong	0	ramipril	pubchem	5362129	hypertensives	Disease	ols_doid				9510492	clinical	1	1	0.01399295	0
2	Effects	Improve	medium	0	enalaprilat	pubchem	5462501	LVH	Disease	ols_doid				8397997; 9059528	clinical; in vivo	2	2	0.01399075	0
1	Mechanisms	Control	medium	0	captopril	pubchem	44093	AIIp	Gene	uniprot				11774115	in vivo	1	1	0.01396846	0
2	Effects	Induce	medium	0	enalaprilat	pubchem	5462501	ANP	Disease	ols_doid				17653597	in vivo	1	1	0.01396846	0
2	Effects	Induce	medium	0	perindopril	pubchem	107807	cardiotoxicity	Disease	ols_doid				18806609	in vivo	1	1	0.01396846	0
3	Co-prescription	Coadministered_with	strong	0	captopril	pubchem	44093	hypertensive	Chemical	pubchem				11548448	clinical	1	1	0.01387826	0
3	Co-prescription	Coadministered_with	strong	0	captopril	pubchem	44093	CT	Chemical	pubchem				1340743	clinical	1	1	0.01387826	0
3	Co-prescription	Coadministered_with	strong	0	ramipril	pubchem	5362129	lipoproteins	Chemical	pubchem				15184351	clinical	1	2	0.01387826	0
1	Mechanisms	Block	strong	1	captopril	pubchem	44093	) receptor blockers	Gene	uniprot				17277018	in vivo	1	1	0.01387826	0
2	Effects	Treatment	strong	0	trandolapril	pubchem	5484727	microalbuminuria	Disease	ols_doid				10978394; 12865039; 17082240	in vitro; clinical	3	3	0.01387380	0
2	Effects	Attenuate	medium	0	Captopril	pubchem	44093	hypoinsulinaemia	Disease	ols_doid				23278692	in vitro; in vivo	1	1	0.01379601	0
2	Effects	Suppress	medium	0	enalapril	pubchem	5388962	nephrotoxicity	Disease	ols_doid				8897568	in vivo	1	1	0.01379601	0
1	Mechanisms	Antagonize	strong	1	quinapril	pubchem	54892	(	Gene	uniprot				11803246	in vivo	1	1	0.01365441	0
1	Mechanisms	Inhibit	strong	0	Captopril	pubchem	44093	LdDCP	Gene	uniprot				16257064	in vitro; in vivo	1	1	0.01365441	0
2	Effects	Treatment	strong	0	captopril	pubchem	44093	CAF	Disease	ols_doid				26456162	clinical	1	1	0.01365441	0
1	Mechanisms	Inhibit	strong	0	captopril	pubchem	44093	kinin-degrading enzymes	Gene	uniprot				3148603	in vivo	1	1	0.01365441	0
3	Co-prescription	Coadministered_with	strong	0	captopril	pubchem	44093	angiotensin	Chemical	pubchem				7041583	in vivo	1	1	0.01365441	0
2	Effects	Treatment	strong	0	perindopril	pubchem	107807	CSHs	Disease	ols_doid				8362752	in vivo	1	1	0.01365441	0
2	Effects	Decrease	medium	0	Imidapril	pubchem	5464343	CNV	Disease	ols_doid				23734079	in vitro; in vivo	1	1	0.01362777	0
2	Effects	Decrease	medium	0	captopril	pubchem	44093	nephrinuria	Disease	ols_doid				26772189	in vivo	1	1	0.01362777	0
2	Effects	Reduce	medium	1	perindopril	pubchem	107807	AAA	Disease	ols_doid				27488944	clinical	1	1	0.01362777	0
1	Mechanisms	Prevent	medium	0	captopril	pubchem	44093	kallikrein (KK)-like alkaline esterase	Gene	uniprot				2873944	in vivo	1	1	0.01362777	0
2	Effects	Therapy	medium	1	enalapril	pubchem	5388962	HT	Disease	ols_doid				3008772	in vivo	1	1	0.01362777	0
2	Effects	Drug	weak	0	captopril	pubchem	44093	antihypertensive	Disease	ols_doid				30919768	in vitro; in vivo	1	1	0.01362777	0
3	Co-prescription	Cooccurrence	weak	0	perindopril	pubchem	107807	nifedipine SR	Chemical	pubchem				8207741	clinical	1	2	0.01362777	0
2	Effects	Prevent	strong	0	Cilazapril	pubchem	56330	LVRM	Disease	ols_doid				11984745	in vivo	1	1	0.01354518	0
2	Effects	Protect	strong	0	captopril	pubchem	44093	BPH	Disease	ols_doid				31605676	in vivo	1	1	0.01354518	0
3	Co-prescription	Coadministered_with	strong	0	captopril	pubchem	44093	FSDs	Chemical	pubchem				9380726	in vitro; in vivo	1	1	0.01354518	0
2	Effects	Prevent	strong	0	enalapril	pubchem	5388962	SCD	Disease	ols_doid				9594263	clinical	1	1	0.01354518	0
2	Effects	Suppress	medium	0	captopril	pubchem	44093	infarcted	Disease	ols_doid				10710118	in vitro; in vivo	1	1	0.01346358	0
2	Effects	Reduce	medium	0	lisinopril	pubchem	5362119	MCI	Disease	ols_doid				22203459	clinical	1	1	0.01346358	0
1	Mechanisms	Increase	medium	0	cilazapril	pubchem	56330	monocyte chemoattractant protein (MCP)-1	Gene	uniprot				24862968	in vitro; in vivo	1	1	0.01346358	0
2	Effects	Block	medium	0	ramipril	pubchem	5362129	microalbuminuria	Disease	ols_doid				8500862	clinical	1	1	0.01346358	0
1	Mechanisms	Increase	medium	0	fosinopril	pubchem	9601226	hINR	Gene	uniprot				9607389	clinical	1	1	0.01346358	0
2	Effects	Patient	weak	0	ramipril	pubchem	5362129	microalbuminuria	Disease	ols_doid				14960504; 16295047; 16710287; 16732017; 23414196; 24195786; 25070350; 32998143; 8541002	clinical	9	9	0.01345498	0
2	Effects	Effect	weak	0	enalapril	pubchem	5388962	AMI	Disease	ols_doid				11940361; 16209966; 8818434; 9115065	in vivo; clinical	4	4	0.01345491	0
3	Co-prescription	Coadministered_with	strong	0	enalapril	pubchem	5388962	1-ethyl-4-{3-[3-ethyl-6,7-dihydro-7-oxo-2-(2-pyridylmethyl)-2H-pyrazolo[4,3-d]pyrimidin-5-yl]-2-(2-methoxyethoxy)-5-pyridylsulphonyl}piperazine	Chemical	pubchem				15452190	in vivo	1	1	0.01343768	0
2	Effects	Treatment	strong	1	captopril	pubchem	44093	SAD	Disease	ols_doid				16565577	in vivo	1	1	0.01343768	0
2	Effects	Treatment	strong	1	captopril	pubchem	44093	WRF	Disease	ols_doid				16928807	clinical	1	1	0.01343768	0
1	Mechanisms	Inhibit	strong	0	captopril	pubchem	44093	angiotensinases	Gene	uniprot				6092499	in vitro	1	1	0.01343768	0
1	Mechanisms	Inhibit	strong	0	captopril	pubchem	44093	angiotensin II receptor [AT1]	Gene	uniprot				7850666	in vivo	1	1	0.01343768	0
2	Effects	Therapy	medium	0	enalapril	pubchem	5388962	MI	Disease	ols_doid				11985920; 2450232; 32125488	in vitro; in vivo; in vivo	3	3	0.01334707	0
1	Mechanisms	Inhibit	strong	0	zofenopril	pubchem	92400	WHHL-rabbits	Gene	uniprot				10647772	in vitro; in vivo	1	1	0.01333187	0
2	Effects	Treatment	strong	0	ramipril	pubchem	5362129	hyperkalemia	Disease	ols_doid				15786818	clinical	1	1	0.01333187	0
3	Co-prescription	Coadministered_with	strong	0	captopril	pubchem	44093	AEDs	Chemical	pubchem				22107891	in vivo	1	1	0.01333187	0
2	Effects	Prevent	strong	0	ramipril	pubchem	5362129	lipotoxicity	Disease	ols_doid				33340991	in vitro	1	1	0.01333187	0
3	Co-prescription	Cooccurrence	weak	0	quinapril	pubchem	54892	quinapril-treated	Chemical	pubchem				12010179; 8794817	in vitro; in vivo	2	2	0.01331812	0
1	Mechanisms	Increase	medium	0	lisinopril	pubchem	5362119	Aogen	Gene	uniprot				16221218	in vivo	1	1	0.01330330	0
2	Effects	Effect	weak	0	enalaprilat	pubchem	5462501	pressor	Disease	ols_doid				21445527	in vivo	1	1	0.01330330	0
2	Effects	Induce	medium	0	SQ 14,225	pubchem	44093	thirsts.	Disease	ols_doid				223856	in vivo	1	1	0.01330330	0
3	Co-prescription	Cooccurrence	weak	0	Enalapril	pubchem	5388962	NDL-E	Chemical	pubchem				30040952	in vivo	1	1	0.01330330	0
1	Mechanisms	Enhance	medium	0	captopril	pubchem	44093	ACEIs	Gene	uniprot				8092321	in vitro; in vivo	1	1	0.01330330	0
1	Mechanisms	Lower	medium	0	perindopril	pubchem	107807	angiotensin (Ang) II-to-Ang I	Gene	uniprot				9236432	clinical; in vitro; in vivo	1	1	0.01330330	0
2	Effects	Treatment	strong	1	enalapril	pubchem	5388962	MI	Disease	ols_doid				10413075	in vivo	1	1	0.01322771	0
1	Mechanisms	Inhibit	strong	0	perindopril	pubchem	107807	AT1RB	Gene	uniprot				27621182	in vivo	1	1	0.01322771	0
2	Effects	Treatment	strong	0	zofenopril	pubchem	92400	hypertensives	Disease	ols_doid				28155333	clinical	1	1	0.01322771	0
1	Mechanisms	Control	medium	0	lisinopril	pubchem	5362119	Agt-ASO	Gene	uniprot				26391272	in vivo	1	1	0.01314679	0
2	Effects	Prevent	strong	0	ramipril	pubchem	5362129	IgAN	Disease	ols_doid				19628647	clinical	1	1	0.01312517	0
1	Mechanisms	Inhibit	strong	0	captopril	pubchem	44093	sAI-stimulated	Gene	uniprot				2822525	in vitro; in vivo	1	1	0.01312517	0
2	Effects	Patient	weak	0	perindopril	pubchem	107807	sCAD	Disease	ols_doid				25577762; 27475811	clinical	2	2	0.01306683	0
2	Effects	Reverse	strong	0	perindopril	pubchem	107807	DCM	Disease	ols_doid				14627492	in vivo	1	1	0.01302421	0
1	Mechanisms	Inhibit	strong	0	captopril	pubchem	44093	NPY-LI	Gene	uniprot				1646971	in vitro; in vivo	1	1	0.01302421	0
1	Mechanisms	Inhibit	strong	0	trandolapril	pubchem	5484727	angiotensin-II (AngII) receptor subtype 1A receptor	Gene	uniprot				20880190	in vivo	1	1	0.01302421	0
2	Effects	Treatment	strong	0	captopril	pubchem	44093	CRC	Disease	ols_doid				21703011	in vivo	1	1	0.01302421	0
3	Co-prescription	Coadministered_with	strong	0	captopril	pubchem	44093	blood	Chemical	pubchem				2405090	clinical	1	1	0.01302421	0
2	Effects	Treatment	strong	0	captopril	pubchem	44093	dysgeusia	Disease	ols_doid				6218982	clinical	1	1	0.01302421	0
2	Effects	Receive	weak	0	lotensin	pubchem	5362123	hypertensives	Disease	ols_doid				10681808	clinical	1	1	0.01299392	0
2	Effects	Alleviate	medium	0	perindopril	pubchem	107807	procoagulant	Disease	ols_doid				17131847	clinical	1	1	0.01299392	0
2	Effects	Therapy	medium	0	enalapril	pubchem	5388962	nephrotoxicity	Disease	ols_doid				1841039	in vivo	1	1	0.01299392	0
2	Effects	Reduce	medium	0	lisinopril	pubchem	5362119	HFPEF	Disease	ols_doid				19001024	clinical	1	1	0.01299392	0
3	Co-prescription	Cooccurrence	weak	0	fosinopril	pubchem	9601226	Fos	Chemical	pubchem				21051829	in vivo	1	2	0.01299392	0
3	Co-prescription	Cooccurrence	weak	0	captopril	pubchem	44093	UCB	Chemical	pubchem				25472475	in vivo	1	2	0.01299392	0
2	Effects	Improve	medium	0	enalapril	pubchem	5388962	AMI	Disease	ols_doid				30840489	in vivo	1	1	0.01299392	0
2	Effects	Reduce	medium	0	trandolapril	pubchem	5484727	LVH	Disease	ols_doid				7511729	in vitro; in vivo	1	1	0.01299392	0
2	Effects	Alleviate	medium	0	cilazapril	pubchem	56330	hyperdipsia	Disease	ols_doid				8718563	clinical	1	1	0.01299392	0
2	Effects	Improve	medium	0	enalapril	pubchem	5388962	HF	Disease	ols_doid				24517411; 33314487	in vivo; clinical	2	2	0.01294471	0
2	Effects	Prevent	strong	1	lisinopril	pubchem	5362119	CVD	Disease	ols_doid				16461961	clinical	1	1	0.01292479	0
2	Effects	Treatment	strong	1	zofenopril	pubchem	92400	MI	Disease	ols_doid				1827983	in vivo	1	1	0.01292479	0
2	Effects	Prevent	strong	0	perindopril	pubchem	107807	GIOP	Disease	ols_doid				27019898	in vivo	1	1	0.01292479	0
1	Mechanisms	Antagonize	strong	0	captopril	pubchem	44093	bradykinin2 receptor	Gene	uniprot				8849309	in vivo	1	1	0.01292479	0
2	Effects	Treatment	strong	0	ramipril	pubchem	5362129	hypertrophied	Disease	ols_doid				9990539	in vitro; in vivo	1	1	0.01292479	0
2	Effects	Reduce	medium	0	enalapril	pubchem	5388962	nephrotoxic	Disease	ols_doid				12593533	in vivo	1	1	0.01284456	0
2	Effects	Reduce	medium	0	zofenopril	pubchem	92400	CV	Disease	ols_doid				28155333	clinical	1	1	0.01284456	0
2	Effects	Manage	medium	0	captopril	pubchem	44093	HC	Disease	ols_doid				33419348	in vitro; in vivo	1	1	0.01284456	0
3	Co-prescription	Coadministered_with	strong	0	captopril	pubchem	44093	aldosterone-salt-induced	Chemical	pubchem				17283252	in vivo	1	1	0.01282687	0
2	Effects	Treatment	strong	0	Enalapril	pubchem	5388962	pNENs	Disease	ols_doid				25121552	in vitro	1	1	0.01282687	0
1	Mechanisms	Inhibit	strong	0	captopril	pubchem	44093	angiotensin-receptor blockers	Gene	uniprot				25595575	in vivo	1	1	0.01282687	0
3	Co-prescription	Coadministered_with	strong	0	enalapril	pubchem	5388962	prostaglandin	Chemical	pubchem				3014080	clinical	1	1	0.01282687	0
2	Effects	Prevent	strong	1	enalapril	pubchem	5388962	hypocholesterolemic	Disease	ols_doid				9267040	in vivo	1	1	0.01282687	0
1	Mechanisms	Activate	strong	0	captopril	pubchem	44093	Ang-(1-7)/	Gene	uniprot				27449068	in vivo	1	1	0.01273043	0
2	Effects	Effect	weak	0	quinapril	pubchem	54892	thrombogenesis	Disease	ols_doid				11150391	in vivo	1	1	0.01269860	0
2	Effects	Effect	weak	0	perindopril	pubchem	107807	depressor	Disease	ols_doid				12600696	in vivo	1	1	0.01269860	0
2	Effects	Reduce	medium	0	enalapril	pubchem	5388962	DN	Disease	ols_doid				16775596	in vivo	1	1	0.01269860	0
2	Effects	Cause	weak	0	Ramipril	pubchem	5362129	algesia	Disease	ols_doid				18831357	clinical	1	1	0.01269860	0
1	Mechanisms	Elevate	medium	0	perindopril	pubchem	107807	VEGF-to-PEDF	Gene	uniprot				19188429	in vitro; in vivo	1	1	0.01269860	0
2	Effects	Decrease	medium	0	Captopril	pubchem	44093	proinflammatory	Disease	ols_doid				21189448	in vivo	1	1	0.01269860	0
2	Effects	Receive	weak	0	Enalapril	pubchem	5388962	dyslipidaemia	Disease	ols_doid				31481266	clinical	1	1	0.01269860	0
2	Effects	Treatment	strong	1	lisinopril	pubchem	5362119	HT	Disease	ols_doid				12544444	in vitro; in vivo	1	1	0.01263543	0
1	Mechanisms	Activate	strong	0	enalapril	pubchem	5388962	TSLPtg	Gene	uniprot				18337487	in vivo	1	1	0.01263543	0
2	Effects	Treatment	strong	0	enalapril	pubchem	5388962	VF	Disease	ols_doid				2413288	in vivo	1	1	0.01263543	0
2	Effects	Treatment	strong	0	perindopril	pubchem	107807	PE	Disease	ols_doid				25913212	in vitro; in vivo	1	1	0.01263543	0
1	Mechanisms	Activate	strong	0	enalapril	pubchem	5388962	CES1P1VAR	Gene	uniprot				26076923	in vitro	1	1	0.01263543	0
2	Effects	Prevent	strong	0	enalapril	pubchem	5388962	microalbuminuria.	Disease	ols_doid				2848604	clinical	1	1	0.01263543	0
1	Mechanisms	Inhibit	strong	0	Enalapril	pubchem	5388962	SGLT2i	Gene	uniprot				40132692	in vitro; in vivo	1	1	0.01263543	0
1	Mechanisms	Inhibit	strong	0	captopril	pubchem	44093	renin-injected	Gene	uniprot				9519246	in vivo	1	1	0.01263543	0
2	Effects	Induce	medium	0	enalapril	pubchem	5388962	nephrotoxicity	Disease	ols_doid				10903974; 27571604	in vivo	2	2	0.01259167	0
3	Co-prescription	Coadministered_with	strong	0	ramipril	pubchem	5362129	hACEI	Chemical	pubchem				11401943	in vivo	1	2	0.01254183	0
2	Effects	Treatment	strong	0	trandolapril	pubchem	5484727	IgAN	Disease	ols_doid				15728401	clinical	1	1	0.01254183	0
1	Mechanisms	Inhibit	strong	0	Captopril	pubchem	44093	myeloperoxydase	Gene	uniprot				16631159	in vitro	1	1	0.01254183	0
2	Effects	Prevent	strong	0	ramipril	pubchem	5362129	dysglycaemia	Disease	ols_doid				17209507	clinical	1	1	0.01254183	0
3	Co-prescription	Coadministered_with	strong	0	Captopril	pubchem	44093	T	Chemical	pubchem				11055476	in vivo	1	2	0.01244961	0
2	Effects	Treatment	strong	0	Cilazapril	pubchem	56330	hyperlipidemic	Disease	ols_doid				15243303	clinical; in vitro	1	1	0.01244961	0
2	Effects	Treatment	strong	1	ramipril	pubchem	5362129	IGT	Disease	ols_doid				19477351	clinical	1	1	0.01244961	0
3	Co-prescription	Coadministered_with	strong	0	Captopril	pubchem	44093	beta-adrenergic blocking agents	Chemical	pubchem				399093	clinical	1	1	0.01244961	0
2	Effects	Effect	weak	0	temocapril	pubchem	443874	hypertensives	Disease	ols_doid				10218721	clinical	1	1	0.01241641	0
2	Effects	Patient	weak	1	enalapril	pubchem	5388962	DCM	Disease	ols_doid				11117374	clinical	1	1	0.01241641	0
2	Effects	Receive	weak	1	benazepril	pubchem	5362124	LVH	Disease	ols_doid				12484510	clinical	1	1	0.01241641	0
2	Effects	Reduce	medium	0	quinapril	pubchem	54892	2K1C	Disease	ols_doid				12519090	in vivo	1	1	0.01241641	0
2	Effects	Reduce	medium	0	Ramipril	pubchem	5362129	arrhythmic	Disease	ols_doid				15353497	clinical	1	1	0.01241641	0
2	Effects	Patient	weak	0	ramipril	pubchem	5362129	HT	Disease	ols_doid				17301824	clinical	1	1	0.01241641	0
3	Co-prescription	Cooccurrence	weak	0	captopril	pubchem	44093	Xuesaitong	Chemical	pubchem				21749829	in vivo	1	1	0.01241641	0
1	Mechanisms	Lower	medium	0	enalapril	pubchem	5388962	PCG-1α	Gene	uniprot				22639176	in vivo	1	1	0.01241641	0
2	Effects	Receive	weak	0	perindopril	pubchem	107807	CSH	Disease	ols_doid				7769806	in vitro; in vivo	1	1	0.01241641	0
2	Effects	Effect	weak	0	captopril	pubchem	44093	AMI	Disease	ols_doid				10676600; 11579369; 14999200; 8048781; 8055999; 8175218; 8221741; 8432299; 9868021	clinical; in vitro; in vivo; in vivo	9	9	0.01238469	0
2	Effects	Effect	weak	0	captopril	pubchem	44093	TBI	Disease	ols_doid				36232330; 38674120	in vivo	2	2	0.01236682	0
1	Mechanisms	Inhibit	strong	0	delapril	pubchem	5362116	irAng II	Gene	uniprot				2209711	in vitro; in vivo	1	1	0.01235874	0
1	Mechanisms	Antagonize	strong	0	captopril	pubchem	44093	AT1-receptor antagonists	Gene	uniprot				9791085	in vivo	1	1	0.01235874	0
3	Co-prescription	Coadministered_with	strong	0	enalapril	pubchem	5388962	E	Chemical	pubchem				11022421; 15466264	clinical	2	2	0.01234478	0
2	Effects	Reduce	medium	1	lisinopril	pubchem	5362119	hypertensives	Disease	ols_doid				8258676	clinical	1	1	0.01227997	0
2	Effects	Treatment	strong	0	Trandolapril	pubchem	5484727	hypertense	Disease	ols_doid				9607246	clinical	1	1	0.01226918	0
2	Effects	Induce	medium	0	enalaprilat	pubchem	5462501	HF	Disease	ols_doid				15475532; 9887083	in vivo; in vitro; in vivo	2	2	0.01225738	0
2	Effects	Prevent	strong	0	Cilazapril	pubchem	56330	hyperthyroid	Disease	ols_doid				11762709	in vivo	1	1	0.01218091	0
1	Mechanisms	Antagonize	strong	0	captopril	pubchem	44093	beta and alpha1-adrenoceptor	Gene	uniprot				16270525	in vitro	1	1	0.01218091	0
2	Effects	Effect	weak	0	lisinopril	pubchem	5362119	LVH	Disease	ols_doid				30943832; 7500546	clinical; in vivo	2	2	0.01214986	0
2	Effects	Attenuate	medium	0	enalapril	pubchem	5388962	nephrotoxicity	Disease	ols_doid				10642944	in vivo	1	1	0.01214649	0
2	Effects	Therapy	medium	0	ramipril	pubchem	5362129	EH	Disease	ols_doid				11940309	clinical	1	1	0.01214649	0
2	Effects	Therapy	medium	0	perindopril	pubchem	107807	DCM	Disease	ols_doid				17767048	in vivo	1	1	0.01214649	0
2	Effects	Induce	medium	0	captopril	pubchem	44093	DIO	Disease	ols_doid				21556046	in vivo	1	1	0.01214649	0
2	Effects	Improve	medium	0	captopril	pubchem	44093	LVH	Disease	ols_doid				25793583	in vitro; in vivo	1	1	0.01214649	0
3	Co-prescription	Cooccurrence	weak	0	enalapril	pubchem	5388962	polystyrene	Chemical	pubchem				37595903	in vivo	1	1	0.01214649	0
2	Effects	Effect	weak	0	captopril	pubchem	44093	EAE	Disease	ols_doid				8576541	in vitro; in vivo	1	1	0.01214649	0
2	Effects	Improve	medium	0	moexipril	pubchem	91270	osteopenic	Disease	ols_doid				9379124	in vivo	1	1	0.01214649	0
2	Effects	Patient	weak	0	ramipril	pubchem	5362129	microalbuminuria.	Disease	ols_doid				24195786; 25070350; 8960851	clinical	3	3	0.01211503	0
1	Mechanisms	Inhibit	strong	0	imidapril	pubchem	5464343	PIIIP	Gene	uniprot				10912767	clinical	1	1	0.01209391	0
3	Co-prescription	Coadministered_with	strong	0	enalapril	pubchem	5388962	vitamin D	Chemical	pubchem				20720404	in vivo	1	1	0.01209391	0
1	Mechanisms	Inhibit	strong	0	captopril	pubchem	44093	PAII	Gene	uniprot				3006449	clinical	1	1	0.01209391	0
2	Effects	Treatment	strong	0	enalapril	pubchem	5388962	LVSD	Disease	ols_doid				39319469	clinical	1	1	0.01209391	0
2	Effects	Prevent	strong	0	Cilazapril	pubchem	56330	MI	Disease	ols_doid				9607133	in vivo	1	1	0.01209391	0
2	Effects	Attenuate	medium	0	perindopril	pubchem	107807	MI	Disease	ols_doid				26878793; 34257682	in vivo	2	2	0.01204421	0
2	Effects	Improve	medium	0	cilazapril	pubchem	56330	PCO	Disease	ols_doid				18175058	in vivo	1	1	0.01201588	0
2	Effects	Reduce	medium	0	enalapril	pubchem	5388962	hepatocidal toxicities	Disease	ols_doid				8274149	in vitro; in vivo	1	1	0.01201588	0
2	Effects	Prevent	strong	1	ramipril	pubchem	5362129	MI	Disease	ols_doid				36757536	clinical	1	1	0.01200814	0
2	Effects	Therapy	medium	0	perindopril	pubchem	107807	HCC	Disease	ols_doid				19501932; 21874260	clinical	2	2	0.01194038	0
2	Effects	Effect	weak	0	enalapril	pubchem	5388962	hypertensives	Disease	ols_doid				11078178; 11887299; 12409969; 1819000; 1920343; 2052467; 2194032; 2841251; 2853227; 9397292	clinical	10	10	0.01192878	0
3	Co-prescription	Coadministered_with	strong	0	captopril	pubchem	44093	LPS	Chemical	pubchem				20977913; 27320038	in vivo	2	3	0.01192393	0
2	Effects	Prevent	strong	0	captopril	pubchem	44093	infarcted	Disease	ols_doid				14602500	in vivo	1	1	0.01192357	0
2	Effects	Treatment	strong	0	Benazepril	pubchem	5362124	hypertensives.	Disease	ols_doid				15773232	clinical	1	1	0.01192357	0
3	Co-prescription	Coadministered_with	strong	0	captopril	pubchem	44093	lipids.	Chemical	pubchem				2405090	clinical	1	1	0.01192357	0
3	Co-prescription	Coadministered_with	strong	0	captopril	pubchem	44093	calcium antagonist	Chemical	pubchem				2580183	clinical	1	1	0.01192357	0
1	Mechanisms	Inhibit	strong	0	lisinopril	pubchem	5362119	hOCTN1/2	Gene	uniprot				29879347	in vitro	1	1	0.01192357	0
2	Effects	Patient	weak	0	enalapril	pubchem	5388962	DCM	Disease	ols_doid				11117374	clinical	1	1	0.01188805	0
2	Effects	Therapy	medium	0	enalapril	pubchem	5388962	DCM	Disease	ols_doid				12041654	in vivo	1	1	0.01188805	0
2	Effects	Correct	medium	0	lisinopril	pubchem	5362119	HT	Disease	ols_doid				12544444	in vitro; in vivo	1	1	0.01188805	0
1	Mechanisms	Decrease	medium	0	enalapril	pubchem	5388962	hVEGF-A	Gene	uniprot				16202860	in vivo	1	1	0.01188805	0
2	Effects	Induce	medium	0	lisinopril	pubchem	5362119	DND	Disease	ols_doid				21259046	in vitro; in vivo	1	1	0.01188805	0
3	Co-prescription	Cooccurrence	weak	0	enalapril	pubchem	5388962	lipopolysaccharide	Chemical	pubchem				24239644	in vitro; in vivo	1	1	0.01188805	0
3	Co-prescription	Cooccurrence	weak	0	captopril	pubchem	44093	YiQi	Chemical	pubchem				29949839	in vivo	1	1	0.01188805	0
2	Effects	Induce	medium	0	benazepril	pubchem	5362124	MI	Disease	ols_doid				33378988	in vivo	1	1	0.01188805	0
2	Effects	Effect	weak	0	Enalapril	pubchem	5388962	CD	Disease	ols_doid				8764319	in vivo	1	1	0.01188805	0
2	Effects	Induce	medium	0	ramipril	pubchem	5362129	hyperinsulinaemic	Disease	ols_doid				9072423	in vivo	1	1	0.01188805	0
2	Effects	Induce	medium	1	enalapril	pubchem	5388962	depressor	Disease	ols_doid				9205775	in vivo	1	1	0.01188805	0
3	Co-prescription	Coadministered_with	strong	0	Ramipril	pubchem	5362129	ACE inhibitors	Chemical	pubchem				19770395; 27704256	clinical	2	3	0.01185657	0
2	Effects	Block	medium	0	captopril	pubchem	44093	MI	Disease	ols_doid				10898446; 21975128; 7516008	in vivo	3	3	0.01184176	0
3	Co-prescription	Coadministered_with	strong	0	zofenopril	pubchem	92400	ACEIs	Chemical	pubchem				16197366	in vivo	1	1	0.01184019	0
2	Effects	Treatment	strong	0	perindopril	pubchem	107807	hyperglycemic	Disease	ols_doid				28465657	in vitro	1	1	0.01184019	0
2	Effects	Treatment	strong	0	trandolapril	pubchem	5484727	ACF	Disease	ols_doid				38284173	in vivo	1	1	0.01184019	0
1	Mechanisms	Antagonize	strong	1	ramipril	pubchem	5362129	AT1-ant	Gene	uniprot				9109437	in vivo	1	1	0.01184019	0
1	Mechanisms	Inhibit	strong	0	captopril	pubchem	44093	Bk2r	Gene	uniprot				9488225	in vivo	1	1	0.01184019	0
2	Effects	Decrease	medium	0	cilazapril	pubchem	56330	hyperthyroid	Disease	ols_doid				11762709	in vivo	1	1	0.01176292	0
1	Mechanisms	Normalize	medium	0	captopril	pubchem	44093	VDR-null	Gene	uniprot				12637346	in vivo	1	1	0.01176292	0
1	Mechanisms	Enhance	medium	0	ramipril	pubchem	5362129	Col4α3	Gene	uniprot				40499560	in vivo	1	1	0.01176292	0
2	Effects	Prevent	strong	0	Ramipril	pubchem	5362129	hyperchosesterolaemia	Disease	ols_doid				10235657	in vivo	1	1	0.01175797	0
2	Effects	Treatment	strong	0	lisinopril	pubchem	5362119	endotoxemia	Disease	ols_doid				15908476	in vivo	1	1	0.01175797	0
3	Co-prescription	Coadministered_with	strong	0	enalapril	pubchem	5388962	ACEIs	Chemical	pubchem				16197366	in vivo	1	1	0.01175797	0
3	Co-prescription	Coadministered_with	strong	0	cilazapril	pubchem	56330	salt-restriction	Chemical	pubchem				8817406	clinical	1	1	0.01175797	0
2	Effects	Patient	weak	0	ramipril	pubchem	5362129	STEMI	Disease	ols_doid				27064499; 38418004	clinical	2	2	0.01173800	0
2	Effects	Prevent	strong	0	lisinopril	pubchem	5362119	migraineurs	Disease	ols_doid				17539955	clinical	1	1	0.01167688	0
3	Co-prescription	Coadministered_with	strong	0	enalapril	pubchem	5388962	LER	Chemical	pubchem				26070528	clinical	1	1	0.01167688	0
2	Effects	Block	medium	0	quinapril	pubchem	54892	thrombus	Disease	ols_doid				11150391	in vivo	1	1	0.01164039	0
2	Effects	Alleviate	medium	0	quinapril	pubchem	54892	HF	Disease	ols_doid				12649073	in vitro; in vivo	1	1	0.01164039	0
2	Effects	Improve	medium	0	captopril	pubchem	44093	METS	Disease	ols_doid				12939852	clinical	1	1	0.01164039	0
2	Effects	Effect	weak	1	captopril	pubchem	44093	RVH	Disease	ols_doid				20208383	in vivo	1	1	0.01164039	0
1	Mechanisms	Enhance	medium	0	enalapril	pubchem	5388962	B2R-dependent	Gene	uniprot				20966761	in vivo	1	1	0.01164039	0
1	Mechanisms	Increase	medium	0	enalapril	pubchem	5388962	TMEM43mut	Gene	uniprot				34412508	in vivo	1	1	0.01164039	0
2	Effects	Reduce	medium	1	quinapril	pubchem	54892	microalbuminuria	Disease	ols_doid				8783779	clinical	1	1	0.01164039	0
2	Effects	Reduce	medium	0	enalapril	pubchem	5388962	nephrotoxicity	Disease	ols_doid				3030332; 8897568	in vivo	2	2	0.01163936	0
1	Mechanisms	Inhibit	strong	0	captopril	pubchem	44093	LomTK-1	Gene	uniprot				12431739	in vivo	1	1	0.01159690	0
3	Co-prescription	Coadministered_with	strong	0	captopril	pubchem	44093	HPMC-K15M	Chemical	pubchem				16613734	in vitro; in vivo	1	1	0.01159690	0
2	Effects	Treatment	strong	0	perindopril	pubchem	107807	GIOP	Disease	ols_doid				27019898	in vivo	1	1	0.01159690	0
2	Effects	Treatment	strong	0	cilazapril	pubchem	56330	ligation	Disease	ols_doid				9014998	in vivo	1	1	0.01159690	0
2	Effects	Effect	weak	0	Perindopril	pubchem	107807	AMI	Disease	ols_doid				11300369; 19406871; 31378910	clinical; in vitro	3	3	0.01158055	0
2	Effects	Block	medium	0	captopril	pubchem	44093	UUO	Disease	ols_doid				10886569; 7356687	in vivo	2	2	0.01154237	0
1	Mechanisms	Reduce	medium	0	Alacepril	pubchem	71992	HbA1c	Gene	uniprot				1770031; 1770032	clinical	2	2	0.01154237	0
1	Mechanisms	Improve	medium	0	captopril	pubchem	44093	ACEIs	Gene	uniprot				20686802; 26709600	in vitro; in vivo; in vitro	2	2	0.01154237	0
1	Mechanisms	Increase	medium	0	Captopril	pubchem	44093	pNFκB	Gene	uniprot				26683638	in vivo	1	1	0.01152038	0
1	Mechanisms	Attenuate	medium	1	captopril	pubchem	44093	angiotension receptor	Gene	uniprot				6122371	in vitro; in vivo	1	1	0.01152038	0
2	Effects	Prevent	strong	0	Cilazapril	pubchem	56330	AMI	Disease	ols_doid				11984745	in vivo	1	1	0.01151801	0
3	Co-prescription	Coadministered_with	strong	0	captopril	pubchem	44093	polymers	Chemical	pubchem				16613734	in vitro; in vivo	1	1	0.01151801	0
1	Mechanisms	Inhibit	strong	0	enalaprilat	pubchem	5462501	angiotension I-converting enzyme	Gene	uniprot				2176463	in vivo	1	1	0.01151801	0
2	Effects	Treatment	strong	0	enalapril	pubchem	5388962	atherogenesis	Disease	ols_doid				15475831	clinical; in vitro	1	1	0.01144018	0
1	Mechanisms	Inhibit	strong	0	enalapril	pubchem	5388962	LsL-Kras	Gene	uniprot				19880966	in vivo	1	1	0.01144018	0
1	Mechanisms	Inhibit	strong	1	ramipril	pubchem	5362129	Ins2Akita	Gene	uniprot				32913274	in vivo	1	1	0.01144018	0
2	Effects	Treatment	strong	0	ramipril	pubchem	5362129	HT	Disease	ols_doid				17301824; 30045336	clinical	2	2	0.01140550	0
2	Effects	Therapy	medium	0	captopril	pubchem	44093	EH	Disease	ols_doid				11523414	clinical; in vitro	1	1	0.01140283	0
1	Mechanisms	Increase	medium	0	temocapril	pubchem	443874	CGRP-LI-containing	Gene	uniprot				16156511	in vitro; in vivo	1	1	0.01140283	0
3	Co-prescription	Cooccurrence	weak	0	captopril	pubchem	44093	N(w)-nitro-L-arginine methyl ester	Chemical	pubchem				16220007	in vivo	1	1	0.01140283	0
2	Effects	Receive	weak	0	perindopril	pubchem	107807	LVH	Disease	ols_doid				17969366	clinical	1	1	0.01140283	0
2	Effects	Induce	medium	0	captopril	pubchem	44093	microalbuminuria	Disease	ols_doid				1920340	clinical	1	1	0.01140283	0
1	Mechanisms	Regulate	medium	0	captopril	pubchem	44093	miR-25-3p	Gene	uniprot				29931923	in vivo	1	1	0.01140283	0
1	Mechanisms	Decrease	medium	0	enalapril	pubchem	5388962	PIIINP	Gene	uniprot				30784673	clinical; in vitro	1	1	0.01140283	0
2	Effects	Improve	medium	0	perindopril	pubchem	107807	sarcopenia	Disease	ols_doid				35174663	clinical	1	1	0.01140283	0
3	Co-prescription	Cooccurrence	weak	0	captopril	pubchem	44093	+	Chemical	pubchem				6378491	clinical	1	1	0.01140283	0
2	Effects	Induce	medium	0	perindopril	pubchem	107807	LVH	Disease	ols_doid				8575234	clinical	1	1	0.01140283	0
2	Effects	Receive	weak	0	captopril	pubchem	44093	LLC	Disease	ols_doid				9112663	in vitro; in vivo	1	1	0.01140283	0
3	Co-prescription	Cooccurrence	weak	0	benazepril	pubchem	5362124	AML2.5	Chemical	pubchem				9335410	clinical	1	2	0.01140283	0
2	Effects	Induce	medium	0	enalapril	pubchem	5388962	hyperresponsiveness	Disease	ols_doid				9430423	in vivo	1	1	0.01140283	0
2	Effects	Reduce	medium	0	Benazepril	pubchem	5362124	TIF	Disease	ols_doid				9596920	in vivo	1	1	0.01140283	0
2	Effects	Reverse	strong	0	perindopril	pubchem	107807	GIOP	Disease	ols_doid				24519760	in vivo	1	1	0.01136340	0
3	Co-prescription	Coadministered_with	strong	0	benazepril	pubchem	5362124	angiotensin receptor blockers	Chemical	pubchem				36414316	clinical	1	2	0.01136340	0
2	Effects	Induce	medium	0	Captopril	pubchem	44093	TBI	Disease	ols_doid				20600611; 21146580	in vivo; in vitro; in vivo	2	2	0.01135315	0
2	Effects	Treatment	strong	0	captopril	pubchem	44093	hypothyroid	Disease	ols_doid				11262593	in vivo	1	1	0.01128765	0
2	Effects	Treatment	strong	0	captopril	pubchem	44093	hHTG	Disease	ols_doid				15864743	in vitro; in vivo	1	1	0.01128765	0
2	Effects	Attenuate	medium	0	benazepril	pubchem	5362124	microalbuminuria	Disease	ols_doid				18390891	clinical	1	1	0.01128765	0
2	Effects	Treatment	strong	0	delapril	pubchem	5362116	microalbuminuria	Disease	ols_doid				19330493	clinical	1	1	0.01128765	0
2	Effects	Reduce	medium	1	perindopril	pubchem	107807	microalbuminuria	Disease	ols_doid				2059395	clinical	1	1	0.01128765	0
2	Effects	Attenuate	medium	0	enalapril	pubchem	5388962	HF	Disease	ols_doid				23894285	in vivo	1	1	0.01128765	0
2	Effects	Treatment	strong	0	Lotensin	pubchem	5362123	DN	Disease	ols_doid				28339051	in vitro; in vivo	1	1	0.01128765	0
1	Mechanisms	Reduce	medium	0	zofenopril	pubchem	92400	ACEI-treated	Gene	uniprot				29972310	clinical	1	1	0.01128765	0
3	Co-prescription	Coadministered_with	strong	0	benazepril	pubchem	5362124	TTS-NG	Chemical	pubchem				8131770	clinical	1	2	0.01128765	0
3	Co-prescription	Coadministered_with	strong	0	enalapril	pubchem	5388962	Hyd-Iso	Chemical	pubchem				8500241	clinical	1	1	0.01128765	0
2	Effects	Treatment	strong	1	enalapril	pubchem	5388962	UUO	Disease	ols_doid				8691732	in vitro; in vivo	1	1	0.01128765	0
2	Effects	Prevent	strong	1	cilazapril	pubchem	56330	OHSS	Disease	ols_doid				9272418	in vivo	1	1	0.01128765	0
2	Effects	Improve	medium	0	benazepril	pubchem	5362124	DN	Disease	ols_doid				17879527; 18543495; 23548123	clinical	3	3	0.01124967	0
2	Effects	Treatment	strong	0	temocapril	pubchem	443874	EAM	Disease	ols_doid				12123771; 12882710	in vitro; in vivo	2	2	0.01122253	0
3	Co-prescription	Coadministered_with	strong	0	ramipril	pubchem	5362129	angiotensin receptor blockers	Chemical	pubchem				36414316	clinical	1	2	0.01121290	0
1	Mechanisms	Inhibit	strong	1	captopril	pubchem	44093	muscarinic or NPY receptor	Gene	uniprot				8016291	in vitro; in vivo	1	1	0.01121290	0
2	Effects	Treatment	strong	0	trandolapril	pubchem	5484727	antinatriuresis	Disease	ols_doid				9461237	in vivo	1	1	0.01121290	0
1	Mechanisms	Increase	medium	1	enalapril	pubchem	5388962	angiotension II	Gene	uniprot				11867945	clinical	1	1	0.01117477	0
2	Effects	Receive	weak	0	lisinopril	pubchem	5362119	hypertensives	Disease	ols_doid				12714865	clinical	1	1	0.01117477	0
2	Effects	Induce	medium	0	captopril	pubchem	44093	edematogenic	Disease	ols_doid				15498505	in vivo	1	1	0.01117477	0
3	Co-prescription	Cooccurrence	weak	0	enalapril	pubchem	5388962	SRL	Chemical	pubchem				21393611	clinical	1	2	0.01117477	0
2	Effects	Ameliorate	medium	0	enalapril	pubchem	5388962	DN	Disease	ols_doid				33275985	in vivo	1	1	0.01117477	0
3	Co-prescription	Cooccurrence	weak	0	enalapril	pubchem	5388962	CAP	Chemical	pubchem				8793612	clinical	1	1	0.01117477	0
2	Effects	Patient	weak	0	captopril	pubchem	44093	EH	Disease	ols_doid				11523414; 15975304; 232084; 30865228; 6752559; 8866628	clinical; in vitro; clinical; in vivo; in vitro; in vivo	6	6	0.01117414	0
2	Effects	Induce	medium	0	zofenopril	pubchem	92400	cardiotoxicity	Disease	ols_doid				11230997; 40884746	in vitro; in vivo; in vivo	2	2	0.01117003	0
3	Co-prescription	Coadministered_with	strong	0	enalapril	pubchem	5388962	99Tc-HSA	Chemical	pubchem				10367936	in vivo	1	2	0.01113913	0
2	Effects	Treatment	strong	1	captopril	pubchem	44093	RCI	Disease	ols_doid				26305295	in vivo	1	1	0.01113913	0
1	Mechanisms	Inhibit	strong	0	captopril	pubchem	44093	neutral endopeptidase 24.11 ("enkephalinase")-	Gene	uniprot				4047398	in vitro; in vivo	1	1	0.01113913	0
1	Mechanisms	Inhibit	strong	0	benazepril	pubchem	5362124	44MAPK	Gene	uniprot				15934302	in vivo	1	1	0.01106632	0
1	Mechanisms	Lower	medium	0	Lisinopril	pubchem	5362119	αSMA	Gene	uniprot				40454360	in vitro; in vivo	1	1	0.01106413	0
2	Effects	Attenuate	medium	0	Captopril	pubchem	44093	endothelaemia	Disease	ols_doid				9706992	in vivo	1	1	0.01106413	0
2	Effects	Induce	medium	0	enalapril	pubchem	5388962	MI	Disease	ols_doid				15704068; 25823534; 30738210; 41233850	in vivo	4	4	0.01103993	0
2	Effects	Treatment	strong	1	Captopril	pubchem	44093	ob	Disease	ols_doid				18450963	in vitro; in vivo	1	1	0.01099446	0
2	Effects	Treatment	strong	0	captopril	pubchem	44093	cardiotoxic	Disease	ols_doid				24709159	in vivo	1	1	0.01099446	0
1	Mechanisms	Inhibit	strong	0	lisinopril	pubchem	5362119	rhACE2	Gene	uniprot				39837966	in vitro; in vivo	1	1	0.01099446	0
1	Mechanisms	Inhibit	strong	0	captopril	pubchem	44093	Factor XIIf-mediated	Gene	uniprot				6098010	in vivo	1	1	0.01099446	0
2	Effects	Treatment	strong	0	quinapril	pubchem	54892	infarcted hearts	Disease	ols_doid				8720418	in vivo	1	1	0.01099446	0
2	Effects	Patient	weak	0	enalapril	pubchem	5388962	BPH	Disease	ols_doid				23987161; 33840085	clinical	2	2	0.01099273	0
2	Effects	Patient	weak	0	enalapril	pubchem	5388962	METS	Disease	ols_doid				12939852	clinical	1	1	0.01095566	0
2	Effects	Receive	weak	0	lisinopril	pubchem	5362119	DME	Disease	ols_doid				15536018	clinical	1	1	0.01095566	0
3	Co-prescription	Cooccurrence	weak	0	lisinopril	pubchem	5362119	Lopril H	Chemical	pubchem				18039200	clinical	1	1	0.01095566	0
2	Effects	Reduce	medium	1	Enalapril	pubchem	5388962	xerogenic	Disease	ols_doid				25689395	clinical	1	1	0.01095566	0
3	Co-prescription	Cooccurrence	weak	0	perindopril	pubchem	107807	ACE-inhibitor	Chemical	pubchem				36052684	clinical	1	1	0.01095566	0
2	Effects	Reduce	medium	0	Ramipril	pubchem	5362129	arthritic	Disease	ols_doid				37543980	in vivo	1	1	0.01095566	0
3	Co-prescription	Cooccurrence	weak	0	captopril	pubchem	44093	hydralazine (HCl	Chemical	pubchem				6391187	in vivo	1	1	0.01095566	0
2	Effects	Therapy	medium	0	captopril	pubchem	44093	infarctions	Disease	ols_doid				7759729	in vivo	1	1	0.01095566	0
2	Effects	Occur	weak	0	captopril	pubchem	44093	MI	Disease	ols_doid				7771560	in vitro; in vivo	1	1	0.01095566	0
1	Mechanisms	Improve	medium	0	ramipril	pubchem	5362129	sarcoplasmic reticulum (SR) CaATPase	Gene	uniprot				9990539	in vitro; in vivo	1	1	0.01095566	0
3	Co-prescription	Coadministered_with	strong	0	enalapril	pubchem	5388962	AEDs	Chemical	pubchem				22107891	in vivo	1	1	0.01092353	0
2	Effects	Treatment	strong	0	trandolapril	pubchem	5484727	hypoxic	Disease	ols_doid				8909991	in vivo	1	1	0.01092353	0
1	Mechanisms	Suppress	strong	0	captopril	pubchem	44093	kininogen-deficient	Gene	uniprot				8938667	in vivo	1	1	0.01092353	0
2	Effects	Treatment	strong	0	benazepril	pubchem	5362124	MsPGN	Disease	ols_doid				12584830	clinical	1	1	0.01085351	0
2	Effects	Treatment	strong	0	cilazapril	pubchem	56330	nephritic	Disease	ols_doid				15894838	in vivo	1	1	0.01085351	0
1	Mechanisms	Inhibit	strong	0	perindopril	pubchem	107807	(2	Gene	uniprot				16502511	in vitro; in vivo	1	1	0.01085351	0
2	Effects	Treatment	strong	0	Captopril	pubchem	44093	myotrauma	Disease	ols_doid				21632844	in vitro; in vivo	1	1	0.01085351	0
2	Effects	Induce	medium	0	captopril	pubchem	44093	HF	Disease	ols_doid				1636762	in vivo	1	1	0.01084929	0
2	Effects	Therapy	medium	0	lisinopril	pubchem	5362119	T2DN	Disease	ols_doid				21228113	in vivo	1	1	0.01084929	0
1	Mechanisms	Improve	medium	0	captopril	pubchem	44093	ARBs	Gene	uniprot				26709600	in vitro	1	1	0.01084929	0
2	Effects	Reverse	strong	0	captopril	pubchem	44093	HAPE	Disease	ols_doid				14521760	clinical	1	1	0.01078438	0
1	Mechanisms	Inhibit	strong	0	ramipril	pubchem	5362129	NPY-LI	Gene	uniprot				8205743	clinical	1	1	0.01078438	0
1	Mechanisms	Antagonize	strong	0	enalapril	pubchem	5388962	AT1rec	Gene	uniprot				8569216	in vivo	1	1	0.01078438	0
2	Effects	Reduce	medium	0	captopril	pubchem	44093	amnesiogenic	Disease	ols_doid				2138337	in vivo	1	1	0.01074497	0
1	Mechanisms	Control	medium	0	enalapril	pubchem	5388962	ApoE-paricalcitol	Gene	uniprot				25037058	in vivo	1	1	0.01074497	0
2	Effects	Develop	weak	0	Enalapril	pubchem	5388962	Frailty	Disease	ols_doid				30256910	in vivo	1	1	0.01074497	0
2	Effects	Effect	weak	0	perindopril	pubchem	107807	cardiotoxicity	Disease	ols_doid				34878093	in vivo	1	1	0.01074497	0
3	Co-prescription	Cooccurrence	weak	0	captopril	pubchem	44093	NE-induced	Chemical	pubchem				8859936	in vivo	1	2	0.01074497	0
1	Mechanisms	Block	strong	0	Perindopril	pubchem	107807	ACEI-3d	Gene	uniprot				24830442	in vivo	1	1	0.01071612	0
2	Effects	Treatment	strong	0	enalapril	pubchem	5388962	frailty	Disease	ols_doid				39019387	in vivo	1	1	0.01071612	0
2	Effects	Treatment	strong	1	fosinopril	pubchem	9601226	LVH	Disease	ols_doid				7743628	in vivo	1	1	0.01071612	0
2	Effects	Patient	weak	0	ramipril	pubchem	5362129	IgAN	Disease	ols_doid				11506246; 19628647	clinical	2	2	0.01065449	0
2	Effects	Patient	weak	0	enalapril	pubchem	5388962	LVD	Disease	ols_doid				8579032; 9141377	clinical	2	2	0.01065449	0
1	Mechanisms	Inhibit	strong	0	ramipril	pubchem	5362129	B2-kinin receptor	Gene	uniprot				25261879	in vivo	1	1	0.01064872	0
2	Effects	Attenuate	medium	0	lisinopril	pubchem	5362119	UUO	Disease	ols_doid				15499219	in vivo	1	1	0.01064264	0
1	Mechanisms	Enhance	medium	0	Imidapril	pubchem	5464343	AT1aKO	Gene	uniprot				18086946	in vivo	1	1	0.01064264	0
2	Effects	Attenuate	medium	0	enalapril	pubchem	5388962	hydronephrotic	Disease	ols_doid				19536436	in vivo	1	1	0.01064264	0
1	Mechanisms	Restore	medium	0	ramipril	pubchem	5362129	mNADP-ICDH	Gene	uniprot				23079082	in vitro; in vivo	1	1	0.01064264	0
2	Effects	Medicate	medium	1	captopril	pubchem	44093	CAF	Disease	ols_doid				26456162	clinical	1	1	0.01064264	0
2	Effects	Decrease	medium	0	ramipril	pubchem	5362129	kinkeliba	Disease	ols_doid				29311704	clinical	1	1	0.01064264	0
1	Mechanisms	Attenuate	medium	0	enalapril	pubchem	5388962	SMemb	Gene	uniprot				7481069	in vivo	1	1	0.01064264	0
3	Co-prescription	Coadministered_with	strong	0	perindopril	pubchem	107807	HT	Chemical	pubchem				10703873; 25902655	clinical	2	2	0.01059905	0
3	Co-prescription	Coadministered_with	strong	0	quinapril	pubchem	54892	fibrate	Chemical	pubchem				19349522	in vitro	1	1	0.01058217	0
1	Mechanisms	Potentiate	strong	0	Captopril	pubchem	44093	trimucase II-induced	Gene	uniprot				2466673	in vitro; in vivo	1	1	0.01058217	0
1	Mechanisms	Inhibit	strong	0	SQ 14,225	pubchem	44093	kallikreinkinin	Gene	uniprot				6177851	in vivo	1	1	0.01058217	0
3	Co-prescription	Coadministered_with	strong	0	quinapril	pubchem	54892	N omega Nitro-L-arginine	Chemical	pubchem				9105652	in vitro; in vivo	1	1	0.01058217	0
2	Effects	Prevent	strong	0	cilazapril	pubchem	56330	LVH	Disease	ols_doid				9175566	clinical	1	1	0.01058217	0
2	Effects	Treatment	strong	0	captopril	pubchem	44093	AAC	Disease	ols_doid				26141756; 8717433	in vitro; in vivo; in vivo	2	2	0.01054579	0
3	Co-prescription	Cooccurrence	weak	0	enalaprilat	pubchem	5462501	Bay K 4866	Chemical	pubchem				10588485	in vivo	1	1	0.01054224	0
2	Effects	Therapy	medium	0	Vasotec	pubchem	5388961	MJP	Disease	ols_doid				11861128	clinical; in vivo	1	1	0.01054224	0
2	Effects	Decrease	medium	0	lisinopril	pubchem	5362119	HF	Disease	ols_doid				16651474	clinical	1	1	0.01054224	0
1	Mechanisms	Reduce	medium	0	captopril	pubchem	44093	AT1aWT	Gene	uniprot				17122330	in vivo	1	1	0.01054224	0
2	Effects	Therapy	medium	1	enalapril	pubchem	5388962	DN	Disease	ols_doid				33275985	in vivo	1	1	0.01054224	0
3	Co-prescription	Coadministered_with	strong	0	enalapril	pubchem	5388962	lozartan	Chemical	pubchem				18488903	in vivo	1	1	0.01051644	0
3	Co-prescription	Coadministered_with	strong	0	monopril	pubchem	23681451	heparin	Chemical	pubchem				26492775	clinical	1	2	0.01051644	0
2	Effects	Attenuate	medium	0	ramipril	pubchem	5362129	MI	Disease	ols_doid				11717612; 16754275; 18627293	clinical; in vivo	3	3	0.01049970	0
2	Effects	Treatment	strong	0	captopril	pubchem	44093	hypertriglyceridemic	Disease	ols_doid				15864743	in vitro; in vivo	1	1	0.01045153	0
1	Mechanisms	Activate	strong	0	enalapril	pubchem	5388962	IKKαβ	Gene	uniprot				21377515	in vivo	1	1	0.01045153	0
2	Effects	Ameliorate	medium	0	captopril	pubchem	44093	microalbuminuria	Disease	ols_doid				1292245	in vivo	1	1	0.01044371	0
2	Effects	Reduce	medium	0	benazepril	pubchem	5362124	hyperthyroid	Disease	ols_doid				21545815	in vitro; in vivo	1	1	0.01044371	0
2	Effects	Decrease	medium	0	captopril	pubchem	44093	hydronephrotic	Disease	ols_doid				9751390	clinical	1	1	0.01044371	0
1	Mechanisms	Decrease	medium	0	ramipril	pubchem	5362129	hsCRP	Gene	uniprot				19211665; 20470283; 30045336	clinical	3	3	0.01043016	0
2	Effects	Patient	weak	0	perindopril	pubchem	107807	EH	Disease	ols_doid				10923530; 11798658; 18219959; 23819344	clinical	4	4	0.01037487	0
2	Effects	Improve	medium	0	captopril	pubchem	44093	microalbuminuria	Disease	ols_doid				10947200	clinical	1	1	0.01034701	0
2	Effects	Effect	weak	0	trandolapril	pubchem	5484727	ISH	Disease	ols_doid				19422278	clinical	1	1	0.01034701	0
2	Effects	Induce	medium	0	captopril	pubchem	44093	diabetics.	Disease	ols_doid				2493897	clinical	1	1	0.01034701	0
2	Effects	Effect	weak	0	enalapril	pubchem	5388962	hypertriglyceridemic	Disease	ols_doid				8722435	clinical	1	1	0.01034701	0
2	Effects	Treatment	strong	1	captopril	pubchem	44093	alcoholics	Disease	ols_doid				18949179	clinical	1	1	0.01032407	0
3	Co-prescription	Coadministered_with	strong	0	Captopril	pubchem	44093	beta-adrenergic blocking	Chemical	pubchem				399093	clinical	1	2	0.01032407	0
1	Mechanisms	Inhibit	strong	1	lisinopril	pubchem	5362119	kallikrein-kinin-prostaglandin	Gene	uniprot				1333254	in vitro; in vivo	1	1	0.01026150	0
2	Effects	Decrease	medium	0	Enalapril	pubchem	5388962	UUO	Disease	ols_doid				19349682; 7577406	in vivo	2	2	0.01025988	0
3	Co-prescription	Coadministered_with	strong	0	lisinopril	pubchem	5362119	receptor antagonist	Chemical	pubchem				10423659	clinical	1	1	0.01019968	0
1	Mechanisms	Inhibit	strong	0	captopril	pubchem	44093	gluzincins	Gene	uniprot				11067854	in vitro	1	1	0.01019968	0
2	Effects	Treatment	strong	0	enalaprilat	pubchem	5462501	infarcted	Disease	ols_doid				12897822	in vitro; in vivo	1	1	0.01019968	0
2	Effects	Treatment	strong	0	enalapril	pubchem	5388962	JGA	Disease	ols_doid				2159503	in vitro; in vivo	1	1	0.01019968	0
2	Effects	Prevent	strong	0	perindopril	pubchem	107807	dyslipdemia	Disease	ols_doid				22653691	in vivo	1	1	0.01019968	0
2	Effects	Treatment	strong	0	lisinopril	pubchem	5362119	MCI	Disease	ols_doid				32761160	clinical	1	1	0.01019968	0
3	Co-prescription	Coadministered_with	strong	0	lisinopril	pubchem	5362119	hydroclorothiazide	Chemical	pubchem				9385475	clinical	1	1	0.01019968	0
2	Effects	Therapy	medium	0	captopril	pubchem	44093	MI	Disease	ols_doid				7923656; 8204282	clinical	2	2	0.01018444	0
1	Mechanisms	Decrease	medium	0	fosinopril	pubchem	9601226	cVCAM-1	Gene	uniprot				10090351	clinical	1	1	0.01015888	0
2	Effects	Reduce	medium	0	cilazapril	pubchem	56330	EDN	Disease	ols_doid				10398211	in vivo	1	1	0.01015888	0
1	Mechanisms	Reduce	medium	0	captopril	pubchem	44093	GH-treated	Gene	uniprot				10412858	in vivo	1	1	0.01015888	0
2	Effects	Reduce	medium	0	Captopril	pubchem	44093	triglyceridemia	Disease	ols_doid				14624398	in vitro; in vivo	1	1	0.01015888	0
2	Effects	Receive	weak	0	ramipril	pubchem	5362129	SX	Disease	ols_doid				14699004	clinical	1	1	0.01015888	0
2	Effects	Reduce	medium	0	Trandolapril	pubchem	5484727	VPB	Disease	ols_doid				7545556	in vivo	1	1	0.01015888	0
3	Co-prescription	Cooccurrence	weak	0	Captopril	pubchem	44093	cholesterols	Chemical	pubchem				7752642	in vitro; in vivo	1	1	0.01015888	0
2	Effects	Patient	weak	0	fosinopril	pubchem	9601226	AMI	Disease	ols_doid				9366281	clinical	1	1	0.01015888	0
2	Effects	Block	medium	0	captopril	pubchem	44093	CSD	Disease	ols_doid				9508845	in vitro; in vivo	1	1	0.01015888	0
2	Effects	Treatment	strong	1	enalapril	pubchem	5388962	hyperkalemia	Disease	ols_doid				23915518	clinical	1	1	0.01013861	0
1	Mechanisms	Block	strong	0	captopril	pubchem	44093	irET-1	Gene	uniprot				8950071	clinical; in vitro	1	1	0.01013861	0
3	Co-prescription	Coadministered_with	strong	0	cilazapril	pubchem	56330	calcium channel	Chemical	pubchem				12135327; 12150723	in vivo	2	2	0.01008948	0
3	Co-prescription	Coadministered_with	strong	0	lisinopril	pubchem	5362119	diuretics	Chemical	pubchem				2132302	clinical	1	1	0.01007826	0
2	Effects	Protect	strong	0	enalaprilat	pubchem	5462501	stunned	Disease	ols_doid				9774192	in vitro; in vivo	1	1	0.01007826	0
2	Effects	Therapy	medium	0	temocapril	pubchem	443874	MI	Disease	ols_doid				12490614	in vitro; in vivo	1	1	0.01006736	0
2	Effects	Patient	weak	0	fosinopril	pubchem	9601226	microalbuminuria	Disease	ols_doid				12460699; 16634995	clinical	2	2	0.01003684	0
3	Co-prescription	Coadministered_with	strong	0	lisinopril	pubchem	5362119	STZ-SS	Chemical	pubchem				35767209	in vivo	1	1	0.01001862	0
2	Effects	Improve	medium	0	perindopril	pubchem	107807	EH	Disease	ols_doid				10923530	clinical	1	1	0.00997747	0
2	Effects	Patient	weak	1	benazepril	pubchem	5362124	LVH	Disease	ols_doid				12484510	clinical	1	1	0.00997747	0
3	Co-prescription	Cooccurrence	weak	0	perindopril	pubchem	107807	CAP	Chemical	pubchem				15496307	in vivo	1	2	0.00997747	0
2	Effects	Patient	weak	0	captopril	pubchem	44093	WRF	Disease	ols_doid				16928807	clinical	1	1	0.00997747	0
2	Effects	Decrease	medium	0	captopril	pubchem	44093	cardiotoxicity	Disease	ols_doid				19467331	in vivo	1	1	0.00997747	0
2	Effects	Induce	medium	1	enalapril	pubchem	5388962	PF	Disease	ols_doid				22129820	in vivo	1	1	0.00997747	0
2	Effects	Therapy	medium	0	Captopril	pubchem	44093	CRCLM	Disease	ols_doid				24442969	in vitro; in vivo	1	1	0.00997747	0
2	Effects	Induce	medium	0	Trandolapril	pubchem	5484727	oedemas	Disease	ols_doid				2459935	in vivo	1	1	0.00997747	0
2	Effects	Develop	weak	0	captopril	pubchem	44093	MF	Disease	ols_doid				29971909	in vitro; in vivo	1	1	0.00997747	0
1	Mechanisms	Enhance	medium	0	enalaprilat	pubchem	5462501	ACEIs	Gene	uniprot				8092321	in vitro; in vivo	1	1	0.00997747	0
2	Effects	Improve	medium	0	captopril	pubchem	44093	APE	Disease	ols_doid				8673775	clinical	1	1	0.00997747	0
1	Mechanisms	Antagonize	strong	0	captopril	pubchem	44093	B(2)(+/+)	Gene	uniprot				10882392	in vivo	1	1	0.00995969	0
2	Effects	Treatment	strong	0	Lisinopril	pubchem	5362119	hyperkalemia	Disease	ols_doid				15253477	clinical	1	1	0.00995969	0
3	Co-prescription	Coadministered_with	strong	0	temocapril	pubchem	443874	Izumo	Chemical	pubchem				15302988	in vivo	1	1	0.00995969	0
2	Effects	Treatment	strong	0	perindopril	pubchem	107807	MVPF	Disease	ols_doid				38493697	in vivo	1	1	0.00995969	0
3	Co-prescription	Coadministered_with	strong	0	Ramipril	pubchem	5362129	angiotensin-converting enzyme inhibitors	Chemical	pubchem				19301691; 36414316	clinical	2	2	0.00994603	0
2	Effects	Prevent	strong	0	enalapril	pubchem	5388962	NHL	Disease	ols_doid				36585130	clinical	1	1	0.00990145	0
1	Mechanisms	Inhibit	strong	0	Enalapril	pubchem	5388962	angiotensin receptor/neprilysin inhibitors	Gene	uniprot				38134075	clinical	1	1	0.00990145	0
2	Effects	Patient	weak	0	trandolapril	pubchem	5484727	AMI	Disease	ols_doid				11835037; 14643272; 9222948; 9534100	clinical	4	4	0.00989787	0
2	Effects	Induce	medium	0	enalapril	pubchem	5388962	hyperinsulinaemic	Disease	ols_doid				9072423; 9072425	in vivo	2	2	0.00989346	0
3	Co-prescription	Adjunctive	medium	0	ramipril	pubchem	5362129	Pycnogenol	Chemical	pubchem				20097689	clinical	1	1	0.00988918	0
2	Effects	Reduce	medium	0	enalapril	pubchem	5388962	MCI	Disease	ols_doid				22203459	clinical	1	1	0.00988918	0
2	Effects	Treatment	strong	0	ramipril	pubchem	5362129	TPU	Disease	ols_doid				16467658	clinical	1	1	0.00984388	0
1	Mechanisms	Inhibit	strong	0	enalaprilat	pubchem	5462501	oatp1-expressing	Gene	uniprot				9765319	in vitro; in vivo	1	1	0.00984388	0
2	Effects	Patient	weak	0	zofenopril	pubchem	92400	LVD	Disease	ols_doid				22707187; 27708111; 28195948	clinical	3	3	0.00984346	0
2	Effects	Decrease	medium	0	enalapril	pubchem	5388962	TEMI	Disease	ols_doid				11465647	clinical	1	1	0.00980243	0
2	Effects	Patient	weak	0	enalapril	pubchem	5388962	ALVD	Disease	ols_doid				12106937	clinical	1	1	0.00980243	0
2	Effects	Patient	weak	0	lisinopril	pubchem	5362119	HT	Disease	ols_doid				17315307	clinical	1	1	0.00980243	0
3	Co-prescription	Cooccurrence	weak	0	captopril	pubchem	44093	DX-600	Chemical	pubchem				28758595	in vitro	1	1	0.00980243	0
3	Co-prescription	Cooccurrence	weak	0	ramipril	pubchem	5362129	RYGB	Chemical	pubchem				35222262	in vivo	1	1	0.00980243	0
3	Co-prescription	Cooccurrence	weak	0	captopril	pubchem	44093	Nx	Chemical	pubchem				6360880	in vivo	1	2	0.00980243	0
2	Effects	Suppress	medium	1	enalapril	pubchem	5388962	SAH	Disease	ols_doid				9542720	in vitro; in vivo	1	1	0.00980243	0
3	Co-prescription	Coadministered_with	strong	0	temocapril	pubchem	443874	alpha(1)-adrenergic antagonism	Chemical	pubchem				15302988	in vivo	1	1	0.00978698	0
2	Effects	Patient	weak	0	zofenopril	pubchem	92400	MI	Disease	ols_doid				12514658; 17307427	clinical	2	2	0.00975411	0
2	Effects	Deteriorate	strong	0	enalapril	pubchem	5388962	macroalbuminuric	Disease	ols_doid				10652036	clinical	1	1	0.00973073	0
2	Effects	Treatment	strong	0	captopril	pubchem	44093	DN	Disease	ols_doid				26041444	in vivo	1	1	0.00973073	0
1	Mechanisms	Reduce	medium	1	captopril	pubchem	44093	AIIk	Gene	uniprot				11774115	in vivo	1	1	0.00971719	0
1	Mechanisms	Attenuate	medium	0	perindopril	pubchem	107807	nNOS-immunoreactivity	Gene	uniprot				15572274	in vitro; in vivo	1	1	0.00971719	0
2	Effects	Attenuate	medium	0	captopril	pubchem	44093	HFpEF	Disease	ols_doid				29620605	in vivo	1	1	0.00971719	0
1	Mechanisms	Activate	strong	0	enalaprilat	pubchem	5462501	rennin-angiotensin	Gene	uniprot				16650303	in vivo	1	1	0.00967513	0
2	Effects	Prevent	strong	0	captopril	pubchem	44093	Mcwi	Disease	ols_doid				17204904	in vivo	1	1	0.00967513	0
1	Mechanisms	Inhibit	strong	0	captopril	pubchem	44093	irAng II	Gene	uniprot				2209711	in vitro; in vivo	1	1	0.00967513	0
2	Effects	Treatment	strong	0	ramipril	pubchem	5362129	dysglycemia	Disease	ols_doid				38828542	clinical	1	1	0.00967513	0
2	Effects	Treatment	strong	0	ramipril	pubchem	5362129	AMI	Disease	ols_doid				1725016; 9825192	clinical	2	2	0.00967102	0
2	Effects	Reduce	medium	0	ramipril	pubchem	5362129	hypertrophied	Disease	ols_doid				12419938	in vitro; in vivo	1	1	0.00963342	0
2	Effects	Drug	weak	0	ramipril	pubchem	5362129	LVH	Disease	ols_doid				19770395	clinical	1	1	0.00963342	0
2	Effects	Induce	medium	0	ramipril	pubchem	5362129	AKI	Disease	ols_doid				33155993	in vivo	1	1	0.00963342	0
2	Effects	Decrease	medium	0	enalapril	pubchem	5388962	HF	Disease	ols_doid				33530704	clinical	1	1	0.00963342	0
2	Effects	Induce	medium	0	Captopril	pubchem	44093	Hyperlipidemic	Disease	ols_doid				35770402	in vivo	1	1	0.00963342	0
2	Effects	Therapy	medium	0	Trandolapril	pubchem	5484727	MI	Disease	ols_doid				8166055	clinical	1	1	0.00963342	0
2	Effects	Reduce	medium	0	enalaprilat	pubchem	5462501	LVH	Disease	ols_doid				8384939	in vitro; in vivo	1	1	0.00963342	0
1	Mechanisms	Increase	medium	0	captopril	pubchem	44093	IGF-1-treated	Gene	uniprot				8583784	in vivo	1	1	0.00963342	0
1	Mechanisms	Block	strong	0	lisinopril	pubchem	5362119	AT(2))	Gene	uniprot				12824823	in vitro; in vivo	1	1	0.00962015	0
1	Mechanisms	Inhibit	strong	0	imidapril	pubchem	5464343	carboxylesterase (B-esterase	Gene	uniprot				1642674	in vitro	1	1	0.00962015	0
1	Mechanisms	Activate	strong	0	enalapril	pubchem	5388962	IκB kinase αβ	Gene	uniprot				21377515	in vivo	1	1	0.00962015	0
2	Effects	Treatment	strong	0	ramipril	pubchem	5362129	DCM	Disease	ols_doid				23429699	clinical	1	1	0.00962015	0
1	Mechanisms	Activate	strong	0	enalapril	pubchem	5388962	CES1VAR	Gene	uniprot				26076923	in vitro	1	1	0.00962015	0
3	Co-prescription	Coadministered_with	strong	0	lisinopril	pubchem	5362119	water-soluble	Chemical	pubchem				34363915	in vitro	1	1	0.00962015	0
2	Effects	Prevent	strong	1	Perindopril	pubchem	107807	uraemia	Disease	ols_doid				9101586	in vivo	1	1	0.00962015	0
1	Mechanisms	Inhibit	strong	0	enalapril	pubchem	5388962	AT2)	Gene	uniprot				9336375	in vivo	1	1	0.00962015	0
2	Effects	Therapy	medium	0	lisinopril	pubchem	5362119	DN	Disease	ols_doid				11772908; 34282598	clinical	2	2	0.00961864	0
2	Effects	Reduce	medium	0	Ramipril	pubchem	5362129	PAD	Disease	ols_doid				14683738; 18561523	clinical	2	2	0.00961864	0
2	Effects	Improve	medium	0	enalapril	pubchem	5388962	HFrEF	Disease	ols_doid				28330649; 34591356	clinical	2	2	0.00961864	0
2	Effects	Prevent	strong	0	captopril	pubchem	44093	HF	Disease	ols_doid				19057517	in vivo	1	1	0.00956580	0
3	Co-prescription	Coadministered_with	strong	0	zofenopril	pubchem	92400	AEDs	Chemical	pubchem				22107891	in vivo	1	1	0.00956580	0
2	Effects	Treatment	strong	0	ramipril	pubchem	5362129	hypertensives.	Disease	ols_doid				23178512	clinical; in vitro	1	1	0.00956580	0
2	Effects	Induce	medium	0	fosinopril	pubchem	9601226	UUO	Disease	ols_doid				36357407	in vivo	1	1	0.00955109	0
2	Effects	Treatment	strong	0	perindopril	pubchem	107807	albuminuric	Disease	ols_doid				11856772	in vivo	1	1	0.00951206	0
3	Co-prescription	Coadministered_with	strong	0	trandolapril	pubchem	5484727	glucose tolerance	Chemical	pubchem				17130190	clinical	1	1	0.00951206	0
1	Mechanisms	Inhibit	strong	0	captopril	pubchem	44093	ANG IIir	Gene	uniprot				2438481	in vitro; in vivo	1	1	0.00951206	0
1	Mechanisms	Activate	strong	0	captopril	pubchem	44093	ACEIs	Gene	uniprot				30825199	in vitro	1	1	0.00951206	0
1	Mechanisms	Activate	strong	0	enalapril	pubchem	5388962	ACEIs	Gene	uniprot				30825199	in vitro	1	1	0.00951206	0
3	Co-prescription	Coadministered_with	strong	0	trandolapril	pubchem	5484727	c-AUCB	Chemical	pubchem				31177795	in vivo	1	1	0.00951206	0
3	Co-prescription	Coadministered_with	strong	0	enalapril	pubchem	5388962	DOCA-salt	Chemical	pubchem				34020248	in vivo	1	1	0.00951206	0
2	Effects	Protect	strong	1	captopril	pubchem	44093	ARF	Disease	ols_doid				3513208	in vivo	1	1	0.00951206	0
2	Effects	Patient	weak	0	benazepril	pubchem	5362124	DN	Disease	ols_doid				17879527; 18543495	clinical	2	2	0.00948688	0
2	Effects	Patient	weak	0	lisinopril	pubchem	5362119	hypertensives	Disease	ols_doid				2442561; 28155333	clinical	2	2	0.00948688	0
2	Effects	Patient	weak	0	fosinopril	pubchem	9601226	CCF	Disease	ols_doid				15532380	clinical	1	1	0.00947015	0
1	Mechanisms	Decrease	medium	0	captopril	pubchem	44093	LVVH7	Gene	uniprot				17097762	in vitro; in vivo	1	1	0.00947015	0
2	Effects	Improve	medium	1	enalapril	pubchem	5388962	HFPEF	Disease	ols_doid				20516425	clinical	1	1	0.00947015	0
1	Mechanisms	Reduce	medium	0	Enalapril	pubchem	5388962	Na(+) /K(+) -ATPase	Gene	uniprot				23733546	in vivo	1	1	0.00947015	0
3	Co-prescription	Cooccurrence	weak	0	captopril	pubchem	44093	PTX	Chemical	pubchem				31489650	clinical	1	1	0.00947015	0
2	Effects	Effect	weak	0	captopril	pubchem	44093	vegetans	Disease	ols_doid				8169014	in vitro	1	1	0.00947015	0
2	Effects	Effect	weak	0	benazepril	pubchem	5362124	microalbuminuria	Disease	ols_doid				8873695	clinical	1	1	0.00947015	0
1	Mechanisms	Inhibit	strong	0	captopril	pubchem	44093	COX-2expression	Gene	uniprot				10194467	in vivo	1	1	0.00945892	0
2	Effects	Prevent	strong	0	fosinopril	pubchem	9601226	microalbuminuria	Disease	ols_doid				10980214	clinical	1	1	0.00945892	0
3	Co-prescription	Coadministered_with	strong	0	lisinopril	pubchem	5362119	lipid	Chemical	pubchem				2843341	clinical	1	1	0.00945892	0
1	Mechanisms	Inhibit	strong	1	Enalapril	pubchem	5388962	muscarinic or NPY receptor	Gene	uniprot				8016291	in vitro; in vivo	1	1	0.00945892	0
1	Mechanisms	Block	strong	0	quinapril	pubchem	54892	mRen2	Gene	uniprot				8847862	in vivo	1	1	0.00945892	0
2	Effects	Reduce	medium	0	perindopril	pubchem	107807	microalbuminuria	Disease	ols_doid				2185055; 2281920	clinical	2	2	0.00942234	0
3	Co-prescription	Coadministered_with	strong	0	perindopril	pubchem	107807	diuretic.	Chemical	pubchem				2657055	clinical	1	1	0.00940637	0
3	Co-prescription	Coadministered_with	strong	0	enalapril	pubchem	5388962	lipid	Chemical	pubchem				2843341	clinical	1	1	0.00940637	0
2	Effects	Prevent	strong	0	enalaprilat	pubchem	5462501	LVH	Disease	ols_doid				9532814	in vivo	1	1	0.00940637	0
1	Mechanisms	Reduce	medium	0	captopril	pubchem	44093	hBNP-li	Gene	uniprot				1327628	clinical	1	1	0.00939056	0
2	Effects	Therapy	medium	0	quinapril	pubchem	54892	HF	Disease	ols_doid				20601374	in vivo	1	1	0.00939056	0
1	Mechanisms	Improve	medium	0	lisinopril	pubchem	5362119	ACEIs	Gene	uniprot				26709600	in vitro	1	1	0.00939056	0
2	Effects	Therapy	medium	0	benazepril	pubchem	5362124	microalbuminuria	Disease	ols_doid				34260595	clinical	1	1	0.00939056	0
3	Co-prescription	Cooccurrence	weak	0	enalapril	pubchem	5388962	ACE inhibitors	Chemical	pubchem				7921610; 8915981	in vitro; in vivo; in vivo	2	2	0.00935868	0
2	Effects	Effect	weak	0	captopril	pubchem	44093	infarcted	Disease	ols_doid				8531099; 9567332	in vivo	2	2	0.00935868	0
1	Mechanisms	Block	strong	0	quinapril	pubchem	54892	glycosylated haemoglobin	Gene	uniprot				10095796	clinical	1	1	0.00935440	0
3	Co-prescription	Coadministered_with	strong	0	Captopril	pubchem	44093	Losartan-induced	Chemical	pubchem				22580236	in vivo	1	1	0.00935440	0
1	Mechanisms	Control	medium	0	captopril	pubchem	44093	MHCV3	Gene	uniprot				10779052	in vivo	1	1	0.00931231	0
2	Effects	Patient	weak	1	ramipril	pubchem	5362129	LVH	Disease	ols_doid				11581138	clinical	1	1	0.00931231	0
1	Mechanisms	Improve	medium	0	ramipril	pubchem	5362129	peroxisome proliferators-activated receptorgamma	Gene	uniprot				19008718	clinical	1	1	0.00931231	0
2	Effects	Effect	weak	0	captopril	pubchem	44093	nephritic	Disease	ols_doid				2100707	in vivo	1	1	0.00931231	0
2	Effects	Induce	medium	0	perindopril	pubchem	107807	DN	Disease	ols_doid				23928803	in vivo	1	1	0.00931231	0
1	Mechanisms	Decrease	medium	0	captopril	pubchem	44093	TNF-ɑ	Gene	uniprot				34857899	in vivo	1	1	0.00931231	0
2	Effects	Induce	medium	0	lisinopril	pubchem	5362119	hyperinsulinaemic	Disease	ols_doid				9072423	in vivo	1	1	0.00931231	0
2	Effects	Effect	weak	0	ramipril	pubchem	5362129	DN	Disease	ols_doid				9503815	clinical	1	1	0.00931231	0
1	Mechanisms	Inhibit	strong	0	captopril	pubchem	44093	SHHF	Gene	uniprot				10069682	in vivo	1	1	0.00930301	0
3	Co-prescription	Coadministered_with	strong	0	enalapril	pubchem	5388962	BH(4)	Chemical	pubchem				15197102	in vivo	1	2	0.00930301	0
2	Effects	Prevent	strong	0	captopril	pubchem	44093	AMI	Disease	ols_doid				1626500	clinical	1	1	0.00930301	0
3	Co-prescription	Coadministered_with	strong	0	lisinopril	pubchem	5362119	blood urea nitrogen	Chemical	pubchem				19952417	in vitro; in vivo	1	1	0.00925217	0
3	Co-prescription	Coadministered_with	strong	0	ramipril	pubchem	5362129	MDA	Chemical	pubchem				15488877; 21913974	clinical; clinical; in vitro	2	2	0.00924499	0
2	Effects	Reduce	medium	0	enalapril	pubchem	5388962	ALVD	Disease	ols_doid				12106937	clinical	1	1	0.00923535	0
2	Effects	Medicate	medium	0	fosinopril	pubchem	9601226	HF	Disease	ols_doid				32377771	in vivo	1	1	0.00923535	0
1	Mechanisms	Block	strong	0	ramipril	pubchem	5362129	ATIIR2	Gene	uniprot				25713419	in vitro	1	1	0.00920189	0
2	Effects	Therapy	medium	0	imidapril	pubchem	5464343	AMI	Disease	ols_doid				11100000	clinical	1	1	0.00915965	0
3	Co-prescription	Cooccurrence	weak	0	cilazapril	pubchem	56330	ACE-inhibitor	Chemical	pubchem				18930568	clinical	1	2	0.00915965	0
2	Effects	Effect	weak	0	cilazapril	pubchem	56330	antihypertensive	Disease	ols_doid				2468061	in vivo	1	1	0.00915965	0
2	Effects	Patient	weak	0	trandolapril	pubchem	5484727	SIHD	Disease	ols_doid				24727254	clinical	1	1	0.00915965	0
2	Effects	Reduce	medium	1	lisinopril	pubchem	5362119	AFL	Disease	ols_doid				29212812	clinical	1	1	0.00915965	0
2	Effects	Attenuate	medium	0	enalapril	pubchem	5388962	NP	Disease	ols_doid				32804335	in vivo	1	1	0.00915965	0
1	Mechanisms	Decrease	medium	1	lisinopril	pubchem	5362119	miR-34a-5p	Gene	uniprot				34330145	in vivo	1	1	0.00915965	0
1	Mechanisms	Affect	weak	0	Perindopril	pubchem	107807	-	Gene	uniprot				39280311	in vitro; in vivo	1	1	0.00915965	0
2	Effects	Effect	weak	0	benazepril	pubchem	5362124	hypertensives.	Disease	ols_doid				7553405	clinical	1	1	0.00915965	0
3	Co-prescription	Cooccurrence	weak	0	enalapril	pubchem	5388962	ADR-ENA	Chemical	pubchem				7581027	in vivo	1	1	0.00915965	0
2	Effects	Patient	weak	0	lisinopril	pubchem	5362119	coughed	Disease	ols_doid				7706699	clinical	1	1	0.00915965	0
2	Effects	Patient	weak	0	Enalapril	pubchem	5388962	hyperalbuminuria	Disease	ols_doid				7733120	clinical	1	1	0.00915965	0
1	Mechanisms	Reduce	medium	1	enalapril	pubchem	5388962	angiotensine II	Gene	uniprot				7873221	clinical	1	1	0.00915965	0
2	Effects	Reduce	medium	0	Lisinopril	pubchem	5362119	AMI	Disease	ols_doid				7910229	clinical	1	1	0.00915965	0
1	Mechanisms	Induce	medium	0	captopril	pubchem	44093	Bk2r	Gene	uniprot				9488225	in vivo	1	1	0.00915965	0
1	Mechanisms	Inhibit	strong	0	enalapril	pubchem	5388962	AT(2))	Gene	uniprot				20431722	in vitro; in vivo	1	1	0.00910294	0
1	Mechanisms	Stimulate	strong	0	captopril	pubchem	44093	angiotensin I and II (AI	Gene	uniprot				6167515	in vivo	1	1	0.00910294	0
2	Effects	Ameliorate	medium	0	benazepril	pubchem	5362124	UUO	Disease	ols_doid				12080713	in vivo	1	1	0.00908518	0
1	Mechanisms	Induce	medium	0	imidapril	pubchem	5464343	AT1aKO	Gene	uniprot				18086946	in vivo	1	1	0.00908518	0
1	Mechanisms	Stimulate	strong	0	enalaprilat	pubchem	5462501	aIgA1	Gene	uniprot				19397686	in vitro	1	1	0.00905426	0
2	Effects	Patient	weak	0	enalapril	pubchem	5388962	microalbuminuria.	Disease	ols_doid				18721739; 2075903; 9314638	clinical	3	3	0.00905146	0
2	Effects	Decrease	medium	0	Lisinopril	pubchem	5362119	LVH	Disease	ols_doid				10916115	clinical	1	1	0.00901191	0
2	Effects	Effect	weak	0	captopril	pubchem	44093	hypovolaemic	Disease	ols_doid				1467839	in vivo	1	1	0.00901191	0
1	Mechanisms	Reduce	medium	0	imidapril	pubchem	5464343	proang-12	Gene	uniprot				21993212	in vivo	1	1	0.00901191	0
2	Effects	Induce	medium	0	enalapril	pubchem	5388962	MED	Disease	ols_doid				26640794	in vitro; in vivo	1	1	0.00901191	0
2	Effects	Induce	medium	0	fosinopril	pubchem	9601226	HCC	Disease	ols_doid				29859236	in vivo	1	1	0.00901191	0
1	Mechanisms	Reduce	medium	0	Ramipril	pubchem	5362129	Ins2Akita	Gene	uniprot				32913274	in vivo	1	1	0.00901191	0
2	Effects	Decrease	medium	0	perindopril	pubchem	107807	MI	Disease	ols_doid				37029871	clinical	1	1	0.00901191	0
2	Effects	Induce	medium	0	zofenopril	pubchem	92400	cardiotoxicity.MethodologyThirty	Disease	ols_doid				40884746	in vivo	1	1	0.00901191	0
2	Effects	Improve	medium	0	enalapril	pubchem	5388962	LVDD	Disease	ols_doid				8879348	clinical	1	1	0.00901191	0
1	Mechanisms	Control	medium	0	enalapril	pubchem	5388962	mRen2	Gene	uniprot				9336386	in vivo	1	1	0.00901191	0
1	Mechanisms	Inhibit	strong	0	captopril	pubchem	44093	LHRH1-5	Gene	uniprot				3292705	in vitro; in vivo	1	1	0.00900610	0
2	Effects	Block	medium	0	enalapril	pubchem	5388962	LVH	Disease	ols_doid				15274684; 19537590	clinical	2	2	0.00899405	0
3	Co-prescription	Coadministered_with	strong	0	benazepril	pubchem	5362124	enzyme inhibitors	Chemical	pubchem				36414316	clinical	1	1	0.00895845	0
2	Effects	Block	medium	0	imidapril	pubchem	5464343	diuretic	Disease	ols_doid				11549204	clinical	1	1	0.00893982	0
1	Mechanisms	Enhance	medium	0	perindopril	pubchem	107807	ecto-ADPase	Gene	uniprot				12817183	in vitro	1	1	0.00893982	0
1	Mechanisms	Attenuate	medium	0	enalapril	pubchem	5388962	Na(+)-K(+)-ATPase alpha2	Gene	uniprot				18418421	in vitro; in vivo	1	1	0.00893982	0
1	Mechanisms	Inhibit	strong	0	enalapril	pubchem	5388962	Na(+)-K(+)-ATPase	Gene	uniprot				15681692	in vitro; in vivo	1	1	0.00891130	0
3	Co-prescription	Coadministered_with	strong	0	perindopril	pubchem	107807	calcium channel blocker	Chemical	pubchem				18971536	clinical	1	1	0.00891130	0
2	Effects	Induce	medium	0	trandolapril	pubchem	5484727	hypertriglyceridemic	Disease	ols_doid				12670751	in vivo	1	1	0.00886887	0
2	Effects	Therapy	medium	0	Captopril	pubchem	44093	CVMC	Disease	ols_doid				20006601	in vivo	1	1	0.00886887	0
1	Mechanisms	Prevent	medium	1	enalapril	pubchem	5388962	eNOSKO	Gene	uniprot				20042665	in vivo	1	1	0.00886887	0
2	Effects	Receive	weak	0	enalapril	pubchem	5388962	hyperkalemia	Disease	ols_doid				2180849	clinical	1	1	0.00886887	0
2	Effects	Patient	weak	0	enalapril	pubchem	5388962	fraction.	Disease	ols_doid				2195865	clinical	1	1	0.00886887	0
2	Effects	Induce	medium	0	captopril	pubchem	44093	endothelinuria	Disease	ols_doid				25185126	in vivo	1	1	0.00886887	0
1	Mechanisms	Decrease	medium	0	fosinopril	pubchem	9601226	hINR	Gene	uniprot				9607389	clinical	1	1	0.00886887	0
1	Mechanisms	Antagonize	strong	0	enalapril	pubchem	5388962	Ang IIR	Gene	uniprot				1635354	in vivo	1	1	0.00886464	0
1	Mechanisms	Inhibit	strong	0	imidapril	pubchem	5464343	carboxylesterase (CES) 1A	Gene	uniprot				20810539	in vitro	1	1	0.00886464	0
2	Effects	Protect	strong	0	lisinopril	pubchem	5362119	cardiotoxicity	Disease	ols_doid				34339022	in vitro; in vivo	1	1	0.00886464	0
2	Effects	Patient	weak	0	Benazepril	pubchem	5362124	EH	Disease	ols_doid				16045013; 18390891; 7495045	clinical	3	3	0.00884806	0
2	Effects	Treatment	strong	0	zofenopril	pubchem	92400	HBP	Disease	ols_doid				10411363	clinical	1	1	0.00881847	0
3	Co-prescription	Coadministered_with	strong	0	trandolapril	pubchem	5484727	antihypertensive drugs	Chemical	pubchem				11369828	clinical	1	1	0.00881847	0
3	Co-prescription	Coadministered_with	strong	0	captopril	pubchem	44093	DF	Chemical	pubchem				2701893	clinical	1	1	0.00881847	0
2	Effects	Prevent	strong	0	captopril	pubchem	44093	OHSS	Disease	ols_doid				11730756	in vivo	1	1	0.00877278	0
3	Co-prescription	Cooccurrence	weak	0	trandolapril	pubchem	5484727	calcium antagonist	Chemical	pubchem				9534106; 9726695	clinical	2	2	0.00876636	0
2	Effects	Decrease	medium	0	fosinopril	pubchem	9601226	infarcted	Disease	ols_doid				11279324	clinical	1	1	0.00873029	0
2	Effects	Develop	weak	0	perindopril	pubchem	107807	LVH	Disease	ols_doid				11707239	in vivo	1	1	0.00873029	0
2	Effects	Therapy	medium	0	enalapril	pubchem	5388962	RSTEMI	Disease	ols_doid				17426929	in vivo	1	1	0.00873029	0
3	Co-prescription	Cooccurrence	weak	0	enalapril	pubchem	5388962	beta1-ACEi	Chemical	pubchem				19587314	in vivo	1	1	0.00873029	0
2	Effects	Decrease	medium	0	captopril	pubchem	44093	RVH	Disease	ols_doid				9480462	clinical	1	1	0.00873029	0
1	Mechanisms	Form	weak	0	captopril	pubchem	44093	trypsin inhibitor-inhibitable	Gene	uniprot				9746480	in vitro	1	1	0.00873029	0
2	Effects	Treatment	strong	0	lisinopril	pubchem	5362119	HT	Disease	ols_doid				12544444	in vitro; in vivo	1	1	0.00872756	0
2	Effects	Treatment	strong	0	enalapril	pubchem	5388962	HGI	Disease	ols_doid				12878374	in vivo	1	1	0.00872756	0
2	Effects	Prevent	strong	0	enalapril	pubchem	5388962	ESKD	Disease	ols_doid				21937979	in vitro	1	1	0.00872756	0
2	Effects	Prevent	strong	0	lisinopril	pubchem	5362119	OIR	Disease	ols_doid				28033392	in vivo	1	1	0.00872756	0
3	Co-prescription	Coadministered_with	strong	0	captopril	pubchem	44093	Nx-D	Chemical	pubchem				7615460	in vivo	1	1	0.00872756	0
2	Effects	Improve	medium	0	ramipril	pubchem	5362129	SX	Disease	ols_doid				14699004	clinical	1	1	0.00866261	0
1	Mechanisms	Improve	medium	0	enalapril	pubchem	5388962	HbA1c	Gene	uniprot				7854171	clinical	1	1	0.00866261	0
2	Effects	Therapy	medium	0	ramipril	pubchem	5362129	MI	Disease	ols_doid				8996294	clinical	1	1	0.00866261	0
2	Effects	Block	medium	0	Enalapril	pubchem	5388962	ACAD	Disease	ols_doid				11077221; 11595564	in vivo	2	2	0.00865678	0
2	Effects	Develop	weak	0	fosinopril	pubchem	9601226	hypercholesterolemic	Disease	ols_doid				7528851; 8043902	in vivo	2	2	0.00865678	0
3	Co-prescription	Coadministered_with	strong	0	ramipril	pubchem	5362129	Loop diuretics	Chemical	pubchem				2474099	in vivo	1	2	0.00863851	0
2	Effects	Patient	weak	0	enalaprilat	pubchem	5462501	PTE	Disease	ols_doid				10428268	in vitro	1	1	0.00859598	0
2	Effects	Improve	medium	0	fosinopril	pubchem	9601226	hypertensives	Disease	ols_doid				12090907	clinical	1	1	0.00859598	0
2	Effects	Patient	weak	0	ramipril	pubchem	5362129	NPGN	Disease	ols_doid				12753310	clinical	1	1	0.00859598	0
1	Mechanisms	Lower	medium	0	enalapril	pubchem	5388962	NISAG	Gene	uniprot				16984089	in vivo	1	1	0.00859598	0
3	Co-prescription	Cooccurrence	weak	0	benazepril	pubchem	5362124	STZ-induced	Chemical	pubchem				19748504	in vitro; in vivo	1	2	0.00859598	0
2	Effects	Induce	medium	0	Enalapril	pubchem	5388962	TBI	Disease	ols_doid				20600611	in vivo	1	1	0.00859598	0
2	Effects	Effect	weak	0	captopril	pubchem	44093	pressor	Disease	ols_doid				2180818	in vivo	1	1	0.00859598	0
2	Effects	Event	weak	0	ramipril	pubchem	5362129	CV	Disease	ols_doid				28155333	clinical	1	1	0.00859598	0
1	Mechanisms	Reduce	medium	0	lisinopril	pubchem	5362119	ARS-evoked	Gene	uniprot				28695320	in vivo	1	1	0.00859598	0
1	Mechanisms	Increase	medium	0	captopril	pubchem	44093	leukin-enkephalin	Gene	uniprot				8963340	in vivo	1	1	0.00859598	0
2	Effects	Treatment	strong	0	captopril	pubchem	44093	podocytopathy	Disease	ols_doid				22997257	in vitro	1	1	0.00855125	0
3	Co-prescription	Coadministered_with	strong	0	captopril	pubchem	44093	Sar1, Ile8-AII	Chemical	pubchem				3322604	in vivo	1	1	0.00855125	0
2	Effects	Prevent	strong	0	captopril	pubchem	44093	endothelaemia	Disease	ols_doid				9706992	in vivo	1	1	0.00855125	0
2	Effects	Patient	weak	0	enalaprilat	pubchem	5462501	AMI	Disease	ols_doid				11741551; 7572651	clinical	2	2	0.00854990	0
2	Effects	Patient	weak	0	Captopril	pubchem	44093	hyperuricaemia	Disease	ols_doid				2860477; 3904039	clinical	2	2	0.00854990	0
2	Effects	Modulate	medium	0	temocapril	pubchem	443874	hypertrophied	Disease	ols_doid				14620930	in vitro; in vivo	1	1	0.00853036	0
2	Effects	Decrease	medium	0	captopril	pubchem	44093	asynergy	Disease	ols_doid				7897121	in vivo	1	1	0.00853036	0
1	Mechanisms	Activate	strong	1	captopril	pubchem	44093	ACEIs	Gene	uniprot				30825199	in vitro	1	1	0.00850828	0
2	Effects	Treatment	strong	0	ramipril	pubchem	5362129	MCAO	Disease	ols_doid				18300867; 20407464	in vivo	2	2	0.00849641	0
2	Effects	Block	medium	0	ramipril	pubchem	5362129	MI	Disease	ols_doid				15169629; 15667801; 33305513	in vivo; clinical	3	3	0.00846750	0
2	Effects	Patient	weak	0	enalapril	pubchem	5388962	hyperkalemia	Disease	ols_doid				16336294; 25176015; 27842179	clinical	3	3	0.00846750	0
2	Effects	Decrease	medium	0	ramipril	pubchem	5362129	ESRF	Disease	ols_doid				10232685	clinical	1	1	0.00846574	0
2	Effects	Induce	medium	0	Captopril	pubchem	44093	stereotype	Disease	ols_doid				1810485	in vivo	1	1	0.00846574	0
1	Mechanisms	Block	strong	0	enalapril	pubchem	5388962	TSLPtg	Gene	uniprot				18337487	in vivo	1	1	0.00846574	0
2	Effects	Therapy	medium	0	captopril	pubchem	44093	HSG	Disease	ols_doid				1845763	in vivo	1	1	0.00846574	0
2	Effects	Therapy	medium	0	fosinopril	pubchem	9601226	GT	Disease	ols_doid				20053144	clinical	1	1	0.00846574	0
2	Effects	Block	medium	0	perindopril	pubchem	107807	hepatocarcinogenesis	Disease	ols_doid				21699905	in vivo	1	1	0.00846574	0
1	Mechanisms	Reduce	medium	0	captopril	pubchem	44093	irAng II	Gene	uniprot				2406197	in vitro; in vivo	1	1	0.00846574	0
2	Effects	Effect	weak	0	captopril	pubchem	44093	TS	Disease	ols_doid				25360706	in vivo	1	1	0.00846574	0
2	Effects	Manage	medium	0	captopril	pubchem	44093	mitochondriopathy	Disease	ols_doid				7693085	in vitro	1	1	0.00846574	0
2	Effects	Therapy	medium	0	perindopril	pubchem	107807	CSH	Disease	ols_doid				8362752	in vivo	1	1	0.00846574	0
1	Mechanisms	Abolish	medium	0	lisinopril	pubchem	5362119	angiotensin II (AII)-receptor	Gene	uniprot				9165371	in vitro; in vivo	1	1	0.00846574	0
1	Mechanisms	Prevent	medium	0	fosinopril	pubchem	9601226	insulin-infused	Gene	uniprot				9869010	in vivo	1	1	0.00846574	0
3	Co-prescription	Coadministered_with	strong	0	fosinopril	pubchem	9601226	AEDs	Chemical	pubchem				22107891	in vivo	1	1	0.00842362	0
2	Effects	Ameliorate	medium	0	quinapril	pubchem	54892	EPS	Disease	ols_doid				12457623	in vivo	1	1	0.00840208	0
1	Mechanisms	Attenuate	medium	0	captopril	pubchem	44093	C3-C3ar-mediated	Gene	uniprot				36104755	in vivo	1	1	0.00840208	0
2	Effects	Improve	medium	0	enalapril	pubchem	5388962	HCM	Disease	ols_doid				9527429	in vivo	1	1	0.00840208	0
2	Effects	Treatment	strong	0	captopril	pubchem	44093	SVM	Disease	ols_doid				12575396	clinical	1	1	0.00838192	0
2	Effects	Treatment	strong	0	Ramipril	pubchem	5362129	IGT	Disease	ols_doid				17565489	clinical	1	1	0.00838192	0
1	Mechanisms	Inhibit	strong	0	ramipril	pubchem	5362129	Col4α3	Gene	uniprot				40499560	in vivo	1	1	0.00838192	0
2	Effects	Receive	weak	0	captopril	pubchem	44093	Infarcted	Disease	ols_doid				17625680; 19215232	in vivo	2	2	0.00834388	0
2	Effects	Induce	medium	0	captopril	pubchem	44093	AMI	Disease	ols_doid				21409682; 8048781	in vivo; in vitro; in vivo	2	2	0.00834388	0
2	Effects	Block	medium	0	captopril	pubchem	44093	nephrotoxicity	Disease	ols_doid				24329698; 33711846	in vivo	2	2	0.00834388	0
1	Mechanisms	Block	strong	0	lisinopril	pubchem	5362119	Ang-(1-7)]	Gene	uniprot				16221218	in vivo	1	1	0.00834063	0
3	Co-prescription	Cooccurrence	weak	0	captopril	pubchem	44093	SOD	Chemical	pubchem				1378120	in vitro; in vivo	1	1	0.00833938	0
2	Effects	Receive	weak	0	ramipril	pubchem	5362129	diabetics	Disease	ols_doid				1725033	clinical	1	1	0.00833938	0
2	Effects	Decrease	medium	0	Fosinopril	pubchem	9601226	hypertensives.	Disease	ols_doid				2148357	clinical	1	1	0.00833938	0
2	Effects	Therapy	medium	0	captopril	pubchem	44093	atherogenesis	Disease	ols_doid				2189621	in vivo	1	1	0.00833938	0
2	Effects	Induce	medium	0	enalapril	pubchem	5388962	catalepsy	Disease	ols_doid				22077921	in vivo	1	1	0.00833938	0
2	Effects	Improve	medium	0	lisinopril	pubchem	5362119	DN	Disease	ols_doid				27388615	clinical	1	1	0.00833938	0
2	Effects	Reverse	strong	0	quinapril	pubchem	54892	LVH	Disease	ols_doid				7576398; 8568599	in vitro; in vivo; in vivo	2	2	0.00832783	0
3	Co-prescription	Coadministered_with	strong	0	enalapril	pubchem	5388962	201Tl	Chemical	pubchem				10367936	in vivo	1	2	0.00829974	0
1	Mechanisms	Inhibit	strong	0	quinapril	pubchem	54892	-(	Gene	uniprot				12126746	in vivo	1	1	0.00829974	0
3	Co-prescription	Coadministered_with	strong	0	enalapril	pubchem	5388962	converting	Chemical	pubchem				2551988	clinical	1	1	0.00829974	0
3	Co-prescription	Coadministered_with	strong	0	captopril	pubchem	44093	TMZ	Chemical	pubchem				31028540	in vitro	1	1	0.00829974	0
2	Effects	Ameliorate	medium	1	cilazapril	pubchem	56330	glomerulopathy.	Disease	ols_doid				15331931	in vivo	1	1	0.00827761	0
1	Mechanisms	Inhibit	strong	0	lisinopril	pubchem	5362119	beta1-adrenoceptor-mediated	Gene	uniprot				8857071	clinical	1	1	0.00825925	0
2	Effects	Reduce	medium	0	ramipril	pubchem	5362129	CVD	Disease	ols_doid				21208354; 30342297	clinical	2	2	0.00824455	0
2	Effects	Induce	medium	0	perindopril	pubchem	107807	HCC	Disease	ols_doid				24291100; 29859236	in vivo	2	2	0.00824455	0
2	Effects	Treatment	strong	0	captopril	pubchem	44093	fraction	Disease	ols_doid				8131769	clinical	1	1	0.00821916	0
2	Effects	Patient	weak	0	captopril	pubchem	44093	LPs	Disease	ols_doid				10676600	clinical	1	1	0.00821674	0
3	Co-prescription	Cooccurrence	weak	0	enalapril	pubchem	5388962	NO-deficient	Chemical	pubchem				14629192	in vitro; in vivo	1	1	0.00821674	0
1	Mechanisms	Reduce	medium	0	captopril	pubchem	44093	AT1aKO	Gene	uniprot				17122330	in vivo	1	1	0.00821674	0
2	Effects	Decrease	medium	0	ramipril	pubchem	5362129	ACS	Disease	ols_doid				20339966	clinical	1	1	0.00821674	0
2	Effects	Effect	weak	0	captopril	pubchem	44093	NS	Disease	ols_doid				2270368	in vivo	1	1	0.00821674	0
2	Effects	Induce	medium	0	Enalapril	pubchem	5388962	DN	Disease	ols_doid				25598292	in vitro	1	1	0.00821674	0
2	Effects	Effect	weak	1	captopril	pubchem	44093	LRH	Disease	ols_doid				3033182	clinical	1	1	0.00821674	0
2	Effects	Induce	medium	0	captopril	pubchem	44093	GIONFH	Disease	ols_doid				35283112	in vitro; in vivo	1	1	0.00821674	0
2	Effects	Receive	weak	0	trandolapril	pubchem	5484727	MI	Disease	ols_doid				7698130	clinical	1	1	0.00821674	0
2	Effects	Develop	weak	0	captopril	pubchem	44093	organomegaly	Disease	ols_doid				8285184	in vivo	1	1	0.00821674	0
2	Effects	Effect	weak	0	fosinopril	pubchem	9601226	MI	Disease	ols_doid				11740137; 15932706; 20369615	in vivo; clinical	3	3	0.00820289	0
2	Effects	Effect	weak	0	enalapril	pubchem	5388962	hyperkalemia	Disease	ols_doid				17699311; 8139137; 9839297	clinical	3	3	0.00820289	0
2	Effects	Effect	weak	0	enalapril	pubchem	5388962	HF	Disease	ols_doid				28577679; 29431251; 32854838	clinical	3	3	0.00820289	0
2	Effects	Receive	weak	0	enalapril	pubchem	5388962	LVH	Disease	ols_doid				12214263; 14517164; 16934512; 17969366	clinical; in vivo	4	4	0.00820109	0
1	Mechanisms	Block	strong	0	captopril	pubchem	44093	beta-FXIIa	Gene	uniprot				19340353	in vivo	1	1	0.00817945	0
2	Effects	Protect	strong	0	benazepril	pubchem	5362124	CRS	Disease	ols_doid				25807427	in vivo	1	1	0.00817945	0
1	Mechanisms	Activate	strong	0	enalapril	pubchem	5388962	N-terminal proatrial natriuretic factor	Gene	uniprot				8914876	clinical	1	1	0.00817945	0
1	Mechanisms	Modulate	medium	0	captopril	pubchem	44093	L-type Ca(2	Gene	uniprot				10604948	in vivo	1	1	0.00815677	0
2	Effects	Improve	medium	0	perindopril	pubchem	107807	glomerulopathy	Disease	ols_doid				23928803	in vivo	1	1	0.00815677	0
2	Effects	Reduce	medium	1	lisinopril	pubchem	5362119	PAD	Disease	ols_doid				25002161	clinical	1	1	0.00815677	0
2	Effects	Reduce	medium	0	ramipril	pubchem	5362129	AMI	Disease	ols_doid				38418004	clinical	1	1	0.00815677	0
2	Effects	Block	medium	0	captopril	pubchem	44093	ROP	Disease	ols_doid				9617543	in vitro; in vivo	1	1	0.00815677	0
2	Effects	Decrease	medium	0	captopril	pubchem	44093	PUO	Disease	ols_doid				17293660; 19230165	in vivo	2	2	0.00814755	0
3	Co-prescription	Coadministered_with	strong	0	enalapril	pubchem	5388962	caposide-50	Chemical	pubchem				11022421	clinical	1	1	0.00814013	0
2	Effects	Treatment	strong	0	benazepril	pubchem	5362124	microalbuminuria	Disease	ols_doid				22784975	clinical	1	1	0.00814013	0
2	Effects	Treatment	strong	0	perindopril	pubchem	107807	hyperinsulinaemia	Disease	ols_doid				8381931	clinical	1	1	0.00814013	0
3	Co-prescription	Coadministered_with	strong	0	benazepril	pubchem	5362124	angiotensin-converting enzyme inhibitors	Chemical	pubchem				36414316	clinical	1	1	0.00810118	0
2	Effects	Patient	weak	0	enalapril	pubchem	5388962	LVDD	Disease	ols_doid				11189397	clinical	1	1	0.00809766	0
1	Mechanisms	Decrease	medium	0	quinapril	pubchem	54892	alpha-microglobuline	Gene	uniprot				12759722	clinical	1	1	0.00809766	0
2	Effects	Receive	weak	0	lisinopril	pubchem	5362119	microalbuminuria	Disease	ols_doid				16112244	clinical	1	1	0.00809766	0
2	Effects	Patient	weak	0	perindopril	pubchem	107807	NSS	Disease	ols_doid				23937849	clinical	1	1	0.00809766	0
2	Effects	Ameliorate	medium	0	captopril	pubchem	44093	pMCAO	Disease	ols_doid				27038751	in vitro; in vivo	1	1	0.00809766	0
2	Effects	Medicate	medium	0	enalapril	pubchem	5388962	ADRs	Disease	ols_doid				28230579	clinical	1	1	0.00809766	0
2	Effects	Decrease	medium	1	Lisinopril	pubchem	5362119	DEARE	Disease	ols_doid				32486174	in vivo	1	1	0.00809766	0
2	Effects	Cause	weak	0	Captopril	pubchem	44093	hypertensives	Disease	ols_doid				6397539	in vivo	1	1	0.00809766	0
2	Effects	Treatment	strong	0	captopril	pubchem	44093	CMHs	Disease	ols_doid				10598120	in vivo	1	1	0.00806261	0
3	Co-prescription	Coadministered_with	strong	0	captopril	pubchem	44093	TBARS	Chemical	pubchem				17188940	in vivo	1	2	0.00806261	0
2	Effects	Treatment	strong	0	trandolapril	pubchem	5484727	HF	Disease	ols_doid				8576937	in vitro; in vivo	1	1	0.00806261	0
2	Effects	Treatment	strong	0	captopril	pubchem	44093	hypertensiven	Disease	ols_doid				9772479	in vivo	1	1	0.00806261	0
2	Effects	Induce	medium	0	captopril	pubchem	44093	hypertrophied	Disease	ols_doid				12071287; 21709626	in vivo; in vitro; in vivo	2	2	0.00805281	0
2	Effects	Manage	medium	0	lisinopril	pubchem	5362119	osteoarthritic	Disease	ols_doid				21980964	clinical	1	1	0.00803940	0
2	Effects	Attenuate	medium	0	Lisinopril	pubchem	5362119	arthritic	Disease	ols_doid				35764864	in vivo	1	1	0.00803940	0
1	Mechanisms	Reduce	medium	0	Lisinopril	pubchem	5362119	αSMA	Gene	uniprot				40454360	in vitro; in vivo	1	1	0.00803940	0
2	Effects	Patient	weak	0	benazepril	pubchem	5362124	LVH	Disease	ols_doid				11848169; 12484510; 15788353	clinical	3	3	0.00803548	0
3	Co-prescription	Coadministered_with	strong	0	ramipril	pubchem	5362129	free fatty acids	Chemical	pubchem				17909084	clinical	1	1	0.00802439	0
3	Co-prescription	Coadministered_with	strong	0	ramipril	pubchem	5362129	enzyme inhibitors	Chemical	pubchem				36414316	clinical	1	1	0.00802439	0
2	Effects	Treatment	strong	0	Trandolapril	pubchem	5484727	hypertriglyceridemic	Disease	ols_doid				12670751	in vivo	1	1	0.00798654	0
3	Co-prescription	Coadministered_with	strong	0	Zofenopril	pubchem	92400	sulphydril-containing	Chemical	pubchem				27653164	clinical	1	1	0.00798654	0
2	Effects	Reduce	medium	0	Perindopril	pubchem	107807	hypoxic	Disease	ols_doid				10602319	in vivo	1	1	0.00798198	0
2	Effects	Improve	medium	0	Enalapril	pubchem	5388962	UUO	Disease	ols_doid				17062928	in vivo	1	1	0.00798198	0
2	Effects	Patient	weak	0	captopril	pubchem	44093	DCM	Disease	ols_doid				10376178; 8973771	clinical; clinical; in vitro	2	2	0.00796025	0
2	Effects	Patient	weak	0	Ramipril	pubchem	5362129	ESRF	Disease	ols_doid				10437863; 9788454	clinical	2	2	0.00796025	0
1	Mechanisms	Potentiate	strong	0	captopril	pubchem	44093	Ang-(1-7)]	Gene	uniprot				15071356	in vivo	1	1	0.00794905	0
2	Effects	Treatment	strong	1	temocapril	pubchem	443874	LVH	Disease	ols_doid				15897363	in vivo	1	1	0.00794905	0
1	Mechanisms	Antagonize	strong	0	quinapril	pubchem	54892	mREN2	Gene	uniprot				9504380	in vivo	1	1	0.00794905	0
1	Mechanisms	Reduce	medium	0	enalapril	pubchem	5388962	eNOSKO	Gene	uniprot				20042665	in vivo	1	1	0.00792537	0
2	Effects	Reduce	medium	0	captopril	pubchem	44093	neuroinflammation	Disease	ols_doid				39809925	in vivo	1	1	0.00792537	0
2	Effects	Reduce	medium	0	perindopril	pubchem	107807	LVH	Disease	ols_doid				12214263; 16208150	clinical	2	2	0.00791477	0
2	Effects	Treatment	strong	1	ramipril	pubchem	5362129	MI	Disease	ols_doid				11401943	in vivo	1	1	0.00791190	0
3	Co-prescription	Coadministered_with	strong	0	Monopril	pubchem	23681451	hypoglycemic agents	Chemical	pubchem				15177300	in vivo	1	1	0.00791190	0
3	Co-prescription	Coadministered_with	strong	0	ramipril	pubchem	5362129	triglycerides	Chemical	pubchem				17909084	clinical	1	1	0.00791190	0
1	Mechanisms	Activate	strong	0	lisinopril	pubchem	5362119	promatrix metalloproteinase 1	Gene	uniprot				8707393	in vivo	1	1	0.00791190	0
3	Co-prescription	Coadministered_with	strong	0	enalapril	pubchem	5388962	C-50	Chemical	pubchem				11022421	clinical	1	1	0.00787510	0
2	Effects	Induce	medium	0	imidapril	pubchem	5464343	thrombus	Disease	ols_doid				10480327	in vivo	1	1	0.00786956	0
2	Effects	Effect	weak	1	enalapril	pubchem	5388962	IIGU	Disease	ols_doid				10563664	in vivo	1	1	0.00786956	0
2	Effects	Effect	weak	0	captopril	pubchem	44093	vasorenal	Disease	ols_doid				10572745	in vivo	1	1	0.00786956	0
2	Effects	Patient	weak	0	zofenopril	pubchem	92400	hypercholesterolemic	Disease	ols_doid				19656211	clinical	1	1	0.00786956	0
1	Mechanisms	Decrease	medium	0	Benazepril	pubchem	5362124	cylinD1	Gene	uniprot				24307313	in vivo	1	1	0.00786956	0
2	Effects	Event	weak	0	lisinopril	pubchem	5362119	HHF	Disease	ols_doid				39243877	clinical	1	1	0.00786956	0
2	Effects	Patient	weak	0	captopril	pubchem	44093	hypercholesterolemic	Disease	ols_doid				8418030	clinical	1	1	0.00786956	0
2	Effects	Decrease	medium	0	enalapril	pubchem	5388962	LVH	Disease	ols_doid				8986913	in vivo	1	1	0.00786956	0
2	Effects	Induce	medium	0	temocapril	pubchem	443874	nephrotoxicity.	Disease	ols_doid				8996409	in vivo	1	1	0.00786956	0
2	Effects	Therapy	medium	0	enalapril	pubchem	5388962	GN	Disease	ols_doid				9261036	in vivo	1	1	0.00786956	0
2	Effects	Effect	weak	0	captopril	pubchem	44093	hypocholesterolemic	Disease	ols_doid				9267040	in vivo	1	1	0.00786956	0
3	Co-prescription	Cooccurrence	weak	0	benazepril	pubchem	5362124	AML5	Chemical	pubchem				9335410	clinical	1	1	0.00786956	0
3	Co-prescription	Coadministered_with	strong	0	perindopril	pubchem	107807	antihypertensive drug	Chemical	pubchem				36420987	in vitro	1	1	0.00783864	0
1	Mechanisms	Inhibit	strong	1	Captopril	pubchem	44093	dipeptidyl hydrolase-converting enzyme	Gene	uniprot				6294088	in vitro	1	1	0.00783864	0
2	Effects	Attenuate	medium	0	Imidapril	pubchem	5464343	hyperkinesia	Disease	ols_doid				10456289	in vivo	1	1	0.00781453	0
2	Effects	Improve	medium	0	perindopril	pubchem	107807	LPK	Disease	ols_doid				21865263	in vivo	1	1	0.00781453	0
2	Effects	Therapy	medium	0	captopril	pubchem	44093	WHHL	Disease	ols_doid				2189621	in vivo	1	1	0.00781453	0
1	Mechanisms	Inhibit	strong	0	Zofenopril	pubchem	92400	ACEIs	Gene	uniprot				27381758; 29972310	in vivo; clinical	2	2	0.00780153	0
2	Effects	Patient	weak	0	enalapril	pubchem	5388962	HFPEF	Disease	ols_doid				20516425; 36132549; 38508844	clinical	3	3	0.00779680	0
2	Effects	Patient	weak	0	Ramipril	pubchem	5362129	hyperkalemia	Disease	ols_doid				15253732; 21755729	clinical	2	2	0.00778137	0
2	Effects	Reduce	medium	0	enalapril	pubchem	5388962	MI	Disease	ols_doid				25771069; 37453581	clinical; in vivo	2	2	0.00778137	0
3	Co-prescription	Coadministered_with	strong	0	Perindopril	pubchem	107807	heparin	Chemical	pubchem				19317161	clinical; in vitro	1	1	0.00776673	0
2	Effects	Reverse	strong	0	captopril	pubchem	44093	CRKP	Disease	ols_doid				33647540	in vitro; in vivo	1	1	0.00776673	0
1	Mechanisms	Inhibit	strong	0	captopril	pubchem	44093	wnt3α	Gene	uniprot				34607529	in vitro; in vivo	1	1	0.00776673	0
3	Co-prescription	Coadministered_with	strong	0	captopril	pubchem	44093	SCH 34826.	Chemical	pubchem				8140395	in vivo	1	1	0.00776673	0
1	Mechanisms	Inhibit	strong	1	captopril	pubchem	44093	pp89-derived	Gene	uniprot				8409383	in vitro	1	1	0.00776673	0
2	Effects	Reduce	medium	0	Captopril	pubchem	44093	ARF	Disease	ols_doid				11800063	in vivo	1	1	0.00776026	0
3	Co-prescription	Cooccurrence	weak	0	ramipril	pubchem	5362129	B vitamin	Chemical	pubchem				16208639	clinical	1	1	0.00776026	0
1	Mechanisms	Increase	medium	1	Enalapril	pubchem	5388962	sVEGF-R1	Gene	uniprot				21804622	in vivo	1	1	0.00776026	0
2	Effects	Drug	weak	1	Enalapril	pubchem	5388962	xerogenic	Disease	ols_doid				25689395	clinical	1	1	0.00776026	0
2	Effects	Induce	medium	0	cilazapril	pubchem	56330	antinatriuresis	Disease	ols_doid				8219659	clinical	1	1	0.00776026	0
2	Effects	Improve	medium	1	Enalapril	pubchem	5388962	hypertensives	Disease	ols_doid				8879348	clinical	1	1	0.00776026	0
1	Mechanisms	Reduce	medium	0	captopril	pubchem	44093	Bk2r	Gene	uniprot				9488225	in vivo	1	1	0.00776026	0
2	Effects	Effect	weak	0	ramipril	pubchem	5362129	MI	Disease	ols_doid				14608524; 22130106; 27642098; 8781754	in vivo	4	4	0.00775779	0
1	Mechanisms	Inhibit	strong	0	temocapril	pubchem	443874	carboxylesterase (CES) 1A	Gene	uniprot				20810539	in vitro	1	1	0.00773127	0
2	Effects	Reverse	strong	0	captopril	pubchem	44093	anxiogenic	Disease	ols_doid				8874871	in vivo	1	1	0.00773127	0
2	Effects	Therapy	medium	0	benazepril	pubchem	5362124	MMVD	Disease	ols_doid				18638016	in vivo	1	1	0.00770674	0
2	Effects	Reduce	medium	0	Perindopril	pubchem	107807	AMI	Disease	ols_doid				31378910	in vitro	1	1	0.00770674	0
3	Co-prescription	Coadministered_with	strong	0	captopril	pubchem	44093	CUSP9	Chemical	pubchem				31028540	in vitro	1	1	0.00769612	0
1	Mechanisms	Activate	strong	1	enalapril	pubchem	5388962	ACEIs	Gene	uniprot				30825199	in vitro	1	1	0.00766130	0
2	Effects	Receive	weak	1	quinapril	pubchem	54892	MI	Disease	ols_doid				11708846	in vitro; in vivo	1	1	0.00765395	0
2	Effects	Effect	weak	0	fosinopril	pubchem	9601226	microalbuminuria	Disease	ols_doid				12460699	clinical	1	1	0.00765395	0
2	Effects	Patient	weak	0	lisinopril	pubchem	5362119	cardiosclerosis	Disease	ols_doid				14682288	clinical	1	1	0.00765395	0
2	Effects	Patient	weak	0	zofenopril	pubchem	92400	NSTEMI	Disease	ols_doid				16923416	clinical	1	1	0.00765395	0
3	Co-prescription	Cooccurrence	weak	0	enalapril	pubchem	5388962	beta-blocker	Chemical	pubchem				19299427	clinical	1	1	0.00765395	0
2	Effects	Induce	medium	0	Captopril	pubchem	44093	diabetics	Disease	ols_doid				2493897	clinical	1	1	0.00765395	0
3	Co-prescription	Cooccurrence	weak	0	Lisinopril	pubchem	5362119	omega-3 fatty acid	Chemical	pubchem				26209543	clinical	1	2	0.00765395	0
2	Effects	Induce	medium	1	ramipril	pubchem	5362129	edemas	Disease	ols_doid				2975947	in vivo	1	1	0.00765395	0
2	Effects	Effect	weak	1	MK-422	pubchem	5462501	ACEI	Disease	ols_doid				7894890	in vivo	1	1	0.00765395	0
2	Effects	Treatment	strong	0	imidapril	pubchem	5464343	EAM	Disease	ols_doid				14587655	in vivo	1	1	0.00762679	0
2	Effects	Block	medium	0	temocapril	pubchem	443874	ob	Disease	ols_doid				15276022	in vivo	1	1	0.00760189	0
2	Effects	Improve	medium	0	Ramipril	pubchem	5362129	PAD	Disease	ols_doid				16670135	clinical	1	1	0.00760189	0
1	Mechanisms	Lower	medium	0	enalapril	pubchem	5388962	eNOSKO	Gene	uniprot				20042665	in vivo	1	1	0.00760189	0
1	Mechanisms	Inhibit	strong	1	lisinopril	pubchem	5362119	-(	Gene	uniprot				27010897	in vivo	1	1	0.00759259	0
2	Effects	Prevent	strong	0	Ramipril	pubchem	5362129	cardiomayopathy	Disease	ols_doid				10235657	in vivo	1	1	0.00755869	0
3	Co-prescription	Coadministered_with	strong	0	lisinopril	pubchem	5362119	angiotensin	Chemical	pubchem				10423659	clinical	1	1	0.00755869	0
1	Mechanisms	Inhibit	strong	0	captopril	pubchem	44093	Neb-TMOF	Gene	uniprot				12770174	in vitro	1	1	0.00755869	0
2	Effects	Protect	strong	0	enalapril	pubchem	5388962	endotoxemia	Disease	ols_doid				19114890	in vitro; in vivo	1	1	0.00755869	0
2	Effects	Treatment	strong	0	captopril	pubchem	44093	HS	Disease	ols_doid				20648036	in vivo	1	1	0.00755869	0
2	Effects	Effect	weak	0	perindopril	pubchem	107807	cardiosclerosis	Disease	ols_doid				10340121	in vivo	1	1	0.00755052	0
2	Effects	Decrease	medium	0	captopril	pubchem	44093	CMHs	Disease	ols_doid				10598120	in vivo	1	1	0.00755052	0
1	Mechanisms	Induce	medium	0	ramipril	pubchem	5362129	vasopressin-infused	Gene	uniprot				11089901	in vivo	1	1	0.00755052	0
3	Co-prescription	Cooccurrence	weak	0	benazepril	pubchem	5362124	benazepril,10	Chemical	pubchem				16305977	clinical	1	1	0.00755052	0
2	Effects	Develop	weak	0	enalapril	pubchem	5388962	cardiotoxicity	Disease	ols_doid				17101852	clinical	1	1	0.00755052	0
1	Mechanisms	Induce	medium	0	Perindopril	pubchem	107807	hsCRP	Gene	uniprot				23406757	clinical; in vitro	1	1	0.00755052	0
2	Effects	Protect	strong	0	ramipril	pubchem	5362129	RA	Disease	ols_doid				26302059	in vivo	1	1	0.00752510	0
2	Effects	Manage	medium	0	Captopril	pubchem	44093	CRCLM	Disease	ols_doid				23110972	in vitro; in vivo	1	1	0.00749985	0
2	Effects	Improve	medium	0	perindopril	pubchem	107807	SCAD	Disease	ols_doid				27475811	clinical	1	1	0.00749985	0
2	Effects	Attenuate	medium	0	Enalapril	pubchem	5388962	hypokalaemia	Disease	ols_doid				6100872	clinical	1	1	0.00749985	0
1	Mechanisms	Antagonize	strong	0	Lisinopril	pubchem	5362119	1-7)	Gene	uniprot				22224457	in vivo	1	1	0.00749180	0
3	Co-prescription	Coadministered_with	strong	0	captopril	pubchem	44093	deoxycorticoacetate	Chemical	pubchem				7615460	in vivo	1	1	0.00749180	0
1	Mechanisms	Activate	strong	0	enalapril	pubchem	5388962	Ang II-infused	Gene	uniprot				17112788	in vivo	1	1	0.00745880	0
3	Co-prescription	Coadministered_with	strong	0	Captopril	pubchem	44093	Capt	Chemical	pubchem				24066305	in vivo	1	1	0.00745880	0
3	Co-prescription	Cooccurrence	weak	0	lisinopril	pubchem	5362119	papaverine-treated	Chemical	pubchem				10076182	in vivo	1	1	0.00744985	0
2	Effects	Attenuate	medium	0	captopril	pubchem	44093	thalassemic	Disease	ols_doid				10511768	clinical	1	1	0.00744985	0
3	Co-prescription	Cooccurrence	weak	0	captopril	pubchem	44093	cholesterol-feed	Chemical	pubchem				15898437	in vivo	1	1	0.00744985	0
1	Mechanisms	Decrease	medium	1	captopril	pubchem	44093	VEGFi	Gene	uniprot				22443474	in vivo	1	1	0.00744985	0
2	Effects	Induce	medium	0	benazepril	pubchem	5362124	DN	Disease	ols_doid				25918729	in vivo	1	1	0.00744985	0
2	Effects	Event	weak	0	enalapril	pubchem	5388962	HF	Disease	ols_doid				29431251	clinical	1	1	0.00744985	0
2	Effects	Occur	weak	0	vadadustat	pubchem	23634441	MACE	Disease	ols_doid				33913638	clinical	1	1	0.00744985	0
2	Effects	Therapy	medium	0	ramipril	pubchem	5362129	T2DM	Disease	ols_doid				39306297	clinical	1	1	0.00744985	0
1	Mechanisms	Inhibit	strong	0	enalapril	pubchem	5388962	AT1rec	Gene	uniprot				8569216	in vivo	1	1	0.00742608	0
1	Mechanisms	Regulate	medium	0	benazepril	pubchem	5362124	TGFbetaRI	Gene	uniprot				11798618	in vivo	1	1	0.00740051	0
2	Effects	Therapy	medium	0	ramipril	pubchem	5362129	hypertensives	Disease	ols_doid				15894902	clinical	1	1	0.00740051	0
2	Effects	Reduce	medium	0	Captopril	pubchem	44093	alcoholics	Disease	ols_doid				18949179	clinical	1	1	0.00740051	0
2	Effects	Improve	medium	0	Ramipril	pubchem	5362129	rTOF	Disease	ols_doid				20970202	clinical	1	1	0.00740051	0
1	Mechanisms	Antagonize	strong	0	captopril	pubchem	44093	AT2-deficient	Gene	uniprot				10064799	in vivo	1	1	0.00739366	0
2	Effects	Develop	weak	1	ramipril	pubchem	5362129	LVH	Disease	ols_doid				20722555; 8994995	clinical; in vitro; in vivo	2	2	0.00736747	0
2	Effects	Treatment	strong	0	lisinopril	pubchem	5362119	HF	Disease	ols_doid				19751458; 23529173	clinical	2	2	0.00736355	0
3	Co-prescription	Coadministered_with	strong	0	lisinopril	pubchem	5362119	ATR	Chemical	pubchem				34363915	in vitro	1	1	0.00736151	0
3	Co-prescription	Coadministered_with	strong	0	enalapril	pubchem	5388962	L-NAME-induced	Chemical	pubchem				8884552	in vivo	1	1	0.00736151	0
2	Effects	Patient	weak	0	ramipril	pubchem	5362129	LVD	Disease	ols_doid				22707187; 27708111; 28195948	clinical	3	3	0.00735960	0
2	Effects	Effect	weak	0	enalapril	pubchem	5388962	LVDD	Disease	ols_doid				11189397	clinical	1	1	0.00735182	0
2	Effects	Decrease	medium	0	enalapril	pubchem	5388962	AMI	Disease	ols_doid				11940361	in vivo	1	1	0.00735182	0
3	Co-prescription	Cooccurrence	weak	0	captopril	pubchem	44093	polymers	Chemical	pubchem				26647638	in vitro; in vivo	1	1	0.00735182	0
1	Mechanisms	Decrease	medium	0	captopril	pubchem	44093	MAGP1-deficient	Gene	uniprot				26826502	in vitro; in vivo	1	1	0.00735182	0
2	Effects	Develop	weak	0	perindopril	pubchem	107807	GHD	Disease	ols_doid				3030205	in vivo	1	1	0.00735182	0
2	Effects	Ameliorate	medium	0	enalapril	pubchem	5388962	UUO	Disease	ols_doid				7933811	in vivo	1	1	0.00735182	0
1	Mechanisms	Increase	medium	0	Captopril	pubchem	44093	kininogen-deficit	Gene	uniprot				8938668	in vivo	1	1	0.00735182	0
1	Mechanisms	Antagonize	strong	0	captopril	pubchem	44093	beta1,2/alpha1-adrenoceptor	Gene	uniprot				11692229	in vivo	1	1	0.00732964	0
2	Effects	Protect	strong	0	captopril	pubchem	44093	genotoxicity	Disease	ols_doid				16447141	in vitro; in vivo	1	1	0.00732964	0
2	Effects	Reverse	strong	0	Captopril	pubchem	44093	HF	Disease	ols_doid				26924798	in vitro; in vivo	1	1	0.00732964	0
2	Effects	Medicate	medium	0	enalapril	pubchem	5388962	ADEs	Disease	ols_doid				28230579	clinical	1	1	0.00730377	0
2	Effects	Suppress	medium	0	captopril	pubchem	44093	carcinogenesis	Disease	ols_doid				35801591	in vivo	1	1	0.00730377	0
2	Effects	Prevent	strong	0	enalapril	pubchem	5388962	Nx	Disease	ols_doid				10783907	in vivo	1	1	0.00729805	0
1	Mechanisms	Inhibit	strong	0	enalapril	pubchem	5388962	apoE-KO	Gene	uniprot				15585195	in vivo	1	1	0.00729805	0
2	Effects	Treatment	strong	0	imidapril	pubchem	5464343	AMI	Disease	ols_doid				9398110	clinical	1	1	0.00729805	0
2	Effects	Effect	weak	0	captopril	pubchem	44093	hypoxic	Disease	ols_doid				10072966; 2261965; 8045658	in vivo; in vitro	3	3	0.00729145	0
1	Mechanisms	Block	strong	0	quinapril	pubchem	54892	HbA1c	Gene	uniprot				10095796	clinical	1	1	0.00726673	0
2	Effects	Induce	medium	0	enalapril	pubchem	5388962	microalbuminuria	Disease	ols_doid				12086332	in vivo	1	1	0.00725635	0
3	Co-prescription	Cooccurrence	weak	0	captopril	pubchem	44093	carrageenan	Chemical	pubchem				1618271	in vivo	1	1	0.00725635	0
2	Effects	Drug	weak	0	enalapril	pubchem	5388962	hypertensives	Disease	ols_doid				2052467	clinical	1	1	0.00725635	0
2	Effects	Drug	weak	0	enalapril	pubchem	5388962	antihypertensive	Disease	ols_doid				3002672	clinical	1	1	0.00725635	0
2	Effects	Cause	weak	0	ramipril	pubchem	5362129	hypersensitivities	Disease	ols_doid				30826571	in vivo	1	1	0.00725635	0
2	Effects	Reduce	medium	0	Quinapril	pubchem	54892	GN	Disease	ols_doid				7816249	in vitro; in vivo	1	1	0.00725635	0
3	Co-prescription	Cooccurrence	weak	0	captopril	pubchem	44093	EP 24.11	Chemical	pubchem				8886422	in vivo	1	1	0.00725635	0
2	Effects	Reduce	medium	0	acetorphan	pubchem	107751	hyperalgesic	Disease	ols_doid				9711464	in vivo	1	1	0.00725635	0
2	Effects	Treatment	strong	1	Ramipril	pubchem	5362129	hypoinsulinaemia	Disease	ols_doid				10235657	in vivo	1	1	0.00723567	0
1	Mechanisms	Inhibit	strong	0	captopril	pubchem	44093	hBNP-li	Gene	uniprot				1327628	clinical	1	1	0.00723567	0
3	Co-prescription	Coadministered_with	strong	0	enalapril	pubchem	5388962	99mTc HMPOA	Chemical	pubchem				23101257	clinical	1	1	0.00723567	0
1	Mechanisms	Inhibit	strong	0	enalaprilat	pubchem	5462501	postproline cleaving enzyme	Gene	uniprot				2557417	in vivo	1	1	0.00723567	0
2	Effects	Treatment	strong	0	captopril	pubchem	44093	reninomas	Disease	ols_doid				28396539	in vitro	1	1	0.00723567	0
2	Effects	Reduce	medium	0	temocapril	pubchem	443874	MI	Disease	ols_doid				12490614; 12906035	in vitro; in vivo; in vivo	2	2	0.00721398	0
2	Effects	Block	medium	0	enalapril	pubchem	5388962	DN	Disease	ols_doid				16078599; 33275985	clinical; in vivo	2	2	0.00721398	0
1	Mechanisms	Inhibit	strong	0	enalaprilat	pubchem	5462501	isoAβ	Gene	uniprot				30113034	in vitro	1	1	0.00720488	0
2	Effects	Prevent	strong	0	Captopril	pubchem	44093	hypertrophied	Disease	ols_doid				7721480	in vitro; in vivo	1	1	0.00720488	0
2	Effects	Improve	medium	0	ramipril	pubchem	5362129	hypertrophied	Disease	ols_doid				11179044; 9990539	in vitro; in vivo	2	2	0.00717660	0
3	Co-prescription	Coadministered_with	strong	0	captopril	pubchem	44093	blood lipids	Chemical	pubchem				10439497	clinical	1	1	0.00717435	0
2	Effects	Treatment	strong	0	quinapril	pubchem	54892	RA	Disease	ols_doid				16265685	clinical	1	1	0.00717435	0
2	Effects	Treatment	strong	0	benazepril	pubchem	5362124	AHF	Disease	ols_doid				33044948	in vivo	1	1	0.00717435	0
1	Mechanisms	Inhibit	strong	0	captopril	pubchem	44093	ARBs	Gene	uniprot				34149621	in vivo	1	1	0.00717435	0
2	Effects	Treatment	strong	0	enalapril	pubchem	5388962	burned	Disease	ols_doid				8856842	in vivo	1	1	0.00717435	0
2	Effects	Receive	weak	0	perindopril	pubchem	107807	UA	Disease	ols_doid				23091850	clinical	1	1	0.00716331	0
2	Effects	Induce	medium	0	enalapril	pubchem	5388962	MetS	Disease	ols_doid				25784288	in vivo	1	1	0.00716331	0
2	Effects	Develop	weak	0	Enalapril	pubchem	5388962	CSVD	Disease	ols_doid				28214547	in vivo	1	1	0.00716331	0
2	Effects	Effect	weak	0	perindopril	pubchem	107807	HFSR	Disease	ols_doid				30535909	clinical	1	1	0.00716331	0
2	Effects	Drug	weak	0	Perindopril	pubchem	107807	AMI	Disease	ols_doid				31378910	in vitro	1	1	0.00716331	0
2	Effects	Effect	weak	1	captopril	pubchem	44093	AMI	Disease	ols_doid				7484820	clinical	1	1	0.00716331	0
2	Effects	Event	weak	1	lisinopril	pubchem	5362119	hypoglycaemic	Disease	ols_doid				9269212	clinical	1	1	0.00716331	0
2	Effects	Patient	weak	0	captopril	pubchem	44093	EHT	Disease	ols_doid				9397249	clinical	1	1	0.00716331	0
2	Effects	Effect	weak	0	imidapril	pubchem	5464343	MI	Disease	ols_doid				12099723; 15576437; 22130106	in vitro; in vivo; in vivo	3	3	0.00715888	0
2	Effects	Treatment	strong	1	lisinopril	pubchem	5362119	microalbuminuria	Disease	ols_doid				9269212	clinical	1	1	0.00714408	0
2	Effects	Effect	weak	1	captopril	pubchem	44093	hypertensives	Disease	ols_doid				11593526; 2487544	clinical	2	2	0.00713961	0
2	Effects	Patient	weak	0	perindopril	pubchem	107807	HF	Disease	ols_doid				34092792; 9241099	clinical	2	2	0.00713961	0
1	Mechanisms	Attenuate	medium	0	Enalapril	pubchem	5388962	vascular cell adhesion molecule (VCAM)-1	Gene	uniprot				17347482	in vivo	1	1	0.00711769	0
2	Effects	Improve	medium	0	lisinopril	pubchem	5362119	hypertensives	Disease	ols_doid				8258676	clinical	1	1	0.00711769	0
3	Co-prescription	Coadministered_with	strong	0	ramipril	pubchem	5362129	caposide-50	Chemical	pubchem				11022421	clinical	1	1	0.00711406	0
2	Effects	Prevent	strong	0	Perindopril	pubchem	107807	neuroinflammation	Disease	ols_doid				26666666	in vitro; in vivo	1	1	0.00711406	0
1	Mechanisms	Stimulate	strong	0	captopril	pubchem	44093	AII)	Gene	uniprot				6167515	in vivo	1	1	0.00711406	0
3	Co-prescription	Coadministered_with	strong	0	Captopril	pubchem	44093	antihypertensive	Chemical	pubchem				6355421	clinical	1	1	0.00711406	0
1	Mechanisms	Inhibit	strong	0	captopril	pubchem	44093	-(	Gene	uniprot				7869621	in vivo	1	1	0.00711406	0
2	Effects	Treatment	strong	0	trandolapril	pubchem	5484727	AMI	Disease	ols_doid				9534100	clinical	1	1	0.00711406	0
2	Effects	Block	medium	0	capoten	pubchem	44093	AVD	Disease	ols_doid				11076422	clinical	1	1	0.00707264	0
2	Effects	Patient	weak	0	enalapril	pubchem	5388962	CCF	Disease	ols_doid				11642085	clinical	1	1	0.00707264	0
1	Mechanisms	Decrease	medium	0	captopril	pubchem	44093	Na(+)/H(+) exchanger isoform 3	Gene	uniprot				19864301	in vitro; in vivo	1	1	0.00707264	0
2	Effects	Block	medium	0	captopril	pubchem	44093	hepatocarcinogenesis	Disease	ols_doid				21699905	in vivo	1	1	0.00707264	0
2	Effects	Receive	weak	0	fosinopril	pubchem	9601226	LVH	Disease	ols_doid				8087951	in vitro; in vivo	1	1	0.00707264	0
3	Co-prescription	Cooccurrence	weak	0	enalapril	pubchem	5388962	COR	Chemical	pubchem				8793612	clinical	1	1	0.00707264	0
2	Effects	Induce	medium	0	imidapril	pubchem	5464343	hyperresponsiveness	Disease	ols_doid				9430423	in vivo	1	1	0.00707264	0
2	Effects	Treatment	strong	1	captopril	pubchem	44093	hHTG	Disease	ols_doid				12079876	in vivo	1	1	0.00705478	0
2	Effects	Protect	strong	1	captopril	pubchem	44093	hepatotoxicity	Disease	ols_doid				1408991	in vivo	1	1	0.00705478	0
1	Mechanisms	Inhibit	strong	0	quinapril	pubchem	54892	bradykinin-eNOS	Gene	uniprot				16214149	in vivo	1	1	0.00705478	0
3	Co-prescription	Coadministered_with	strong	0	captopril	pubchem	44093	DEA	Chemical	pubchem				21078785	in vitro	1	2	0.00705478	0
2	Effects	Induce	medium	0	ramipril	pubchem	5362129	MI	Disease	ols_doid				15169629; 16754275; 22318742	in vivo	3	3	0.00703105	0
2	Effects	Effect	weak	0	perindopril	pubchem	107807	LVH	Disease	ols_doid				15918057; 2959235; 8575234	clinical; in vivo	3	3	0.00703105	0
2	Effects	Improve	medium	0	captopril	pubchem	44093	UUO	Disease	ols_doid				30070029	in vivo	1	1	0.00702816	0
2	Effects	Reduce	medium	1	enalapril	pubchem	5388962	HF	Disease	ols_doid				33731544	clinical	1	1	0.00702816	0
3	Co-prescription	Coadministered_with	strong	0	ramipril	pubchem	5362129	oxidant	Chemical	pubchem				15184351	clinical	1	1	0.00702551	0
1	Mechanisms	Inhibit	strong	1	captopril	pubchem	44093	MERGETPA	Gene	uniprot				2574934	in vitro; in vivo	1	1	0.00702551	0
2	Effects	Protect	strong	0	Enalapril	pubchem	5388962	hyperuricosuria	Disease	ols_doid				40571828	clinical	1	1	0.00702551	0
2	Effects	Patient	weak	0	captopril	pubchem	44093	IMN	Disease	ols_doid				11793859; 7724024	clinical	2	2	0.00699537	0
2	Effects	Suppress	medium	0	fosinopril	pubchem	9601226	AMI	Disease	ols_doid				11583905	in vivo	1	1	0.00698423	0
2	Effects	Effect	weak	0	temocapril	pubchem	443874	diabetics	Disease	ols_doid				18971523	clinical	1	1	0.00698423	0
2	Effects	Block	medium	0	captopril	pubchem	44093	microalbuminuria	Disease	ols_doid				1920340	clinical	1	1	0.00698423	0
2	Effects	Effect	weak	0	Lisinopril	pubchem	5362119	antihypertensive	Disease	ols_doid				2550643	clinical	1	1	0.00698423	0
2	Effects	Therapy	medium	0	enalapril	pubchem	5388962	azotemic	Disease	ols_doid				29203938	in vivo	1	1	0.00698423	0
2	Effects	Effect	weak	0	captopril	pubchem	44093	CRKP	Disease	ols_doid				33647540	in vitro; in vivo	1	1	0.00698423	0
2	Effects	Cause	weak	0	captopril	pubchem	44093	Goldblatt	Disease	ols_doid				6997885	in vivo	1	1	0.00698423	0
2	Effects	Develop	weak	0	lisinopril	pubchem	5362119	PHN	Disease	ols_doid				9016898	in vivo	1	1	0.00698423	0
2	Effects	Patient	weak	0	captopril	pubchem	44093	HF	Disease	ols_doid				15716285; 17341394; 18082495	clinical	3	3	0.00696882	0
1	Mechanisms	Antagonize	strong	0	enalapril	pubchem	5388962	AT1 receptor antagonists	Gene	uniprot				8934613	in vivo	1	1	0.00696768	0
2	Effects	Reduce	medium	0	captopril	pubchem	44093	Dahl	Disease	ols_doid				11208752	in vitro	1	1	0.00694085	0
1	Mechanisms	Attenuate	medium	0	benazepril	pubchem	5362124	TGFbetaR I	Gene	uniprot				11798618	in vivo	1	1	0.00694085	0
2	Effects	Reduce	medium	0	ramipril	pubchem	5362129	postischemic	Disease	ols_doid				2485067	in vitro; in vivo	1	1	0.00694085	0
2	Effects	Ameliorate	medium	0	captopril	pubchem	44093	HF	Disease	ols_doid				31629013	in vivo	1	1	0.00694085	0
2	Effects	Treatment	strong	0	perindopril	pubchem	107807	cachectic	Disease	ols_doid				23436228	in vitro; in vivo	1	1	0.00693913	0
1	Mechanisms	Inhibit	strong	0	enalapril	pubchem	5388962	alpha 1 (I), alpha 1 (III), and alpha 1 (IV) collagen	Gene	uniprot				7703388	in vivo	1	1	0.00693913	0
3	Co-prescription	Coadministered_with	strong	0	ramipril	pubchem	5362129	C-50	Chemical	pubchem				11022421	clinical	1	1	0.00691080	0
2	Effects	Treatment	strong	0	lisinopril	pubchem	5362119	MCAo	Disease	ols_doid				20407464	in vivo	1	1	0.00691080	0
1	Mechanisms	Inhibit	strong	0	captopril	pubchem	44093	big-ET-1-induced	Gene	uniprot				8632332	in vivo	1	1	0.00691080	0
2	Effects	Therapy	medium	0	captopril	pubchem	44093	microalbuminuria	Disease	ols_doid				3074295; 7485207; 7508065	clinical	3	3	0.00690769	0
2	Effects	Treatment	strong	0	enalapril	pubchem	5388962	hyperglycemic	Disease	ols_doid				12434137; 27049870	in vivo	2	2	0.00690333	0
2	Effects	Patient	weak	0	trandolapril	pubchem	5484727	CGN	Disease	ols_doid				10897592	clinical	1	1	0.00689801	0
2	Effects	Patient	weak	0	lotensin	pubchem	5362123	CCF	Disease	ols_doid				12793140	clinical	1	1	0.00689801	0
2	Effects	Occur	weak	0	enalapril	pubchem	5388962	hyperkalemia	Disease	ols_doid				16336294	clinical	1	1	0.00689801	0
2	Effects	Reduce	medium	0	captopril	pubchem	44093	DN	Disease	ols_doid				1800220	clinical	1	1	0.00689801	0
3	Co-prescription	Cooccurrence	weak	0	captopril	pubchem	44093	Shengmai	Chemical	pubchem				21749829	in vivo	1	1	0.00689801	0
3	Co-prescription	Cooccurrence	weak	0	captopril	pubchem	44093	EERS	Chemical	pubchem				22035768	in vitro; in vivo	1	1	0.00689801	0
2	Effects	Receive	weak	0	perindopril	pubchem	107807	HF	Disease	ols_doid				23907907	in vivo	1	1	0.00689801	0
3	Co-prescription	Coadministered_with	strong	0	Perindopril	pubchem	107807	blood glucose	Chemical	pubchem				10901769	clinical	1	1	0.00688271	0
2	Effects	Patient	weak	0	enalapril	pubchem	5388962	LUTS	Disease	ols_doid				23987161; 33840085	clinical	2	2	0.00685685	0
2	Effects	Block	medium	0	quinapril	pubchem	54892	microalbuminuria.	Disease	ols_doid				10784227	clinical	1	1	0.00685569	0
3	Co-prescription	Coadministered_with	strong	0	Ramipril	pubchem	5362129	angiotensin-converting	Chemical	pubchem				21357827	clinical	1	1	0.00685485	0
1	Mechanisms	Antagonize	strong	0	captopril	pubchem	44093	renin 2d	Gene	uniprot				9495257	in vivo	1	1	0.00685485	0
3	Co-prescription	Coadministered_with	strong	0	ramipril	pubchem	5362129	E	Chemical	pubchem				11022421	clinical	1	1	0.00682721	0
2	Effects	Receive	weak	0	perindopril	pubchem	107807	ISH	Disease	ols_doid				10726720	clinical	1	1	0.00681388	0
3	Co-prescription	Cooccurrence	weak	0	enalapril	pubchem	5388962	ACE	Chemical	pubchem				15223721	clinical	1	1	0.00681388	0
2	Effects	Reduce	medium	0	captopril	pubchem	44093	PUO	Disease	ols_doid				17293660	in vivo	1	1	0.00681388	0
2	Effects	Ameliorate	medium	0	Perindopril	pubchem	107807	elastocalcinosis	Disease	ols_doid				21865263	in vivo	1	1	0.00681388	0
2	Effects	Receive	weak	1	enalapril	pubchem	5388962	LVSD	Disease	ols_doid				23583763	clinical	1	1	0.00681388	0
2	Effects	Induce	medium	0	Perindopril	pubchem	107807	AAA	Disease	ols_doid				24602481	in vivo	1	1	0.00681388	0
2	Effects	Block	medium	0	ramipril	pubchem	5362129	RA	Disease	ols_doid				26302059	in vivo	1	1	0.00681388	0
2	Effects	Therapy	medium	0	benazepril	pubchem	5362124	hyperkalemia	Disease	ols_doid				28282231	in vivo	1	1	0.00681388	0
2	Effects	Induce	medium	0	enalaprilat	pubchem	5462501	diabetics	Disease	ols_doid				29987109	clinical; in vitro	1	1	0.00681388	0
2	Effects	Develop	weak	0	captopril	pubchem	44093	MI	Disease	ols_doid				7923656	clinical	1	1	0.00681388	0
2	Effects	Effect	weak	0	benazepril	pubchem	5362124	DN	Disease	ols_doid				16409969; 24855017	in vivo	2	2	0.00678963	0
2	Effects	Prevent	strong	0	enalapril	pubchem	5388962	nephrectomized	Disease	ols_doid				10783907	in vivo	1	1	0.00677259	0
3	Co-prescription	Coadministered_with	strong	0	trandolapril	pubchem	5484727	triglycerides	Chemical	pubchem				12425199	clinical	1	1	0.00677259	0
3	Co-prescription	Adjunctive	medium	0	lisinopril	pubchem	5362119	dihydropyridine calcium antagonist	Chemical	pubchem				17060064	clinical	1	1	0.00677259	0
2	Effects	Attenuate	medium	0	imidapril	pubchem	5464343	AMI	Disease	ols_doid				24709636	clinical	1	1	0.00677259	0
1	Mechanisms	Reduce	medium	0	enalapril	pubchem	5388962	SMemb	Gene	uniprot				7481069	in vivo	1	1	0.00677259	0
2	Effects	Improve	medium	1	enalapril	pubchem	5388962	NS	Disease	ols_doid				9606736	in vitro; in vivo	1	1	0.00677259	0
2	Effects	Patient	weak	0	perindopril	pubchem	107807	prehypertension.	Disease	ols_doid				18496296	clinical	1	1	0.00673179	0
1	Mechanisms	Increase	medium	0	lisinopril	pubchem	5362119	ILGF-1R	Gene	uniprot				19021699	in vitro	1	1	0.00673179	0
2	Effects	Patient	weak	0	enalapril	pubchem	5388962	DN	Disease	ols_doid				20966122	clinical	1	1	0.00673179	0
2	Effects	Patient	weak	0	enalapril	pubchem	5388962	DMI	Disease	ols_doid				26292645	clinical	1	1	0.00673179	0
3	Co-prescription	Cooccurrence	weak	0	enalapril	pubchem	5388962	6-keto prostaglandin F1 alpha	Chemical	pubchem				2827471	clinical	1	1	0.00673179	0
2	Effects	Treatment	strong	0	captopril	pubchem	44093	APGN	Disease	ols_doid				1515758	clinical	1	1	0.00671884	0
2	Effects	Treatment	strong	0	captopril	pubchem	44093	nephrinuria	Disease	ols_doid				22443474	in vivo	1	1	0.00671884	0
2	Effects	Reduce	medium	0	Captopril	pubchem	44093	glomerulopathy	Disease	ols_doid				3898001	in vivo	1	1	0.00669148	0
2	Effects	Improve	medium	0	fosinopril	pubchem	9601226	dyspnoea	Disease	ols_doid				8682023	clinical	1	1	0.00669148	0
2	Effects	Effect	weak	0	captopril	pubchem	44093	hypercholesterolemic	Disease	ols_doid				7528851; 8418030; 9082374	in vivo; clinical	3	3	0.00667354	0
2	Effects	Treatment	strong	0	enalapril	pubchem	5388962	microalbuminurics	Disease	ols_doid				2152662	clinical	1	1	0.00666593	0
1	Mechanisms	Inhibit	strong	0	captopril	pubchem	44093	bigET-1	Gene	uniprot				9409753	in vitro	1	1	0.00666593	0
2	Effects	Effect	weak	0	trandolapril	pubchem	5484727	diabetics	Disease	ols_doid				11274903; 8172483	clinical	2	2	0.00665906	0
1	Mechanisms	Decrease	medium	0	captopril	pubchem	44093	AGII-ir	Gene	uniprot				15578432	in vitro; in vivo	1	1	0.00665165	0
2	Effects	Induce	medium	0	enalapril	pubchem	5388962	LVSD	Disease	ols_doid				23583763	clinical	1	1	0.00665165	0
2	Effects	Decrease	medium	0	enalapril	pubchem	5388962	EAE	Disease	ols_doid				24996009	in vitro; in vivo	1	1	0.00665165	0
1	Mechanisms	Prevent	medium	0	captopril	pubchem	44093	XKC-sRNA-h3	Gene	uniprot				36949230	in vivo	1	1	0.00665165	0
2	Effects	Therapy	medium	0	ramipril	pubchem	5362129	CVD	Disease	ols_doid				39306297	clinical	1	1	0.00665165	0
2	Effects	Induce	medium	0	temocapril	pubchem	443874	nephrotoxicity	Disease	ols_doid				8996409	in vivo	1	1	0.00665165	0
2	Effects	Therapy	medium	0	enalapril	pubchem	5388962	hyperinsulinaemia	Disease	ols_doid				9373760	in vivo	1	1	0.00665165	0
2	Effects	Induce	medium	0	benazepril	pubchem	5362124	UUO	Disease	ols_doid				9596920	in vivo	1	1	0.00665165	0
2	Effects	Treatment	strong	0	benazepril	pubchem	5362124	AMI	Disease	ols_doid				15745249	in vivo	1	1	0.00661386	0
1	Mechanisms	Attenuate	medium	0	captopril	pubchem	44093	+-stimulated ATPase	Gene	uniprot				10052650	in vitro; in vivo	1	1	0.00661229	0
2	Effects	Suppress	medium	0	Captopril	pubchem	44093	MI	Disease	ols_doid				10710118	in vitro; in vivo	1	1	0.00661229	0
2	Effects	Reduce	medium	0	captopril	pubchem	44093	nephrotoxicity	Disease	ols_doid				1601218	in vivo	1	1	0.00661229	0
1	Mechanisms	Induce	medium	1	ramipril	pubchem	5362129	kallikrein-kinin-deficient	Gene	uniprot				3028436	in vivo	1	1	0.00661229	0
1	Mechanisms	Attenuate	medium	0	captopril	pubchem	44093	bradykinin B2-kinin receptor	Gene	uniprot				9588818	in vivo	1	1	0.00661229	0
2	Effects	Induce	medium	0	imidapril	pubchem	5464343	MI	Disease	ols_doid				15681692; 22130106	in vitro; in vivo; in vivo	2	2	0.00659564	0
1	Mechanisms	Antagonize	strong	0	captopril	pubchem	44093	Ang IIR	Gene	uniprot				1635354	in vivo	1	1	0.00658812	0
2	Effects	Prevent	strong	0	captopril	pubchem	44093	PUO	Disease	ols_doid				19230165	in vivo	1	1	0.00658812	0
1	Mechanisms	Suppress	strong	1	Perindopril	pubchem	107807	PS2APP-transgenic	Gene	uniprot				21593435	in vitro; in vivo	1	1	0.00658812	0
1	Mechanisms	Activate	strong	0	Captopril	pubchem	44093	Ang (1-7)/	Gene	uniprot				39561916	in vivo	1	1	0.00658812	0
3	Co-prescription	Cooccurrence	weak	0	ramipril	pubchem	5362129	ramirpil	Chemical	pubchem				16891913	in vitro; in vivo	1	1	0.00657339	0
2	Effects	Effect	weak	0	fosinopril	pubchem	9601226	HT	Disease	ols_doid				2148357	clinical	1	1	0.00657339	0
2	Effects	Improve	medium	0	Quinapril	pubchem	54892	hyperleptinemic	Disease	ols_doid				21957896	clinical	1	1	0.00657339	0
1	Mechanisms	Enhance	medium	0	alacepril	pubchem	71992	kallikrein-kinin-prostaglandin	Gene	uniprot				3006712	in vivo	1	1	0.00657339	0
2	Effects	Patient	weak	0	Ramipril	pubchem	5362129	radionecrosis	Disease	ols_doid				32822951	in vivo	1	1	0.00657339	0
2	Effects	Effect	weak	0	enalapril	pubchem	5388962	OIPN	Disease	ols_doid				34803077	clinical; in vitro	1	1	0.00657339	0
2	Effects	Induce	medium	0	enalapril	pubchem	5388962	HH	Disease	ols_doid				9267040	in vivo	1	1	0.00657339	0
2	Effects	Patient	weak	0	enalaprilat	pubchem	5462501	HBE	Disease	ols_doid				9842820	clinical	1	1	0.00657339	0
2	Effects	Treatment	strong	0	captopril	pubchem	44093	insulinemia	Disease	ols_doid				9711996	in vivo	1	1	0.00656259	0
3	Co-prescription	Coadministered_with	strong	0	perindopril	pubchem	107807	receptor blockers	Chemical	pubchem				18971536	clinical	1	1	0.00653725	0
2	Effects	Induce	medium	0	Perindopril	pubchem	107807	MI	Disease	ols_doid				37693100	in vitro	1	1	0.00653495	0
1	Mechanisms	Inhibit	strong	0	captopril	pubchem	44093	alpha(1D)-	Gene	uniprot				16371063	in vivo	1	1	0.00651210	0
2	Effects	Mimic	weak	0	captopril	pubchem	44093	lipoxygenase	Disease	ols_doid				15370295	in vitro; in vivo	1	1	0.00649696	0
1	Mechanisms	Increase	medium	0	captopril	pubchem	44093	beta2ADR	Gene	uniprot				17515456	in vivo	1	1	0.00649696	0
2	Effects	Effect	weak	0	perindopril	pubchem	107807	NSS	Disease	ols_doid				23937849	clinical	1	1	0.00649696	0
2	Effects	Effect	weak	1	captopril	pubchem	44093	DN	Disease	ols_doid				26207369	in vitro; in vivo	1	1	0.00649696	0
2	Effects	Induce	medium	1	perindopril	pubchem	107807	microalbuminuria	Disease	ols_doid				32412432	in vivo	1	1	0.00649696	0
2	Effects	Reduce	medium	0	enalapril	pubchem	5388962	Dahl	Disease	ols_doid				6093967	in vivo	1	1	0.00649696	0
2	Effects	Patient	weak	0	capoten	pubchem	44093	cardiosclerosis	Disease	ols_doid				11840808; 8196254	clinical	2	3	0.00647236	0
1	Mechanisms	Inhibit	strong	0	Perindopril	pubchem	107807	ACE)-	Gene	uniprot				10608480	clinical	1	1	0.00646239	0
3	Co-prescription	Coadministered_with	strong	0	captopril	pubchem	44093	converting	Chemical	pubchem				2551988	clinical	1	1	0.00646239	0
2	Effects	Treatment	strong	0	captopril	pubchem	44093	nephropathies	Disease	ols_doid				8743512	clinical	1	1	0.00646239	0
3	Co-prescription	Coadministered_with	strong	0	quinapril	pubchem	54892	lipoprotein	Chemical	pubchem				9019639	clinical	1	1	0.00646239	0
2	Effects	Block	medium	0	temocapril	pubchem	443874	diabetics	Disease	ols_doid				18971523	clinical	1	1	0.00645941	0
2	Effects	Therapy	medium	0	lisinopril	pubchem	5362119	TBI	Disease	ols_doid				34153091	in vitro; in vivo	1	1	0.00645941	0
1	Mechanisms	Decrease	medium	0	lisinopril	pubchem	5362119	miRNA34-a	Gene	uniprot				34330145	in vivo	1	1	0.00645941	0
1	Mechanisms	Induce	medium	0	imidapril	pubchem	5464343	vasopressin-infused	Gene	uniprot				11089901	in vivo	1	1	0.00642228	0
3	Co-prescription	Cooccurrence	weak	0	lisinopril	pubchem	5362119	fibrate	Chemical	pubchem				11500188	clinical; in vitro	1	1	0.00642228	0
2	Effects	Block	medium	0	lisinopril	pubchem	5362119	MI	Disease	ols_doid				18496146	in vivo	1	1	0.00642228	0
2	Effects	Receive	weak	0	ramipril	pubchem	5362129	T1DM	Disease	ols_doid				38069366	in vivo	1	1	0.00642228	0
2	Effects	Medicate	medium	0	Captopril	pubchem	44093	dyslipidemic	Disease	ols_doid				8746603	clinical	1	1	0.00642228	0
2	Effects	Block	medium	0	enalapril	pubchem	5388962	HF	Disease	ols_doid				8769741	in vitro; in vivo	1	1	0.00642228	0
2	Effects	Treatment	strong	0	Benazepril	pubchem	5362124	PHN	Disease	ols_doid				40659140	in vitro; in vivo	1	1	0.00641344	0
2	Effects	Decrease	medium	0	perindopril	pubchem	107807	LVH	Disease	ols_doid				16208150	clinical	1	1	0.00638558	0
2	Effects	Decrease	medium	0	perindopril	pubchem	107807	AAA	Disease	ols_doid				21256058	in vivo	1	1	0.00638558	0
2	Effects	Decrease	medium	0	enalapril	pubchem	5388962	CGN	Disease	ols_doid				8139137	clinical	1	1	0.00638558	0
1	Mechanisms	Increase	medium	0	captopril	pubchem	44093	vasopressin-ir	Gene	uniprot				9987649	in vivo	1	1	0.00638558	0
3	Co-prescription	Coadministered_with	strong	0	enalapril	pubchem	5388962	loop diuretic	Chemical	pubchem				8995715	in vivo	1	1	0.00636521	0
1	Mechanisms	Inhibit	strong	0	quinapril	pubchem	54892	angiotensin II (AngII) AT1 receptor	Gene	uniprot				9321751	in vivo	1	1	0.00636521	0
2	Effects	Patient	weak	0	lisinopril	pubchem	5362119	LVH	Disease	ols_doid				12204500; 18816251	clinical	2	2	0.00635360	0
2	Effects	Develop	weak	0	quinapril	pubchem	54892	LVH	Disease	ols_doid				11557561	in vivo	1	1	0.00634930	0
2	Effects	Effect	weak	0	Imidapril	pubchem	5464343	hyperthyroid	Disease	ols_doid				19100120	in vivo	1	1	0.00634930	0
2	Effects	Improve	medium	0	enalapril	pubchem	5388962	NIDD	Disease	ols_doid				1975246	clinical	1	1	0.00634930	0
1	Mechanisms	Form	weak	1	lisinopril	pubchem	5362119	HbA1C	Gene	uniprot				25234296	in vivo	1	1	0.00634930	0
2	Effects	Receive	weak	0	benazepril	pubchem	5362124	AMI	Disease	ols_doid				38635062	clinical	1	1	0.00634930	0
2	Effects	Decrease	medium	0	captopril	pubchem	44093	VF	Disease	ols_doid				8668645	in vivo	1	1	0.00634930	0
3	Co-prescription	Cooccurrence	weak	0	spirapril	pubchem	5311447	isradipine SRO	Chemical	pubchem				9160765	clinical	1	1	0.00634930	0
2	Effects	Induce	medium	0	enalapril	pubchem	5388962	HN	Disease	ols_doid				9554562	in vivo	1	1	0.00634930	0
2	Effects	Effect	weak	0	enalapril	pubchem	5388962	calciuria	Disease	ols_doid				9811387	clinical	1	1	0.00634930	0
2	Effects	Treatment	strong	0	zofenopril	pubchem	92400	LVH	Disease	ols_doid				10773237	in vivo	1	1	0.00631771	0
2	Effects	Treatment	strong	1	captopril	pubchem	44093	hypertriglyceridemic	Disease	ols_doid				12079876	in vivo	1	1	0.00631771	0
2	Effects	Decrease	medium	0	quinapril	pubchem	54892	hyperglycaemic	Disease	ols_doid				15946965	in vitro; in vivo	1	1	0.00631343	0
2	Effects	Induce	medium	0	Perindopril	pubchem	107807	AMI	Disease	ols_doid				31378910	in vitro	1	1	0.00631343	0
2	Effects	Decrease	medium	1	ramipril	pubchem	5362129	HF	Disease	ols_doid				38418004	clinical	1	1	0.00631343	0
2	Effects	Block	medium	0	enalapril	pubchem	5388962	MI	Disease	ols_doid				10833541; 11985920; 9374951	in vivo; in vitro; in vivo	3	3	0.00629982	0
2	Effects	Develop	weak	0	captopril	pubchem	44093	hypercholesterolemic	Disease	ols_doid				7528851; 8043902	in vivo	2	2	0.00629584	0
2	Effects	Patient	weak	0	captopril	pubchem	44093	HC	Disease	ols_doid				17078213	clinical	1	1	0.00627796	0
1	Mechanisms	Maintain	weak	0	captopril	pubchem	44093	B1KO	Gene	uniprot				20096676	in vitro; in vivo	1	1	0.00627796	0
1	Mechanisms	Reduce	medium	0	enalapril	pubchem	5388962	Na(+)-ATPase	Gene	uniprot				22928034	in vitro; in vivo	1	1	0.00627796	0
2	Effects	Effect	weak	1	delapril	pubchem	5362116	MI	Disease	ols_doid				26321755	in vitro; in vivo	1	1	0.00627796	0
1	Mechanisms	Induce	medium	0	Captopril	pubchem	44093	Ang-(1-7)/	Gene	uniprot				35283112	in vitro; in vivo	1	1	0.00627796	0
2	Effects	Treatment	strong	1	Ramipril	pubchem	5362129	hypertriglyceridaemia	Disease	ols_doid				10235657	in vivo	1	1	0.00627092	0
3	Co-prescription	Coadministered_with	strong	0	delapril	pubchem	5362116	salt-loaded	Chemical	pubchem				10975589	in vivo	1	1	0.00627092	0
2	Effects	Treatment	strong	0	enalapril	pubchem	5388962	cardiotoxicity	Disease	ols_doid				11579345	clinical	1	1	0.00627092	0
2	Effects	Prevent	strong	0	enalapril	pubchem	5388962	HFrEF	Disease	ols_doid				34381126	clinical	1	1	0.00624778	0
1	Mechanisms	Inhibit	strong	0	perindopril	pubchem	107807	big-ET-1-induced	Gene	uniprot				8632332	in vivo	1	1	0.00624778	0
2	Effects	Block	medium	0	captopril	pubchem	44093	hypertensives	Disease	ols_doid				1359139	clinical	1	1	0.00624289	0
1	Mechanisms	Induce	medium	0	Benazepril	pubchem	5362124	Fx1A	Gene	uniprot				34526554	in vitro; in vivo	1	1	0.00624289	0
3	Co-prescription	Coadministered_with	strong	0	enalapril	pubchem	5388962	cintome	Chemical	pubchem				11022421	clinical	1	1	0.00622481	0
1	Mechanisms	Inhibit	strong	0	ramipril	pubchem	5362129	mRen2-transgenic	Gene	uniprot				15126918	in vivo	1	1	0.00622481	0
2	Effects	Improve	medium	0	lisinopril	pubchem	5362119	LVH	Disease	ols_doid				10993857	clinical	1	1	0.00620821	0
1	Mechanisms	Upregulate	medium	0	enalapril	pubchem	5388962	mtNOS	Gene	uniprot				14588141	in vitro; in vivo	1	1	0.00620821	0
2	Effects	Reduce	medium	0	enalapril	pubchem	5388962	SRNS	Disease	ols_doid				14648339	clinical	1	1	0.00620821	0
2	Effects	Induce	medium	0	enalaprilat	pubchem	5462501	NTB	Disease	ols_doid				1849639	in vivo	1	1	0.00620821	0
2	Effects	Develop	weak	0	perindopril	pubchem	107807	AAA	Disease	ols_doid				21256058	in vivo	1	1	0.00620821	0
2	Effects	Ameliorate	medium	0	enalapril	pubchem	5388962	hypokalaemia	Disease	ols_doid				2189027	clinical	1	1	0.00620821	0
2	Effects	Induce	medium	0	lisinopril	pubchem	5362119	DN	Disease	ols_doid				28111218	in vivo	1	1	0.00620821	0
2	Effects	Anti	weak	0	ramipril	pubchem	5362129	arthritic	Disease	ols_doid				37543980	in vivo	1	1	0.00620821	0
2	Effects	Decrease	medium	0	captopril	pubchem	44093	AMI	Disease	ols_doid				8432299	clinical	1	1	0.00620821	0
3	Co-prescription	Coadministered_with	strong	0	benazepril	pubchem	5362124	lipid	Chemical	pubchem				11896508	clinical	1	1	0.00620200	0
2	Effects	Protect	strong	0	Benazepril	pubchem	5362124	AHF	Disease	ols_doid				33044948	in vivo	1	1	0.00620200	0
[truncated: 1,267 more rows]
